# Supplementary material for: Tau local structure shields an amyloid-forming motif and controls aggregation propensity
Source: Nat Commun. 2019 Jun 7;10:2493. doi: 10.1038/s41467-019-10355-1 (PMC6555816; doi:10.1038/s41467-019-10355-1)
Supplement: Supplementary file 3 — Supplementary Data 1 [file 41467_2019_10355_MOESM3_ESM.xlsx]

## Sheet: Tau_ThT
Time Elapsed (hours)	ThT_corrected_RAW_VALUES	Tau WT			Tau P301L			Ms						Tau WT w/ Ms			Tau P301L w/ Ms			Tau WT w/ heparin			Tau P301L w/ heparin			Tau RD WT			Tau RD P301L			Tau RD P301S			Tau RD WT w/ heparin			Tau RD P301L w/ heparin			Tau RD P301S w/ heparin
0		-0.9	0.5	0.1	2.3	0.1	1.3	-1.7	0.5	1.1	1.3	0.1	0.3	-1.1	0.5	-0.3	0.7	2.1	1.1	0.1	1.7	-1.3	1.7	0.5	0.7	1.1	2.3	1.9	1.3	2.3	2.5	2.3	1.9	1.9	2.7	1.7	-0.1	0.7	1.1	0.1	1.7	1.1	1.1
0.166667		-0.4	-1.77636e-15	-0.4	-0.2	0.6	-0.2	0.8	-1.77636e-15	1.6	-0.2	0.6	-1.2	-0.6	1	0.2	0.2	1.6	1.6	-0.4	-0.8	1.2	-0.8	1	0.2	-0.4	-0.2	-1.6	0.8	-0.2	-1.77636e-15	-0.2	1.4	-0.6	-0.8	0.2	0.4	-0.8	-0.4	-0.4	-0.8	0.6	-0.4
0.333333		1.43333	-0.166667	-0.566667	-0.366667	-2.56667	-2.36667	-0.366667	0.833333	-1.56667	-0.366667	-0.566667	0.633333	0.233333	-1.16667	-0.966667	0.0333333	-1.56667	-1.56667	-2.56667	0.0333333	0.0333333	0.0333333	-1.16667	0.0333333	-0.566667	-1.36667	-0.766667	0.633333	-1.36667	-1.16667	-0.366667	-1.76667	1.23333	-0.966667	-1.96667	-0.766667	-0.966667	-0.566667	-1.56667	0.0333333	0.433333	0.433333
0.5		0.266667	1.66667	0.266667	0.466667	1.26667	0.466667	0.466667	0.666667	-0.733333	-0.533333	-0.733333	0.466667	1.06667	-0.333333	1.86667	-0.133333	-1.73333	0.266667	2.26667	0.866667	1.86667	-1.13333	-0.333333	-0.133333	-0.733333	-0.533333	0.0666667	-0.533333	-0.533333	-0.333333	-0.533333	0.0666667	-0.933333	-0.133333	-0.133333	1.06667	0.866667	0.266667	1.26667	-0.133333	-0.733333	-0.733333
0.666667		-0.4	-2	0.6	-2.2	0.6	0.8	0.8	-2	-0.4	-0.2	0.6	-0.2	0.4	0	-0.8	-0.8	-0.4	-1.4	0.6	-1.8	-1.8	0.2	0	-0.8	0.6	-0.2	0.4	-2.2	-0.2	-1	-1.2	-1.6	-1.6	-0.8	0.2	-0.6	0.2	-0.4	0.6	-0.8	-1.4	-0.4
0.833333		-1.4	1	-0.4	-2.2	-2.4	-0.2	-1.2	-2	0.6	-1.2	1.6	0.8	1.4	1	1.2	1.2	-1.4	-0.4	1.6	2.2	0.2	3.2	-1	-0.8	-0.4	-1.2	0.4	0.8	0.8	0	0.8	0.4	-0.6	0.2	2.2	0.4	1.2	3.6	3.6	0.2	0.6	0.6
1		2.26667	-0.333333	2.26667	-1.53333	-0.733333	-0.533333	-0.533333	-0.333333	0.266667	-1.53333	1.26667	0.466667	-0.933333	2.66667	1.86667	-0.133333	-0.733333	0.266667	3.26667	1.86667	-1.13333	0.866667	-1.33333	-0.133333	-0.733333	1.46667	1.06667	0.466667	-0.533333	-0.333333	-0.533333	0.0666667	-0.933333	2.86667	-0.133333	1.06667	1.86667	4.26667	3.26667	-0.133333	-2.73333	0.266667
1.16667		1.76667	-0.833333	1.76667	-1.03333	-1.23333	-0.0333333	-1.03333	-0.833333	1.76667	0.966667	0.766667	-2.03333	0.566667	1.16667	0.366667	0.366667	0.766667	-0.233333	0.766667	2.36667	0.366667	0.366667	-0.833333	0.366667	-0.233333	-0.0333333	-0.433333	0.966667	0.966667	0.166667	-0.0333333	0.566667	-0.433333	1.36667	1.36667	0.566667	4.36667	5.76667	5.76667	-0.633333	0.766667	0.766667
1.33333		-0.733333	0.666667	1.26667	-1.53333	-0.733333	-0.533333	-0.533333	-1.33333	-0.733333	-0.533333	-0.733333	0.466667	1.06667	-0.333333	2.86667	-0.133333	0.266667	1.26667	2.26667	1.86667	-0.133333	1.86667	-2.33333	0.866667	-1.73333	0.466667	-0.933333	-2.53333	-0.533333	-0.333333	-1.53333	0.0666667	0.0666667	0.866667	1.86667	0.0666667	3.86667	6.26667	5.26667	0.866667	1.26667	0.266667
1.5		-0.733333	-1.33333	-0.733333	-0.533333	-1.73333	-0.533333	0.466667	-1.33333	-0.733333	0.466667	1.26667	0.466667	1.06667	1.66667	0.866667	1.86667	-0.733333	1.26667	2.26667	1.86667	1.86667	-0.133333	-2.33333	-0.133333	0.266667	0.466667	1.06667	0.466667	1.46667	0.666667	-1.53333	-0.933333	1.06667	1.86667	2.86667	3.06667	6.86667	4.26667	6.26667	0.866667	0.266667	1.26667
1.66667		0.1	-0.5	0.1	-0.7	-1.9	1.3	1.3	-1.5	0.1	-0.7	1.1	0.3	1.9	2.5	1.7	2.7	1.1	2.1	5.1	2.7	0.7	1.7	-0.5	-0.3	1.1	1.3	-0.1	0.3	1.3	0.5	-1.7	-0.1	1.9	1.7	0.7	3.9	7.7	8.1	8.1	2.7	0.1	0.1
1.83333		-0.0666667	-0.666667	1.93333	-0.866667	-2.06667	0.133333	1.13333	-0.666667	-0.0666667	0.133333	1.93333	2.13333	0.733333	0.333333	0.533333	2.53333	2.93333	2.93333	4.93333	2.53333	1.53333	1.53333	-0.666667	0.533333	0.933333	0.133333	-0.266667	1.13333	2.13333	0.333333	-0.866667	1.73333	1.73333	1.53333	2.53333	6.73333	6.53333	7.93333	8.93333	1.53333	1.93333	0.933333
2		-0.733333	-0.333333	0.266667	-1.53333	-1.73333	-1.53333	0.466667	-2.33333	1.26667	-1.53333	1.26667	2.46667	1.06667	1.66667	0.866667	2.86667	0.266667	1.26667	1.26667	2.86667	1.86667	-0.133333	-2.33333	0.866667	0.266667	-0.533333	-1.93333	0.466667	-0.533333	-0.333333	0.466667	0.0666667	1.06667	2.86667	1.86667	5.06667	8.86667	9.26667	8.26667	1.86667	-0.733333	0.266667
2.16667		0.766667	0.166667	1.76667	-0.0333333	-2.23333	-0.0333333	-0.0333333	0.166667	-0.233333	-2.03333	1.76667	0.966667	1.56667	3.16667	1.36667	1.36667	3.76667	1.76667	2.76667	2.36667	1.36667	0.366667	-0.833333	-0.633333	0.766667	0.966667	-0.433333	0.966667	-0.0333333	2.16667	-1.03333	1.56667	-0.433333	3.36667	2.36667	5.56667	10.3667	9.76667	11.7667	3.36667	1.76667	4.76667
2.33333		0.1	0.5	2.1	-2.7	0.1	1.3	0.3	-1.5	1.1	0.3	2.1	1.3	3.9	0.5	2.7	2.7	3.1	3.1	4.1	4.7	3.7	1.7	-1.5	-0.3	0.1	1.3	0.9	1.3	1.3	1.5	0.3	1.9	1.9	3.7	2.7	5.9	14.7	14.1	13.1	7.7	2.1	4.1
2.5		0.6	0	1.6	-1.2	-1.4	1.8	0.8	1	0.6	-0.2	0.6	0.8	3.4	3	3.2	2.2	4.6	3.6	4.6	6.2	2.2	1.2	0	1.2	2.6	1.8	1.4	1.8	1.8	1	1.8	0.4	0.4	5.2	3.2	8.4	17.2	17.6	15.6	6.2	2.6	11.6
2.66667		-0.0666667	-0.666667	-0.0666667	-2.86667	-1.06667	0.133333	2.13333	-1.66667	-0.0666667	0.133333	0.933333	1.13333	2.73333	2.33333	2.53333	4.53333	2.93333	7.93333	3.93333	6.53333	1.53333	0.533333	-0.666667	1.53333	0.933333	1.13333	0.733333	1.13333	2.13333	1.33333	1.13333	0.733333	1.73333	4.53333	2.53333	5.73333	19.5333	19.9333	15.9333	5.53333	1.93333	43.9333
2.83333		-1.56667	-1.16667	1.43333	-1.36667	-1.56667	-0.366667	-0.366667	-0.166667	-1.56667	-1.36667	-0.566667	1.63333	3.23333	-0.166667	2.03333	5.03333	2.43333	3.43333	2.43333	6.03333	3.03333	1.03333	-0.166667	0.0333333	0.433333	0.633333	-0.766667	-0.366667	-0.366667	-0.166667	-1.36667	-0.766667	0.233333	3.03333	5.03333	4.23333	25.0333	22.4333	17.4333	7.03333	3.43333	164.433
3		-0.233333	-1.83333	-0.233333	-2.03333	-1.23333	-0.0333333	-1.03333	-0.833333	0.766667	-0.0333333	1.76667	0.966667	4.56667	2.16667	3.36667	6.36667	4.76667	5.76667	4.76667	7.36667	4.36667	1.36667	-0.833333	1.36667	-0.233333	0.966667	0.566667	0.966667	0.966667	-0.833333	-0.0333333	0.566667	2.56667	3.36667	3.36667	6.56667	30.3667	30.7667	19.7667	10.3667	12.7667	184.767
3.16667		-0.566667	-1.16667	2.43333	-1.36667	-1.56667	-0.366667	0.633333	-0.166667	0.433333	0.633333	0.433333	1.63333	2.23333	3.83333	3.03333	5.03333	6.43333	7.43333	5.43333	7.03333	5.03333	1.03333	-0.166667	4.03333	1.43333	0.633333	1.23333	2.63333	1.63333	2.83333	1.63333	1.23333	1.23333	6.03333	6.03333	8.23333	40.0333	44.4333	24.4333	16.0333	172.433	58.4333
3.33333		-0.0666667	0.333333	1.93333	-0.866667	-0.0666667	2.13333	0.133333	1.33333	1.93333	1.13333	1.93333	1.13333	5.73333	2.33333	2.53333	5.53333	6.93333	6.93333	6.93333	9.53333	6.53333	1.53333	-1.66667	0.533333	1.93333	3.13333	1.73333	3.13333	2.13333	0.333333	0.133333	0.733333	1.73333	6.53333	3.53333	8.73333	49.5333	51.9333	30.9333	16.5333	377.933	246.933
3.5		-0.733333	-0.333333	1.26667	-3.53333	-1.73333	0.466667	0.466667	0.666667	0.266667	1.46667	1.26667	1.46667	4.06667	3.66667	2.86667	6.86667	8.26667	12.2667	5.26667	6.86667	5.86667	1.86667	0.666667	0.866667	-0.733333	0.466667	1.06667	1.46667	1.46667	0.666667	0.466667	2.06667	3.06667	5.86667	5.86667	8.06667	73.8667	64.2667	34.2667	20.8667	402.267	280.267
3.66667		-0.9	1.5	2.1	-1.7	0.1	0.3	2.3	-0.5	2.1	1.3	1.1	2.3	4.9	3.5	3.7	8.7	7.1	8.1	7.1	9.7	8.7	0.7	0.5	3.7	2.1	2.3	1.9	2.3	1.3	0.5	2.3	1.9	2.9	5.7	3.7	7.9	158.7	95.1	48.1	25.7	418.1	324.1
3.83333		0.1	-1.5	0.1	-0.7	0.1	1.3	1.3	0.5	3.1	1.3	3.1	1.3	4.9	4.5	3.7	8.7	9.1	13.1	8.1	9.7	5.7	1.7	0.5	1.7	1.1	1.3	2.9	0.3	2.3	1.5	2.3	1.9	2.9	4.7	6.7	8.9	366.7	168.1	86.1	28.7	447.1	303.1
4		-2.4	-1	0.6	-2.2	-1.4	-1.2	-0.2	1	0.6	-0.2	1.6	0.8	4.4	3	3.2	8.2	8.6	8.6	7.6	10.2	6.2	1.2	1	0.2	0.6	1.8	2.4	0.8	0.8	1	-0.2	1.4	1.4	6.2	3.2	8.4	468.2	256.6	207.6	31.2	467.6	430.6
4.16667		-2.06667	-0.666667	1.93333	0.133333	-0.0666667	0.133333	1.13333	0.333333	1.93333	0.133333	1.93333	1.13333	5.73333	2.33333	4.53333	10.5333	8.93333	16.9333	8.93333	10.5333	6.53333	1.53333	1.33333	0.533333	-0.0666667	2.13333	0.733333	2.13333	2.13333	1.33333	0.133333	2.73333	1.73333	5.53333	4.53333	8.73333	520.533	303.933	514.933	37.5333	485.933	496.933
4.33333		-0.233333	-0.833333	1.76667	-2.03333	-0.233333	-0.0333333	1.96667	2.16667	2.76667	1.96667	0.766667	2.96667	5.56667	3.16667	3.36667	11.3667	10.7667	9.76667	10.7667	12.3667	8.36667	3.36667	1.16667	2.36667	1.76667	0.966667	0.566667	1.96667	3.96667	2.16667	0.966667	2.56667	3.56667	6.36667	4.36667	9.56667	531.367	378.767	765.767	57.3667	400.767	549.767
4.5		-0.9	-0.5	2.1	-1.7	-0.9	0.3	1.3	0.5	1.1	1.3	1.1	1.3	3.9	5.5	6.7	11.7	9.1	10.1	10.1	11.7	10.7	-0.3	0.5	3.7	1.1	0.3	0.9	1.3	2.3	2.5	1.3	2.9	2.9	6.7	4.7	11.9	602.7	486.1	1024.1	90.7	355.1	423.1
4.66667		0.1	-0.5	3.1	-4.7	-0.9	-0.7	2.3	1.5	1.1	1.3	0.1	0.3	4.9	3.5	2.7	9.7	10.1	19.1	9.1	12.7	9.7	1.7	-0.5	2.7	2.1	1.3	1.9	2.3	1.3	1.5	2.3	1.9	1.9	6.7	5.7	8.9	781.7	608.1	1177.1	144.7	380.1	489.1
4.83333		-1.06667	-1.66667	-0.0666667	-3.86667	-1.06667	0.133333	1.13333	-0.666667	-0.0666667	1.13333	1.93333	0.133333	5.73333	2.33333	3.53333	11.5333	9.93333	10.9333	8.93333	11.5333	9.53333	0.533333	1.33333	1.53333	0.933333	0.133333	0.733333	1.13333	0.133333	2.33333	1.13333	0.733333	0.733333	6.53333	4.53333	9.73333	1203.53	702.933	1268.93	244.533	399.933	631.933
5		0.766667	-0.833333	2.76667	-2.03333	-1.23333	-0.0333333	2.96667	1.16667	1.76667	0.966667	0.766667	-0.0333333	6.56667	4.16667	5.36667	14.3667	11.7667	11.7667	9.76667	12.3667	11.3667	3.36667	0.166667	1.36667	3.76667	0.966667	2.56667	1.96667	1.96667	3.16667	-0.0333333	1.56667	3.56667	8.36667	6.36667	11.5667	1573.37	789.767	1348.77	414.367	440.767	634.767
5.16667		-0.0666667	0.333333	1.93333	0.133333	-2.06667	0.133333	0.133333	0.333333	0.933333	1.13333	-0.0666667	1.13333	7.73333	5.33333	3.53333	13.5333	12.9333	20.9333	12.9333	15.5333	8.53333	2.53333	0.333333	1.53333	1.93333	2.13333	1.73333	3.13333	1.13333	3.33333	1.13333	2.73333	0.733333	7.53333	4.53333	10.7333	2105.53	904.933	1493.93	443.533	447.933	686.933
5.33333		-0.0666667	-0.666667	-0.0666667	-2.86667	-0.0666667	0.133333	0.133333	0.333333	1.93333	0.133333	0.933333	1.13333	5.73333	3.33333	4.53333	10.5333	13.9333	12.9333	12.9333	17.5333	10.5333	3.53333	-0.666667	2.53333	1.93333	3.13333	1.73333	2.13333	1.13333	1.33333	1.13333	0.733333	3.73333	8.53333	6.53333	12.7333	2199.53	1023.93	1599.93	420.533	467.933	672.933
5.5		0.1	-0.5	1.1	0.3	-1.9	0.3	1.3	-0.5	-1.9	0.3	2.1	2.3	4.9	3.5	6.7	13.7	12.1	12.1	13.1	19.7	11.7	0.7	0.5	0.7	2.1	3.3	2.9	2.3	2.3	1.5	1.3	1.9	1.9	7.7	5.7	12.9	1838.7	1223.1	1859.1	353.7	578.1	613.1
5.66667		0.266667	0.666667	1.26667	-2.53333	-1.73333	0.466667	0.466667	1.66667	1.26667	-1.53333	2.26667	0.466667	5.06667	4.66667	5.86667	13.8667	13.2667	25.2667	12.2667	15.8667	14.8667	0.866667	-0.333333	2.86667	1.26667	1.46667	1.06667	2.46667	2.46667	1.66667	1.46667	1.06667	3.06667	6.86667	4.86667	12.0667	1698.87	1520.27	1821.27	391.867	599.267	700.267
5.83333		-2.06667	-0.666667	-1.06667	-2.86667	-2.06667	0.133333	1.13333	0.333333	1.93333	0.133333	0.933333	1.13333	6.73333	4.33333	4.53333	15.5333	13.9333	15.9333	13.9333	17.5333	12.5333	2.53333	-1.66667	2.53333	1.93333	2.13333	2.73333	1.13333	1.13333	1.33333	1.13333	0.733333	0.733333	8.53333	5.53333	12.7333	1662.53	1780.93	1449.93	421.533	585.933	684.933
6		-0.566667	-2.16667	0.433333	-3.36667	-2.56667	0.633333	0.633333	-0.166667	-0.566667	-0.366667	1.43333	2.63333	5.23333	3.83333	4.03333	15.0333	16.4333	14.4333	15.4333	20.0333	14.0333	1.03333	3.83333	1.03333	1.43333	0.633333	1.23333	2.63333	2.63333	1.83333	1.63333	2.23333	2.23333	8.03333	7.03333	12.2333	1984.03	1847.43	1435.43	489.033	567.433	623.433
6.16667		-0.233333	0.166667	0.766667	-2.03333	-0.233333	-1.03333	1.96667	0.166667	2.76667	0.966667	1.76667	-1.03333	6.56667	4.16667	5.36667	16.3667	13.7667	24.7667	17.7667	21.3667	14.3667	3.36667	1.16667	1.36667	2.76667	0.966667	1.56667	2.96667	1.96667	3.16667	1.96667	3.56667	2.56667	9.36667	7.36667	14.5667	2381.37	1921.77	1538.77	530.367	584.767	743.767
6.33333		0.266667	-1.33333	2.26667	-2.53333	-1.73333	0.466667	2.46667	1.66667	1.26667	0.466667	1.26667	2.46667	8.06667	4.66667	7.86667	13.8667	16.2667	16.2667	15.2667	19.8667	13.8667	2.86667	1.66667	1.86667	3.26667	2.46667	4.06667	3.46667	2.46667	1.66667	0.466667	2.06667	3.06667	8.86667	7.86667	15.0667	2217.87	2037.27	1803.27	612.867	589.267	723.267
6.5		-0.0666667	-0.666667	0.933333	-0.866667	-1.06667	-0.866667	1.13333	0.333333	0.933333	0.133333	0.933333	2.13333	5.73333	4.33333	7.53333	14.5333	14.9333	15.9333	14.9333	20.5333	14.5333	0.533333	2.33333	1.53333	2.93333	0.133333	3.73333	1.13333	2.13333	2.33333	1.13333	0.733333	3.73333	11.5333	6.53333	14.7333	1908.53	2130.93	1916.93	506.533	626.933	785.933
6.66667		-1.4	0	1.6	-1.2	-1.4	-1.2	0.8	0	-0.4	-0.2	1.6	3.8	7.4	5	6.2	17.2	16.6	18.6	18.6	21.2	15.2	4.2	0	3.2	2.6	1.8	0.4	3.8	2.8	2	2.8	1.4	5.4	11.2	10.2	15.4	2191.2	2047.6	2015.6	538.2	689.6	759.6
6.83333		-0.733333	-0.333333	2.26667	-1.53333	-1.73333	0.466667	1.46667	0.666667	1.26667	-0.533333	1.26667	1.46667	7.06667	4.66667	4.86667	16.8667	15.2667	17.2667	16.2667	20.8667	15.8667	2.86667	1.66667	3.86667	2.26667	3.46667	1.06667	2.46667	3.46667	1.66667	1.46667	2.06667	4.06667	13.8667	10.8667	14.0667	2220.87	2031.27	2089.27	548.867	746.267	829.267
7		-0.566667	-1.16667	0.433333	-4.36667	-2.56667	1.63333	2.63333	2.83333	0.433333	2.63333	1.43333	1.63333	7.23333	3.83333	7.03333	16.0333	17.4333	18.4333	18.4333	22.0333	18.0333	3.03333	-0.166667	2.03333	2.43333	3.63333	1.23333	2.63333	1.63333	1.83333	1.63333	1.23333	2.23333	14.0333	10.0333	16.2333	2340.03	2002.43	2151.43	559.033	735.433	760.433
7.16667		0.1	-0.5	3.1	-0.7	-1.9	2.3	3.3	0.5	1.1	1.3	1.1	3.3	7.9	5.5	6.7	20.7	20.1	17.1	18.1	24.7	15.7	1.7	2.5	1.7	2.1	1.3	1.9	1.3	5.3	3.5	2.3	3.9	4.9	16.7	10.7	16.9	2543.7	2051.1	2377.1	562.7	742.1	690.1
7.33333		-0.233333	1.16667	1.76667	-2.03333	-1.23333	-0.0333333	0.966667	0.166667	-1.23333	-0.0333333	2.76667	1.96667	8.56667	6.16667	7.36667	17.3667	19.7667	24.7667	20.7667	23.3667	17.3667	2.36667	0.166667	4.36667	1.76667	1.96667	1.56667	3.96667	1.96667	3.16667	0.966667	1.56667	2.56667	20.3667	11.3667	18.5667	3142.37	2147.77	2608.77	568.367	821.767	647.767
7.5		-2.06667	-1.66667	1.93333	-3.86667	-3.06667	0.133333	1.13333	0.333333	-0.0666667	-0.866667	1.93333	1.13333	5.73333	5.33333	6.53333	17.5333	19.9333	16.9333	18.9333	25.5333	15.5333	2.53333	1.33333	0.533333	2.93333	1.13333	1.73333	2.13333	0.133333	2.33333	1.13333	2.73333	3.73333	29.5333	9.53333	20.7333	3290.53	2239.93	2745.93	560.533	811.933	672.933
7.66667		0.266667	-0.333333	1.26667	-3.53333	-1.73333	0.466667	0.466667	1.66667	2.26667	-0.533333	1.26667	0.466667	8.06667	4.66667	4.86667	17.8667	18.2667	21.2667	20.2667	25.8667	18.8667	2.86667	0.666667	2.86667	1.26667	1.46667	3.06667	0.466667	2.46667	3.66667	2.46667	1.06667	3.06667	35.8667	11.8667	22.0667	3161.87	2345.27	2763.27	551.867	795.267	706.267
7.83333		-1.4	0	1.6	-3.2	-2.4	-0.2	0.8	1	-0.4	-0.2	0.6	3.8	8.4	5	8.2	18.2	16.6	23.6	20.6	25.2	19.2	1.2	1	4.2	4.6	1.8	2.4	1.8	2.8	2	0.8	2.4	2.4	51.2	9.2	22.4	2852.2	2430.6	2552.6	545.2	757.6	794.6
8		0.266667	-0.333333	2.26667	-0.533333	0.266667	0.466667	0.466667	0.666667	0.266667	1.46667	1.26667	2.46667	7.06667	9.66667	5.86667	21.8667	19.2667	22.2667	20.2667	26.8667	17.8667	3.86667	2.66667	2.86667	2.26667	2.46667	3.06667	2.46667	3.46667	2.66667	1.46667	2.06667	4.06667	67.8667	12.8667	24.0667	2621.87	2494.27	2542.27	525.867	732.267	718.267
8.16667		-0.566667	-1.16667	2.43333	-1.36667	-2.56667	-1.36667	1.63333	0.833333	1.43333	-0.366667	1.43333	2.63333	9.23333	6.83333	8.03333	20.0333	18.4333	21.4333	20.4333	29.0333	21.0333	2.03333	1.83333	3.03333	2.43333	2.63333	2.23333	2.63333	2.63333	1.83333	2.63333	2.23333	3.23333	91.0333	16.0333	26.2333	2350.03	2529.43	2357.43	499.033	692.433	777.433
8.33333		-3.06667	-0.666667	1.93333	0.133333	-1.06667	0.133333	2.13333	0.333333	0.933333	2.13333	1.93333	2.13333	6.73333	6.33333	7.53333	21.5333	19.9333	21.9333	21.9333	28.5333	18.5333	3.53333	-0.666667	2.53333	2.93333	2.13333	2.73333	3.13333	2.13333	0.333333	2.13333	2.73333	3.73333	123.533	18.5333	33.7333	2230.53	2554.93	2100.93	527.533	603.933	796.933
8.5		-1.06667	1.33333	1.93333	-3.86667	-2.06667	0.133333	1.13333	1.33333	-1.06667	0.133333	1.93333	2.13333	7.73333	5.33333	6.53333	21.5333	20.9333	21.9333	23.9333	29.5333	19.5333	2.53333	0.333333	1.53333	2.93333	1.13333	1.73333	1.13333	2.13333	3.33333	1.13333	1.73333	3.73333	180.533	27.5333	48.7333	2201.53	2663.93	2046.93	528.533	541.933	802.933
8.66667		-0.4	-1	2.6	-2.2	-1.4	-0.2	0.8	1	1.6	0.8	2.6	2.8	8.4	7	7.2	24.2	21.6	21.6	24.6	29.2	21.2	3.2	0	3.2	2.6	3.8	1.4	2.8	2.8	3	1.8	3.4	1.4	247.2	44.2	69.4	2318.2	2715.6	2132.6	535.2	530.6	763.6
8.83333		-1.4	-1	1.6	-2.2	-0.4	-1.2	2.8	1	-0.4	-0.2	1.6	2.8	8.4	6	7.2	22.2	20.6	22.6	21.6	33.2	21.2	3.2	3	1.2	2.6	1.8	3.4	1.8	1.8	4	-0.2	3.4	4.4	272.2	55.2	79.4	2464.2	2821.6	2451.6	543.2	526.6	662.6
9		0.933333	0.333333	1.93333	-0.866667	-0.0666667	0.133333	2.13333	2.33333	0.933333	1.13333	0.933333	2.13333	9.73333	7.33333	9.53333	21.5333	26.9333	22.9333	21.9333	33.5333	21.5333	3.53333	1.33333	1.53333	2.93333	2.13333	3.73333	3.13333	4.13333	1.33333	0.133333	2.73333	2.73333	282.533	75.5333	78.7333	2499.53	2890.93	2723.93	540.533	538.933	589.933
9.16667		-1.4	-2	-0.4	-4.2	-1.4	-0.2	1.8	0	-0.4	-0.2	0.6	2.8	8.4	8	7.2	24.2	22.6	22.6	26.6	30.2	22.2	5.2	0	2.2	-0.4	2.8	2.4	2.8	1.8	3	1.8	1.4	4.4	274.2	100.2	68.4	2476.2	2909.6	2680.6	549.2	529.6	613.6
9.33333		0.1	-1.5	1.1	-3.7	-2.9	-0.7	-0.7	-0.5	-0.9	-0.7	0.1	0.3	8.9	7.5	6.7	23.7	23.1	25.1	24.1	33.7	22.7	1.7	0.5	1.7	0.1	0.3	1.9	1.3	1.3	1.5	-0.7	0.9	3.9	256.7	110.7	69.9	2509.7	2777.1	2496.1	597.7	525.1	568.1
9.5		-0.233333	0.166667	1.76667	-0.0333333	-2.23333	-0.0333333	1.96667	2.16667	1.76667	0.966667	0.766667	2.96667	11.5667	6.16667	9.36667	25.3667	22.7667	24.7667	27.7667	34.3667	23.3667	3.36667	2.16667	3.36667	1.76667	3.96667	1.56667	2.96667	3.96667	4.16667	1.96667	3.56667	3.56667	225.367	110.367	80.5667	2477.37	2640.77	2515.77	585.367	543.767	625.767
9.66667		-0.9	-1.5	1.1	-1.7	0.1	-0.7	-0.7	0.5	0.1	-0.7	2.1	3.3	8.9	6.5	9.7	22.7	25.1	24.1	27.1	34.7	24.7	1.7	0.5	2.7	3.1	0.3	2.9	2.3	2.3	4.5	1.3	2.9	1.9	205.7	107.7	87.9	2454.7	2599.1	2568.1	545.7	579.1	635.1
9.83333		0.933333	-0.666667	-0.0666667	-0.866667	-1.06667	-0.866667	3.13333	1.33333	0.933333	1.13333	1.93333	3.13333	9.73333	7.33333	7.53333	27.5333	24.9333	25.9333	24.9333	35.5333	22.5333	2.53333	1.33333	2.53333	1.93333	4.13333	3.73333	2.13333	3.13333	2.33333	3.13333	2.73333	3.73333	171.533	92.5333	95.7333	2438.53	2519.93	2546.93	521.533	556.933	707.933
10		-1.23333	-2.83333	1.76667	-3.03333	-1.23333	0.966667	1.96667	0.166667	0.766667	1.96667	2.76667	2.96667	10.5667	7.16667	9.36667	26.3667	23.7667	29.7667	26.7667	34.3667	25.3667	2.36667	1.16667	2.36667	1.76667	2.96667	2.56667	3.96667	1.96667	2.16667	0.966667	2.56667	4.56667	392.367	71.3667	114.567	2411.37	2499.77	2586.77	517.367	542.767	649.767
10.1667		-1.9	0.5	1.1	-1.7	-0.9	0.3	1.3	0.5	1.1	0.3	2.1	2.3	8.9	7.5	8.7	25.7	23.1	26.1	27.1	36.7	24.7	5.7	0.5	1.7	3.1	1.3	2.9	1.3	3.3	3.5	1.3	1.9	3.9	404.7	68.7	117.9	2366.7	2516.1	2703.1	490.7	546.1	669.1
10.3333		-0.9	-0.5	2.1	-1.7	-0.9	-0.7	0.3	0.5	1.1	0.3	2.1	2.3	9.9	9.5	8.7	27.7	28.1	24.1	31.1	37.7	25.7	1.7	0.5	4.7	4.1	2.3	2.9	3.3	0.3	1.5	3.3	3.9	3.9	412.7	84.7	118.9	2338.7	2535.1	2709.1	470.7	541.1	733.1
10.5		-0.566667	0.833333	1.43333	-2.36667	-0.566667	-1.36667	1.63333	1.83333	1.43333	0.633333	1.43333	1.63333	10.2333	9.83333	9.03333	26.0333	27.4333	30.4333	30.4333	34.0333	25.0333	5.03333	0.833333	3.03333	3.43333	4.63333	2.23333	3.63333	1.63333	2.83333	2.63333	4.23333	3.23333	368.033	108.033	159.233	2328.03	2565.43	2716.43	460.033	520.433	775.433
10.6667		-0.9	0.5	0.1	-1.7	-0.9	-0.7	1.3	1.5	0.1	-0.7	1.1	2.3	8.9	8.5	7.7	25.7	25.1	26.1	32.1	38.7	28.7	2.7	0.5	2.7	3.1	2.3	3.9	2.3	2.3	1.5	2.3	2.9	2.9	325.7	129.7	196.9	2372.7	2512.1	2789.1	449.7	466.1	762.1
10.8333		-0.0666667	-0.666667	0.933333	-2.86667	-0.0666667	0.133333	1.13333	2.33333	-0.0666667	-0.866667	-0.0666667	0.133333	9.73333	8.33333	9.53333	26.5333	26.9333	27.9333	28.9333	37.5333	25.5333	3.53333	2.33333	1.53333	3.93333	2.13333	2.73333	2.13333	2.13333	2.33333	2.13333	1.73333	3.73333	332.533	139.533	279.733	2409.53	2513.93	2789.93	442.533	481.933	752.933
11		0.6	-1	2.6	-0.2	-2.4	0.8	1.8	1	-0.4	0.8	1.6	1.8	9.4	8	10.2	26.2	30.6	26.6	30.6	37.2	30.2	3.2	1	2.2	0.6	1.8	2.4	1.8	3.8	2	0.8	3.4	3.4	333.2	145.2	390.4	2402.2	2508.6	2826.6	450.2	489.6	758.6
11.1667		0.433333	-1.16667	1.43333	-2.36667	-2.56667	0.633333	0.633333	-0.166667	1.43333	2.63333	2.43333	1.63333	10.2333	9.83333	8.03333	29.0333	29.4333	29.4333	32.4333	39.0333	30.0333	5.03333	1.83333	3.03333	2.43333	2.63333	3.23333	2.63333	2.63333	2.83333	2.63333	3.23333	4.23333	311.033	185.033	431.233	2527.03	2492.43	2768.43	438.033	475.433	790.433
11.3333		-0.733333	-1.33333	2.26667	-3.53333	-2.73333	-0.533333	0.466667	0.666667	1.26667	-1.53333	0.266667	1.46667	10.0667	7.66667	8.86667	27.8667	32.2667	30.2667	31.2667	39.8667	24.8667	3.86667	-0.333333	3.86667	3.26667	1.46667	2.06667	3.46667	2.46667	1.66667	0.466667	4.06667	3.06667	334.867	225.867	427.067	2840.87	2546.27	2795.27	429.867	464.267	801.267
11.5		-0.4	-1	-0.4	-2.2	-2.4	-1.2	2.8	0	0.6	-1.2	1.6	2.8	9.4	8	9.2	25.2	28.6	25.6	32.6	40.2	29.2	3.2	2	3.2	3.6	1.8	1.4	4.8	0.8	1	1.8	4.4	3.4	357.2	228.2	458.4	3017.2	2522.6	2732.6	420.2	447.6	778.6
11.6667		-1.23333	-1.83333	-0.233333	-3.03333	-1.23333	-2.03333	-0.0333333	1.16667	-0.233333	-1.03333	0.766667	1.96667	8.56667	6.16667	9.36667	28.3667	28.7667	27.7667	31.7667	40.3667	28.3667	1.36667	0.166667	3.36667	1.76667	0.966667	2.56667	3.96667	1.96667	1.16667	1.96667	2.56667	2.56667	509.367	260.367	464.567	3056.37	2554.77	2648.77	422.367	426.767	755.767
11.8333		-0.566667	-1.16667	0.433333	-0.366667	-0.566667	-0.366667	2.63333	-1.16667	0.433333	0.633333	1.43333	0.633333	10.2333	8.83333	10.0333	30.0333	29.4333	30.4333	28.4333	41.0333	31.0333	3.03333	1.83333	2.03333	1.43333	1.63333	2.23333	4.63333	2.63333	0.833333	2.63333	3.23333	2.23333	912.033	283.033	459.233	3150.03	2568.43	2563.43	430.033	426.433	734.433
12		0.933333	-1.66667	1.93333	-2.86667	-1.06667	1.13333	2.13333	1.33333	-0.0666667	3.13333	0.933333	1.13333	12.7333	10.3333	9.53333	29.5333	28.9333	28.9333	33.9333	43.5333	30.5333	3.53333	2.33333	2.53333	2.93333	3.13333	3.73333	2.13333	4.13333	2.33333	3.13333	4.73333	4.73333	1058.53	303.533	467.733	3116.53	2592.93	2516.93	440.533	429.933	758.933
12.1667		0.266667	-0.333333	0.266667	-1.53333	-0.733333	-0.533333	2.46667	2.66667	1.26667	1.46667	1.26667	1.46667	10.0667	9.66667	9.86667	29.8667	30.2667	31.2667	34.2667	42.8667	32.8667	2.86667	2.66667	2.86667	4.26667	2.46667	4.06667	3.46667	4.46667	3.66667	1.46667	1.06667	5.06667	1065.87	332.867	477.067	3060.87	2571.27	2501.27	427.867	422.267	764.267
12.3333		0.433333	-1.16667	1.43333	-1.36667	-2.56667	0.633333	1.63333	0.833333	1.43333	0.633333	1.43333	3.63333	12.2333	8.83333	11.0333	28.0333	33.4333	30.4333	36.4333	45.0333	31.0333	3.03333	1.83333	4.03333	1.43333	1.63333	3.23333	4.63333	3.63333	3.83333	1.63333	4.23333	5.23333	1091.03	360.033	476.233	2931.03	2596.43	2434.43	424.033	420.433	747.433
12.5		1.43333	-0.166667	1.43333	-3.36667	-0.566667	-0.366667	0.633333	0.833333	1.43333	1.63333	1.43333	2.63333	8.23333	6.83333	11.0333	32.0333	32.4333	32.4333	38.4333	44.0333	31.0333	5.03333	0.833333	2.03333	2.43333	1.63333	3.23333	2.63333	1.63333	2.83333	2.63333	3.23333	4.23333	1097.03	393.033	406.233	2870.03	2620.43	2412.43	415.033	419.433	740.433
12.6667		-0.233333	0.166667	0.766667	-3.03333	-1.23333	-0.0333333	1.96667	1.16667	1.76667	0.966667	2.76667	2.96667	11.5667	9.16667	10.3667	30.3667	34.7667	30.7667	35.7667	45.3667	32.3667	5.36667	0.166667	4.36667	2.76667	2.96667	1.56667	0.966667	2.96667	1.16667	1.96667	3.56667	3.56667	1101.37	435.367	399.567	2818.37	2621.77	2374.77	417.367	436.767	730.767
12.8333		-1.23333	0.166667	0.766667	-2.03333	-2.23333	-0.0333333	0.966667	1.16667	-0.233333	0.966667	0.766667	1.96667	11.5667	11.1667	12.3667	32.3667	29.7667	31.7667	37.7667	44.3667	33.3667	3.36667	2.16667	2.36667	2.76667	1.96667	2.56667	1.96667	1.96667	3.16667	1.96667	3.56667	3.56667	1124.37	502.367	413.567	2734.37	2644.77	2351.77	415.367	445.767	678.767
13		0.1	-0.5	1.1	-3.7	-1.9	1.3	3.3	0.5	1.1	2.3	2.1	2.3	13.9	8.5	10.7	33.7	35.1	36.1	37.1	46.7	33.7	4.7	1.5	4.7	2.1	1.3	2.9	4.3	2.3	3.5	4.3	5.9	2.9	1162.7	561.7	461.9	2676.7	2660.1	2369.1	412.7	437.1	588.1
13.1667		-0.9	-0.5	0.1	-3.7	-1.9	-1.7	1.3	-1.5	1.1	-0.7	-0.9	2.3	10.9	8.5	9.7	30.7	32.1	30.1	37.1	48.7	32.7	3.7	1.5	1.7	1.1	2.3	-0.1	2.3	2.3	1.5	2.3	1.9	4.9	1181.7	619.7	554.9	2624.7	2671.1	2363.1	409.7	429.1	587.1
13.3333		-1.4	-2	-0.4	-4.2	-1.4	-1.2	0.8	0	0.6	0.8	0.6	0.8	13.4	11	9.2	33.2	33.6	38.6	36.6	47.2	33.2	3.2	1	3.2	1.6	2.8	2.4	4.8	1.8	4	2.8	3.4	3.4	1228.2	662.2	623.4	2592.2	2671.6	2394.6	416.2	430.6	516.6
13.5		-0.4	-2	-0.4	-2.2	-2.4	-1.2	0.8	0	0.6	0.8	2.6	0.8	10.4	10	10.2	34.2	33.6	33.6	37.6	46.2	33.2	3.2	2	0.2	1.6	1.8	2.4	2.8	1.8	2	1.8	3.4	5.4	1221.2	704.2	669.4	2609.2	2671.6	2425.6	410.2	398.6	464.6
13.6667		1.76667	-0.833333	1.76667	-3.03333	-2.23333	-0.0333333	1.96667	1.16667	-0.233333	0.966667	2.76667	1.96667	12.5667	9.16667	12.3667	33.3667	37.7667	35.7667	41.7667	49.3667	35.3667	4.36667	2.16667	3.36667	2.76667	3.96667	4.56667	1.96667	1.96667	4.16667	0.966667	3.56667	4.56667	1244.37	719.367	715.567	2603.37	2707.77	2388.77	399.367	408.767	461.767
13.8333		0.933333	-0.666667	2.93333	-2.86667	-2.06667	-0.866667	1.13333	-0.666667	-0.0666667	1.13333	1.93333	1.13333	10.7333	10.3333	10.5333	34.5333	35.9333	35.9333	40.9333	49.5333	36.5333	4.53333	0.333333	2.53333	2.93333	2.13333	2.73333	3.13333	2.13333	1.33333	2.13333	2.73333	2.73333	1228.53	744.533	740.733	2602.53	2672.93	2419.93	411.533	403.933	479.933
14		-0.733333	-0.333333	1.26667	-2.53333	0.266667	-1.53333	-0.533333	0.666667	0.266667	-0.533333	3.26667	1.46667	12.0667	9.66667	12.8667	33.8667	36.2667	34.2667	36.2667	48.8667	33.8667	4.86667	1.66667	2.86667	3.26667	2.46667	4.06667	1.46667	1.46667	2.66667	1.46667	3.06667	5.06667	1237.87	773.867	761.067	2598.87	2697.27	2411.27	403.867	398.267	491.267
14.1667		-0.0666667	-0.666667	0.933333	0.133333	-0.0666667	0.133333	2.13333	1.33333	0.933333	0.133333	2.93333	3.13333	12.7333	9.33333	10.5333	34.5333	35.9333	34.9333	39.9333	49.5333	35.5333	5.53333	0.333333	3.53333	2.93333	2.13333	1.73333	2.13333	2.13333	1.33333	3.13333	3.73333	1.73333	1236.53	793.533	759.733	2589.53	2705.93	2457.93	399.533	393.933	489.933
14.3333		0.6	0	1.6	-0.2	-0.4	0.8	3.8	2	0.6	-0.2	0.6	0.8	11.4	9	11.2	34.2	35.6	37.6	39.6	49.2	38.2	4.2	1	4.2	2.6	2.8	2.4	2.8	3.8	2	3.8	3.4	3.4	1243.2	814.2	760.4	2592.2	2683.6	2455.6	397.2	403.6	521.6
14.5		1.1	0.5	2.1	-1.7	-1.9	-0.7	2.3	0.5	0.1	0.3	2.1	2.3	10.9	9.5	14.7	33.7	35.1	37.1	44.1	47.7	37.7	3.7	1.5	4.7	3.1	4.3	3.9	2.3	2.3	3.5	3.3	4.9	5.9	1223.7	850.7	784.9	2575.7	2658.1	2506.1	384.7	398.1	550.1
14.6667		-0.566667	0.833333	1.43333	-2.36667	-1.56667	0.633333	1.63333	2.83333	-0.566667	1.63333	2.43333	1.63333	13.2333	9.83333	13.0333	34.0333	37.4333	37.4333	39.4333	53.0333	36.0333	6.03333	2.83333	4.03333	2.43333	2.63333	2.23333	3.63333	1.63333	1.83333	2.63333	4.23333	2.23333	1233.03	888.033	761.233	2566.03	2683.43	2526.43	388.033	396.433	521.433
14.8333		-0.9	1.5	1.1	-0.7	-0.9	0.3	1.3	0.5	1.1	2.3	3.1	3.3	13.9	11.5	14.7	37.7	38.1	36.1	43.1	54.7	39.7	5.7	2.5	3.7	4.1	5.3	1.9	3.3	2.3	3.5	4.3	5.9	2.9	1255.7	934.7	750.9	2561.7	2667.1	2594.1	410.7	396.1	504.1
15		0.266667	0.666667	2.26667	-1.53333	0.266667	0.466667	1.46667	1.66667	0.266667	0.466667	3.26667	4.46667	11.0667	10.6667	14.8667	37.8667	39.2667	36.2667	42.2667	52.8667	37.8667	2.86667	1.66667	3.86667	5.26667	3.46667	3.06667	2.46667	2.46667	2.66667	3.46667	5.06667	3.06667	1255.87	969.867	763.067	2531.87	2687.27	2666.27	471.867	393.267	564.267
15.1667		0.1	0.5	0.1	-3.7	-0.9	0.3	2.3	0.5	0.1	-0.7	2.1	1.3	13.9	10.5	11.7	35.7	37.1	37.1	43.1	52.7	39.7	3.7	1.5	2.7	2.1	2.3	2.9	2.3	0.3	2.5	2.3	4.9	2.9	1279.7	1002.7	782.9	2529.7	2599.1	2690.1	547.7	389.1	558.1
15.3333		0.433333	-2.16667	1.43333	-2.36667	-1.56667	-0.366667	2.63333	1.83333	-0.566667	-0.366667	1.43333	1.63333	12.2333	11.8333	12.0333	38.0333	39.4333	37.4333	43.4333	53.0333	43.0333	4.03333	2.83333	2.03333	4.43333	2.63333	3.23333	2.63333	3.63333	3.83333	2.63333	5.23333	5.23333	1287.03	1070.03	825.233	2520.03	2622.43	2725.43	480.033	382.433	535.433
15.5		0.933333	-0.666667	3.93333	-1.86667	-1.06667	0.133333	3.13333	1.33333	0.933333	1.13333	1.93333	2.13333	12.7333	10.3333	15.5333	34.5333	40.9333	37.9333	42.9333	53.5333	41.5333	5.53333	3.33333	3.53333	2.93333	2.13333	3.73333	2.13333	3.13333	3.33333	3.13333	4.73333	3.73333	1313.53	1132.53	854.733	2517.53	2625.93	2753.93	484.533	387.933	491.933
15.6667		1.26667	0.666667	1.26667	-1.53333	0.266667	-0.533333	1.46667	2.66667	0.266667	0.466667	1.26667	2.46667	13.0667	12.6667	12.8667	36.8667	41.2667	40.2667	45.2667	55.8667	40.8667	4.86667	1.66667	3.86667	4.26667	1.46667	2.06667	3.46667	3.46667	1.66667	2.46667	5.06667	3.06667	1363.87	1199.87	879.067	2510.87	2594.27	2779.27	481.867	386.267	463.267
15.8333		1.1	-0.5	1.1	-2.7	-0.9	2.3	3.3	1.5	1.1	1.3	1.1	1.3	13.9	12.5	12.7	37.7	41.1	38.1	44.1	57.7	40.7	5.7	2.5	4.7	3.1	2.3	2.9	4.3	2.3	2.5	2.3	4.9	4.9	1396.7	1255.7	899.9	2504.7	2596.1	2767.1	483.7	386.1	461.1
16		-0.733333	0.666667	1.26667	-2.53333	-1.73333	-0.533333	1.46667	2.66667	1.26667	1.46667	1.26667	2.46667	15.0667	11.6667	14.8667	33.8667	42.2667	41.2667	44.2667	58.8667	40.8667	4.86667	3.66667	4.86667	2.26667	3.46667	5.06667	3.46667	2.46667	4.66667	3.46667	4.06667	5.06667	1383.87	1279.87	938.067	2502.87	2601.27	2802.27	499.867	392.267	451.267
16.1667		-0.733333	-2.33333	1.26667	-2.53333	-1.73333	0.466667	1.46667	0.666667	1.26667	0.466667	1.26667	2.46667	14.0667	12.6667	12.8667	39.8667	40.2667	40.2667	47.2667	57.8667	40.8667	5.86667	2.66667	4.86667	2.26667	2.46667	4.06667	2.46667	3.46667	1.66667	2.46667	3.06667	6.06667	1378.87	1203.87	945.067	2489.87	2588.27	2809.27	500.867	391.267	436.267
16.3333		0.266667	-1.33333	1.26667	-3.53333	-1.73333	0.466667	1.46667	1.66667	2.26667	-0.533333	1.26667	1.46667	12.0667	11.6667	12.8667	38.8667	37.2667	37.2667	48.2667	53.8667	41.8667	4.86667	0.666667	3.86667	1.26667	3.46667	3.06667	2.46667	3.46667	1.66667	3.46667	5.06667	6.06667	1390.87	1250.87	948.067	2500.87	2589.27	2838.27	496.867	384.267	429.267
16.5		-1.73333	0.666667	1.26667	-1.53333	-0.733333	-0.533333	2.46667	0.666667	2.26667	1.46667	2.26667	3.46667	15.0667	10.6667	10.8667	37.8667	42.2667	40.2667	46.2667	56.8667	40.8667	3.86667	0.666667	3.86667	3.26667	2.46667	3.06667	2.46667	2.46667	1.66667	3.46667	4.06667	4.06667	1379.87	1259.87	922.067	2509.87	2579.27	2841.27	471.867	409.267	430.267
16.6667		-1.06667	-0.666667	-0.0666667	-2.86667	-1.06667	-1.86667	2.13333	1.33333	0.933333	-0.866667	-1.06667	2.13333	13.7333	10.3333	13.5333	39.5333	40.9333	38.9333	48.9333	59.5333	43.5333	4.53333	1.33333	2.53333	0.933333	2.13333	1.73333	2.13333	2.13333	2.33333	1.13333	3.73333	3.73333	1354.53	1372.53	959.733	2501.53	2572.93	2850.93	458.533	407.933	425.933
16.8333		-0.0666667	0.333333	0.933333	-2.86667	-2.06667	0.133333	1.13333	1.33333	0.933333	0.133333	1.93333	1.13333	14.7333	11.3333	14.5333	40.5333	42.9333	38.9333	47.9333	60.5333	43.5333	5.53333	2.33333	2.53333	2.93333	3.13333	1.73333	2.13333	1.13333	1.33333	2.13333	3.73333	2.73333	1319.53	1437.53	931.733	2498.53	2553.93	2846.93	474.533	380.933	458.933
17		-0.566667	-1.16667	0.433333	-1.36667	-0.566667	0.633333	1.63333	0.833333	1.43333	-0.366667	1.43333	1.63333	14.2333	11.8333	13.0333	40.0333	39.4333	42.4333	51.4333	61.0333	45.0333	3.03333	3.83333	5.03333	3.43333	3.63333	2.23333	3.63333	1.63333	1.83333	4.63333	5.23333	4.23333	1313.03	1422.03	940.233	2490.03	2539.43	2860.43	460.033	343.433	491.433
17.1667		0.933333	1.33333	1.93333	-2.86667	-2.06667	0.133333	2.13333	2.33333	1.93333	0.133333	2.93333	2.13333	15.7333	12.3333	15.5333	40.5333	42.9333	41.9333	46.9333	58.5333	46.5333	5.53333	2.33333	4.53333	3.93333	5.13333	3.73333	4.13333	2.13333	4.33333	3.13333	3.73333	6.73333	1303.53	1441.53	984.733	2500.53	2564.93	2766.93	427.533	356.933	566.933
17.3333		-1.06667	-0.666667	0.933333	-2.86667	-1.06667	-0.866667	0.133333	0.333333	0.933333	1.13333	-0.0666667	2.13333	12.7333	11.3333	11.5333	41.5333	41.9333	41.9333	49.9333	64.5333	43.5333	5.53333	1.33333	2.53333	0.933333	1.13333	1.73333	4.13333	2.13333	3.33333	2.13333	4.73333	4.73333	1298.53	1438.53	1059.73	2512.53	2529.93	2765.93	419.533	374.933	579.933
17.5		-0.233333	1.16667	0.766667	-4.03333	-1.23333	0.966667	1.96667	1.16667	0.766667	-0.0333333	1.76667	1.96667	15.5667	14.1667	13.3667	43.3667	44.7667	43.7667	50.7667	63.3667	47.3667	4.36667	3.16667	1.36667	1.76667	2.96667	1.56667	2.96667	0.966667	3.16667	1.96667	5.56667	3.56667	1275.37	1436.37	1102.57	2496.37	2568.77	2687.77	419.367	382.767	541.767
17.6667		-0.9	-2.5	2.1	-2.7	-1.9	0.3	3.3	1.5	0.1	0.3	0.1	2.3	13.9	15.5	12.7	39.7	42.1	43.1	52.1	61.7	42.7	5.7	2.5	4.7	4.1	3.3	1.9	2.3	2.3	2.5	2.3	4.9	2.9	1241.7	1432.7	1107.9	2508.7	2542.1	2684.1	415.7	373.1	492.1
17.8333		-0.566667	-0.166667	0.433333	-2.36667	0.433333	1.63333	1.63333	1.83333	0.433333	-0.366667	0.433333	2.63333	16.2333	12.8333	15.0333	42.0333	45.4333	44.4333	50.4333	62.0333	48.0333	5.03333	3.83333	5.03333	2.43333	2.63333	2.23333	4.63333	3.63333	2.83333	1.63333	5.23333	4.23333	1238.03	1460.03	1115.23	2483.03	2530.43	2639.43	416.033	376.433	510.433
18		1.1	-1.5	1.1	-3.7	-0.9	-0.7	2.3	2.5	2.1	0.3	2.1	3.3	15.9	12.5	12.7	39.7	46.1	43.1	53.1	61.7	47.7	5.7	2.5	4.7	3.1	3.3	1.9	2.3	2.3	2.5	2.3	3.9	3.9	1262.7	1471.7	1061.9	2472.7	2542.1	2620.1	422.7	377.1	580.1
18.1667		-0.9	-1.5	1.1	-2.7	-1.9	1.3	3.3	1.5	1.1	2.3	4.1	4.3	16.9	13.5	13.7	39.7	43.1	40.1	50.1	63.7	47.7	4.7	1.5	2.7	3.1	3.3	3.9	1.3	3.3	2.5	4.3	5.9	3.9	1266.7	1463.7	1048.9	2489.7	2523.1	2592.1	416.7	380.1	623.1
18.3333		-1.4	0	0.6	-1.2	-1.4	-0.2	2.8	0	0.6	-1.2	1.6	2.8	15.4	15	16.2	44.2	42.6	43.6	56.6	63.2	47.2	5.2	3	3.2	3.6	2.8	1.4	2.8	5.8	2	2.8	4.4	5.4	1207.2	1488.2	1023.4	2481.2	2510.6	2552.6	418.2	382.6	658.6
18.5		1.6	0	1.6	-2.2	-1.4	-0.2	3.8	0	0.6	-0.2	2.6	2.8	15.4	12	13.2	45.2	45.6	44.6	52.6	65.2	47.2	5.2	3	3.2	2.6	3.8	4.4	3.8	2.8	2	1.8	4.4	3.4	1183.2	1474.2	1002.4	2452.2	2516.6	2563.6	400.2	381.6	659.6
18.6667		0.1	-1.5	2.1	-2.7	-0.9	-0.7	1.3	2.5	1.1	0.3	2.1	2.3	15.9	13.5	14.7	41.7	45.1	44.1	53.1	64.7	44.7	5.7	2.5	4.7	2.1	2.3	3.9	4.3	1.3	1.5	3.3	4.9	2.9	1168.7	1483.7	988.9	2454.7	2538.1	2519.1	405.7	385.1	488.1
18.8333		0.266667	-1.33333	1.26667	-2.53333	-1.73333	-0.533333	2.46667	2.66667	1.26667	1.46667	1.26667	2.46667	16.0667	12.6667	12.8667	40.8667	45.2667	46.2667	54.2667	66.8667	47.8667	3.86667	2.66667	4.86667	2.26667	2.46667	4.06667	3.46667	3.46667	3.66667	2.46667	4.06667	5.06667	1169.87	1486.87	970.067	2464.87	2510.27	2533.27	415.867	384.267	432.267
19		-1.23333	-0.833333	0.766667	-2.03333	-3.23333	-0.0333333	1.96667	1.16667	-0.233333	-0.0333333	0.766667	1.96667	13.5667	13.1667	16.3667	40.3667	44.7667	45.7667	55.7667	68.3667	47.3667	6.36667	3.16667	3.36667	3.76667	4.96667	1.56667	1.96667	2.96667	3.16667	1.96667	4.56667	2.56667	1172.37	1484.37	969.567	2449.37	2503.77	2502.77	430.367	390.767	449.767
19.1667		0.766667	-0.833333	1.76667	-1.03333	-1.23333	-0.0333333	1.96667	0.166667	0.766667	0.966667	0.766667	0.966667	14.5667	11.1667	15.3667	44.3667	41.7667	44.7667	56.7667	66.3667	46.3667	6.36667	3.16667	4.36667	4.76667	3.96667	3.56667	3.96667	4.96667	2.16667	3.96667	4.56667	3.56667	1169.37	1509.37	978.567	2462.37	2499.77	2526.77	440.367	390.767	445.767
19.3333		0.766667	0.166667	-0.233333	-2.03333	-2.23333	-0.0333333	1.96667	0.166667	1.76667	0.966667	1.76667	1.96667	17.5667	14.1667	14.3667	44.3667	42.7667	47.7667	57.7667	66.3667	48.3667	5.36667	1.16667	3.36667	1.76667	2.96667	2.56667	1.96667	1.96667	2.16667	2.96667	5.56667	4.56667	1179.37	1512.37	947.567	2444.37	2495.77	2479.77	447.367	409.767	457.767
19.5		0.1	-0.5	0.1	-2.7	-0.9	0.3	2.3	0.5	2.1	0.3	3.1	2.3	15.9	16.5	13.7	41.7	47.1	44.1	54.1	65.7	47.7	5.7	1.5	4.7	2.1	4.3	3.9	3.3	4.3	3.5	2.3	2.9	3.9	1198.7	1540.7	966.9	2454.7	2487.1	2468.1	444.7	398.1	455.1
19.6667		-0.733333	0.666667	1.26667	-1.53333	-1.73333	1.46667	2.46667	2.66667	1.26667	2.46667	3.26667	3.46667	15.0667	14.6667	14.8667	43.8667	48.2667	46.2667	55.2667	67.8667	49.8667	5.86667	3.66667	5.86667	4.26667	2.46667	3.06667	2.46667	3.46667	4.66667	3.46667	5.06667	5.06667	1179.87	1557.87	971.067	2440.87	2521.27	2458.27	451.867	382.267	456.267
19.8333		0.1	0.5	2.1	-2.7	-0.9	0.3	2.3	1.5	1.1	2.3	2.1	3.3	13.9	13.5	14.7	41.7	44.1	44.1	54.1	68.7	48.7	6.7	2.5	4.7	2.1	3.3	2.9	3.3	1.3	3.5	2.3	3.9	3.9	1194.7	1562.7	979.9	2447.7	2495.1	2436.1	455.7	376.1	449.1
20		-0.9	-0.5	0.1	-1.7	-0.9	0.3	2.3	2.5	2.1	0.3	2.1	2.3	15.9	13.5	15.7	46.7	44.1	50.1	57.1	65.7	51.7	5.7	2.5	3.7	4.1	2.3	1.9	3.3	2.3	2.5	2.3	4.9	4.9	1190.7	1572.7	981.9	2456.7	2498.1	2429.1	453.7	373.1	451.1
20.1667		-1.23333	-0.833333	0.766667	-3.03333	-2.23333	-0.0333333	1.96667	1.16667	0.766667	-0.0333333	1.76667	2.96667	17.5667	13.1667	16.3667	41.3667	45.7667	46.7667	57.7667	67.3667	51.3667	7.36667	3.16667	2.36667	2.76667	1.96667	3.56667	3.96667	2.96667	2.16667	1.96667	3.56667	3.56667	1195.37	1587.37	983.567	2465.37	2496.77	2434.77	461.367	382.767	441.767
20.3333		0.766667	-0.833333	0.766667	-2.03333	-2.23333	-1.03333	1.96667	1.16667	0.766667	-0.0333333	1.76667	2.96667	14.5667	15.1667	14.3667	46.3667	45.7667	44.7667	57.7667	68.3667	48.3667	5.36667	3.16667	4.36667	4.76667	3.96667	2.56667	3.96667	2.96667	3.16667	2.96667	4.56667	4.56667	1191.37	1576.37	983.567	2469.37	2487.77	2419.77	468.367	386.767	478.767
20.5		-0.733333	-0.333333	1.26667	-0.533333	-0.733333	-0.533333	2.46667	1.66667	1.26667	1.46667	3.26667	2.46667	14.0667	15.6667	15.8667	42.8667	46.2667	45.2667	59.2667	71.8667	51.8667	6.86667	2.66667	3.86667	2.26667	4.46667	3.06667	4.46667	3.46667	3.66667	3.46667	6.06667	3.06667	1201.87	1588.87	993.067	2454.87	2489.27	2427.27	449.867	468.267	513.267
20.6667		0.1	-0.5	1.1	-0.7	0.1	-1.7	1.3	0.5	0.1	1.3	2.1	2.3	17.9	14.5	15.7	46.7	49.1	50.1	57.1	71.7	50.7	4.7	2.5	4.7	3.1	2.3	1.9	3.3	3.3	2.5	1.3	4.9	3.9	1215.7	1610.7	983.9	2458.7	2496.1	2390.1	449.7	464.1	528.1
20.8333		-0.733333	0.666667	1.26667	-1.53333	-1.73333	-0.533333	2.46667	1.66667	1.26667	0.466667	1.26667	3.46667	15.0667	13.6667	18.8667	43.8667	47.2667	48.2667	58.2667	71.8667	52.8667	5.86667	4.66667	5.86667	4.26667	3.46667	3.06667	2.46667	3.46667	2.66667	2.46667	3.06667	5.06667	1233.87	1630.87	986.067	2480.87	2492.27	2355.27	458.867	499.267	540.267
21		0.1	0.5	0.1	-3.7	-1.9	-1.7	2.3	1.5	2.1	0.3	2.1	3.3	16.9	13.5	15.7	47.7	46.1	48.1	58.1	71.7	50.7	5.7	2.5	4.7	1.1	3.3	3.9	2.3	4.3	2.5	1.3	4.9	2.9	1229.7	1628.7	978.9	2494.7	2502.1	2358.1	481.7	413.1	559.1
21.1667		1.26667	1.66667	1.26667	-2.53333	-1.73333	-0.533333	1.46667	1.66667	0.266667	0.466667	1.26667	1.46667	17.0667	14.6667	16.8667	46.8667	48.2667	50.2667	60.2667	74.8667	50.8667	5.86667	3.66667	5.86667	3.26667	3.46667	4.06667	2.46667	4.46667	2.66667	1.46667	5.06667	5.06667	1248.87	1639.87	999.067	2491.87	2492.27	2359.27	485.867	412.267	562.267
21.3333		0.933333	0.333333	0.933333	-1.86667	-1.06667	1.13333	2.13333	2.33333	-0.0666667	1.13333	0.933333	3.13333	16.7333	15.3333	15.5333	43.5333	45.9333	48.9333	56.9333	73.5333	52.5333	7.53333	3.33333	5.53333	3.93333	3.13333	2.73333	3.13333	3.13333	3.33333	2.13333	4.73333	2.73333	1245.53	1639.53	988.733	2493.53	2513.93	2346.93	472.533	390.933	567.933
21.5		1.1	-1.5	2.1	-1.7	-0.9	-0.7	1.3	1.5	1.1	1.3	3.1	3.3	15.9	13.5	14.7	46.7	47.1	50.1	61.1	67.7	50.7	9.7	3.5	5.7	3.1	4.3	3.9	1.3	3.3	3.5	4.3	3.9	4.9	1246.7	1618.7	985.9	2474.7	2508.1	2312.1	473.7	388.1	533.1
21.6667		-0.233333	0.166667	-0.233333	-2.03333	-1.23333	-0.0333333	1.96667	1.16667	1.76667	0.966667	2.76667	1.96667	17.5667	15.1667	15.3667	47.3667	48.7667	48.7667	60.7667	73.3667	54.3667	7.36667	5.16667	3.36667	2.76667	2.96667	3.56667	1.96667	2.96667	4.16667	1.96667	4.56667	3.56667	1240.37	1618.37	990.567	2482.37	2507.77	2308.77	466.367	389.767	512.767
21.8333		-0.733333	-0.333333	1.26667	-1.53333	-0.733333	-0.533333	2.46667	0.666667	1.26667	1.46667	1.26667	3.46667	18.0667	13.6667	15.8667	44.8667	49.2667	49.2667	61.2667	70.8667	52.8667	6.86667	2.66667	6.86667	1.26667	4.46667	4.06667	3.46667	4.46667	3.66667	2.46667	6.06667	3.06667	1253.87	1641.87	972.067	2490.87	2506.27	2293.27	451.867	419.267	492.267
22		0.433333	0.833333	2.43333	-0.366667	-0.566667	0.633333	2.63333	2.83333	2.43333	1.63333	3.43333	1.63333	16.2333	15.8333	18.0333	47.0333	51.4333	48.4333	61.4333	75.0333	56.0333	7.03333	3.83333	6.03333	3.43333	4.63333	3.23333	3.63333	3.63333	2.83333	4.63333	5.23333	4.23333	1234.03	1634.03	993.233	2502.03	2512.43	2310.43	442.033	441.433	480.433
22.1667		1.26667	-0.333333	1.26667	-1.53333	-2.73333	-0.533333	2.46667	0.666667	1.26667	-0.533333	1.26667	1.46667	16.0667	15.6667	15.8667	44.8667	49.2667	49.2667	63.2667	72.8667	55.8667	5.86667	3.66667	5.86667	2.26667	3.46667	2.06667	1.46667	1.46667	3.66667	1.46667	5.06667	5.06667	1239.87	1658.87	987.067	2490.87	2532.27	2298.27	443.867	453.267	468.267
22.3333		0.766667	1.16667	1.76667	-3.03333	0.766667	-1.03333	2.96667	2.16667	0.766667	1.96667	2.76667	1.96667	18.5667	17.1667	15.3667	46.3667	51.7667	46.7667	62.7667	75.3667	56.3667	9.36667	3.16667	5.36667	3.76667	3.96667	4.56667	3.96667	3.96667	3.16667	1.96667	4.56667	4.56667	1253.37	1652.37	981.567	2499.37	2521.77	2302.77	420.367	448.767	479.767
22.5		-0.733333	0.666667	1.26667	-3.53333	-1.73333	1.46667	1.46667	0.666667	1.26667	0.466667	1.26667	2.46667	15.0667	17.6667	15.8667	45.8667	48.2667	49.2667	63.2667	78.8667	57.8667	7.86667	5.66667	4.86667	4.26667	2.46667	4.06667	2.46667	2.46667	2.66667	2.46667	4.06667	2.06667	1235.87	1651.87	983.067	2492.87	2523.27	2269.27	408.867	436.267	474.267
22.6667		0.433333	-2.16667	1.43333	-2.36667	-1.56667	1.63333	2.63333	0.833333	0.433333	-1.36667	1.43333	2.63333	17.2333	14.8333	15.0333	49.0333	51.4333	49.4333	61.4333	78.0333	56.0333	8.03333	3.83333	6.03333	2.43333	3.63333	4.23333	2.63333	4.63333	3.83333	3.63333	4.23333	3.23333	1250.03	1657.03	1001.23	2497.03	2525.43	2300.43	407.033	413.433	460.433
22.8333		0.933333	-0.666667	0.933333	-2.86667	0.933333	0.133333	2.13333	2.33333	0.933333	1.13333	2.93333	4.13333	19.7333	16.3333	16.5333	48.5333	49.9333	50.9333	64.9333	78.5333	54.5333	7.53333	5.33333	6.53333	3.93333	2.13333	2.73333	5.13333	3.13333	4.33333	3.13333	5.73333	4.73333	1250.53	1658.53	994.733	2490.53	2515.93	2284.93	413.533	422.933	468.933
23		-0.4	0	0.6	-3.2	-0.4	0.8	0.8	2	1.6	2.8	1.6	3.8	18.4	13	16.2	46.2	50.6	50.6	61.6	75.2	61.2	10.2	4	4.2	2.6	2.8	3.4	4.8	3.8	3	1.8	4.4	5.4	1243.2	1668.2	995.4	2490.2	2505.6	2283.6	403.2	426.6	451.6
23.1667		-0.0666667	1.33333	2.93333	-1.86667	-0.0666667	0.133333	2.13333	2.33333	0.933333	1.13333	3.93333	2.13333	18.7333	15.3333	18.5333	44.5333	49.9333	48.9333	64.9333	81.5333	59.5333	10.5333	5.33333	5.53333	2.93333	4.13333	2.73333	4.13333	4.13333	3.33333	2.13333	5.73333	3.73333	1249.53	1663.53	999.733	2497.53	2504.93	2275.93	409.533	407.933	438.933
23.3333		-1.56667	-1.16667	3.43333	-3.36667	-1.56667	-0.366667	1.63333	0.833333	0.433333	0.633333	1.43333	2.63333	19.2333	14.8333	16.0333	47.0333	51.4333	48.4333	64.4333	77.0333	58.0333	8.03333	4.83333	6.03333	1.43333	3.63333	3.23333	3.63333	2.63333	3.83333	1.63333	4.23333	2.23333	1242.03	1627.03	991.233	2493.03	2504.43	2280.43	406.033	398.433	423.433
23.5		0.766667	-1.83333	2.76667	-3.03333	-1.23333	-1.03333	1.96667	0.166667	0.766667	0.966667	3.76667	1.96667	19.5667	15.1667	16.3667	44.3667	48.7667	52.7667	62.7667	79.3667	58.3667	8.36667	5.16667	4.36667	3.76667	3.96667	3.56667	3.96667	4.96667	3.16667	2.96667	4.56667	4.56667	1254.37	1668.37	1008.57	2468.37	2503.77	2282.77	399.367	404.767	396.767
23.6667		-0.0666667	-0.666667	0.933333	-1.86667	-3.06667	-0.866667	1.13333	0.333333	1.93333	0.133333	0.933333	3.13333	15.7333	15.3333	17.5333	43.5333	50.9333	47.9333	64.9333	75.5333	56.5333	6.53333	5.33333	4.53333	2.93333	1.13333	4.73333	2.13333	2.13333	1.33333	2.13333	3.73333	2.73333	1251.53	1667.53	1000.73	2494.53	2518.93	2290.93	387.533	415.933	364.933
23.8333		0.266667	0.666667	4.26667	-1.53333	-0.733333	-0.533333	2.46667	1.66667	1.26667	-0.533333	2.26667	2.46667	19.0667	15.6667	16.8667	46.8667	48.2667	51.2667	64.2667	80.8667	57.8667	9.86667	7.66667	3.86667	4.26667	4.46667	4.06667	3.46667	3.46667	3.66667	3.46667	4.06667	4.06667	1246.87	1671.87	983.067	2471.87	2505.27	2308.27	395.867	422.267	375.267
24		-2.4	0	0.6	-4.2	-2.4	-0.2	1.8	1	0.6	0.8	0.6	2.8	18.4	17	17.2	50.2	51.6	50.6	66.6	77.2	59.2	5.2	6	4.2	2.6	2.8	1.4	2.8	2.8	3	1.8	4.4	3.4	1253.2	1679.2	1000.4	2477.2	2501.6	2309.6	387.2	394.6	375.6
24.1667		0.933333	0.333333	1.93333	-0.866667	-1.06667	1.13333	1.13333	0.333333	0.933333	2.13333	2.93333	1.13333	18.7333	16.3333	17.5333	50.5333	50.9333	48.9333	66.9333	81.5333	60.5333	9.53333	8.33333	4.53333	2.93333	3.13333	2.73333	2.13333	3.13333	4.33333	3.13333	2.73333	3.73333	1251.53	1651.53	1007.73	2465.53	2524.93	2305.93	382.533	393.933	409.933
24.3333		0.1	-0.5	1.1	-1.7	-0.9	-0.7	1.3	1.5	0.1	0.3	1.1	5.3	15.9	17.5	16.7	51.7	49.1	49.1	67.1	80.7	59.7	8.7	8.5	4.7	3.1	3.3	3.9	4.3	2.3	1.5	3.3	3.9	2.9	1262.7	1669.7	1017.9	2465.7	2534.1	2326.1	375.7	389.1	445.1
24.5		2.43333	-1.16667	1.43333	-3.36667	-0.566667	-0.366667	3.63333	1.83333	0.433333	2.63333	2.43333	2.63333	17.2333	18.8333	19.0333	48.0333	54.4333	49.4333	67.4333	80.0333	63.0333	10.0333	9.83333	7.03333	3.43333	2.63333	4.23333	3.63333	2.63333	3.83333	4.63333	4.23333	2.23333	1267.03	1673.03	1037.23	2471.03	2520.43	2306.43	370.033	389.433	454.433
24.6667		-0.733333	-0.333333	0.266667	-2.53333	-1.73333	0.466667	1.46667	0.666667	0.266667	-0.533333	2.26667	2.46667	17.0667	15.6667	18.8667	47.8667	49.2667	52.2667	65.2667	79.8667	58.8667	9.86667	6.66667	5.86667	3.26667	3.46667	3.06667	3.46667	4.46667	1.66667	1.46667	5.06667	4.06667	1267.87	1694.87	1049.07	2464.87	2512.27	2292.27	367.867	403.267	493.267
24.8333		-1.4	1	0.6	-1.2	-0.4	0.8	1.8	1	1.6	0.8	1.6	2.8	19.4	18	18.2	47.2	52.6	49.6	69.6	82.2	59.2	10.2	8	7.2	3.6	2.8	1.4	1.8	2.8	3	2.8	3.4	4.4	1272.2	1688.2	1051.4	2478.2	2523.6	2291.6	372.2	431.6	517.6
25		-0.0666667	-0.666667	1.93333	-2.86667	-1.06667	0.133333	1.13333	2.33333	0.933333	1.13333	2.93333	2.13333	18.7333	16.3333	17.5333	51.5333	55.9333	50.9333	64.9333	83.5333	61.5333	9.53333	9.33333	5.53333	3.93333	4.13333	4.73333	4.13333	4.13333	3.33333	4.13333	5.73333	4.73333	1279.53	1711.53	1064.73	2471.53	2527.93	2279.93	379.533	441.933	524.933
25.1667		0.933333	0.333333	2.93333	-0.866667	-0.0666667	-1.86667	1.13333	1.33333	0.933333	1.13333	2.93333	3.13333	18.7333	15.3333	17.5333	50.5333	49.9333	54.9333	67.9333	80.5333	59.5333	10.5333	10.3333	4.53333	2.93333	4.13333	3.73333	3.13333	4.13333	2.33333	2.13333	5.73333	3.73333	1284.53	1692.53	1071.73	2467.53	2530.93	2299.93	382.533	413.933	549.933
25.3333		0.933333	-0.666667	1.93333	-1.86667	-1.06667	-1.86667	3.13333	1.33333	2.93333	0.133333	1.93333	2.13333	17.7333	17.3333	20.5333	49.5333	53.9333	54.9333	67.9333	82.5333	61.5333	12.5333	11.3333	6.53333	2.93333	4.13333	3.73333	1.13333	1.13333	2.33333	3.13333	4.73333	1.73333	1290.53	1673.53	1083.73	2448.53	2515.93	2287.93	400.533	377.933	584.933
25.5		0.766667	-0.833333	0.766667	-3.03333	-1.23333	-0.0333333	0.966667	3.16667	0.766667	-0.0333333	0.766667	1.96667	20.5667	16.1667	19.3667	47.3667	54.7667	53.7667	67.7667	82.3667	62.3667	9.36667	8.16667	6.36667	1.76667	2.96667	2.56667	3.96667	3.96667	2.16667	0.966667	4.56667	2.56667	1279.37	1647.37	1117.57	2446.37	2520.77	2278.77	367.367	384.767	613.767
25.6667		1.93333	-0.666667	0.933333	-2.86667	-1.06667	0.133333	2.13333	1.33333	0.933333	0.133333	2.93333	2.13333	17.7333	15.3333	18.5333	47.5333	51.9333	49.9333	70.9333	89.5333	60.5333	11.5333	11.3333	4.53333	0.933333	3.13333	2.73333	3.13333	4.13333	4.33333	2.13333	5.73333	2.73333	1290.53	1658.53	1121.73	2466.53	2540.93	2273.93	371.533	386.933	637.933
25.8333		-0.9	-0.5	1.1	-1.7	-1.9	-0.7	1.3	1.5	1.1	0.3	1.1	2.3	18.9	16.5	20.7	50.7	56.1	51.1	69.1	86.7	64.7	12.7	10.5	4.7	3.1	2.3	1.9	2.3	3.3	2.5	2.3	5.9	2.9	1299.7	1659.7	1180.9	2454.7	2536.1	2247.1	368.7	369.1	634.1
26		0.433333	-0.166667	2.43333	-2.36667	-1.56667	-0.366667	1.63333	1.83333	2.43333	0.633333	2.43333	2.63333	20.2333	16.8333	18.0333	52.0333	54.4333	55.4333	71.4333	86.0333	61.0333	12.0333	8.83333	5.03333	3.43333	3.63333	2.23333	4.63333	2.63333	2.83333	3.63333	5.23333	4.23333	1282.03	1653.03	1202.23	2443.03	2536.43	2250.43	364.033	366.433	602.433
26.1667		0.433333	-0.166667	1.43333	-1.36667	-0.566667	-2.36667	1.63333	0.833333	2.43333	0.633333	0.433333	3.63333	20.2333	17.8333	17.0333	51.0333	54.4333	55.4333	70.4333	90.0333	63.0333	9.03333	10.8333	5.03333	3.43333	1.63333	3.23333	2.63333	2.63333	1.83333	3.63333	5.23333	6.23333	1291.03	1610.03	1182.23	2431.03	2546.43	2232.43	358.033	360.433	569.433
26.3333		-0.0666667	0.333333	0.933333	-1.86667	-2.06667	-0.866667	2.13333	1.33333	-0.0666667	1.13333	1.93333	1.13333	18.7333	15.3333	19.5333	50.5333	51.9333	53.9333	72.9333	87.5333	60.5333	9.53333	10.3333	5.53333	1.93333	1.13333	2.73333	3.13333	2.13333	1.33333	1.13333	3.73333	3.73333	1303.53	1613.53	1194.73	2449.53	2519.93	2246.93	367.533	349.933	542.933
26.5		1.93333	0.333333	0.933333	-1.86667	-2.06667	-0.866667	3.13333	1.33333	1.93333	3.13333	2.93333	3.13333	23.7333	17.3333	18.5333	52.5333	51.9333	53.9333	70.9333	83.5333	63.5333	12.5333	12.3333	4.53333	1.93333	3.13333	3.73333	4.13333	4.13333	2.33333	3.13333	5.73333	4.73333	1307.53	1589.53	1199.73	2432.53	2526.93	2241.93	372.533	354.933	510.933
26.6667		1.26667	-0.333333	1.26667	-1.53333	-2.73333	-1.53333	2.46667	0.666667	1.26667	0.466667	2.26667	2.46667	22.0667	16.6667	19.8667	49.8667	52.2667	51.2667	72.2667	86.8667	64.8667	11.8667	10.6667	4.86667	3.26667	1.46667	3.06667	3.46667	4.46667	2.66667	1.46667	3.06667	2.06667	1307.87	1591.87	1194.07	2441.87	2529.27	2229.27	365.867	350.267	493.267
26.8333		2.43333	-1.16667	1.43333	-2.36667	-2.56667	-1.36667	1.63333	-0.166667	0.433333	-0.366667	2.43333	2.63333	19.2333	17.8333	19.0333	52.0333	52.4333	53.4333	71.4333	91.0333	62.0333	12.0333	13.8333	4.03333	3.43333	3.63333	2.23333	2.63333	3.63333	2.83333	3.63333	5.23333	4.23333	1301.03	1580.03	1214.23	2425.03	2562.43	2234.43	361.033	359.433	489.433
27		-0.566667	-0.166667	1.43333	-3.36667	0.433333	0.633333	1.63333	2.83333	0.433333	0.633333	1.43333	2.63333	18.2333	16.8333	19.0333	50.0333	56.4333	55.4333	70.4333	90.0333	66.0333	12.0333	10.8333	4.03333	2.43333	1.63333	2.23333	4.63333	2.63333	3.83333	2.63333	5.23333	3.23333	1311.03	1577.03	1212.23	2410.03	2550.43	2236.43	355.033	367.433	480.433
27.1667		1.1	-1.5	1.1	-3.7	-1.9	1.3	3.3	1.5	1.1	1.3	1.1	3.3	19.9	17.5	20.7	48.7	54.1	53.1	72.1	86.7	65.7	13.7	12.5	6.7	3.1	3.3	3.9	2.3	4.3	1.5	2.3	4.9	3.9	1317.7	1559.7	1232.9	2415.7	2544.1	2225.1	356.7	376.1	482.1
27.3333		1.93333	0.333333	0.933333	-0.866667	-1.06667	-1.86667	3.13333	0.333333	0.933333	2.13333	0.933333	1.13333	19.7333	16.3333	17.5333	52.5333	57.9333	52.9333	74.9333	86.5333	65.5333	11.5333	12.3333	5.53333	2.93333	3.13333	3.73333	2.13333	3.13333	5.33333	3.13333	5.73333	1.73333	1308.53	1551.53	1235.73	2389.53	2535.93	2239.93	360.533	379.933	501.933
27.5		0.766667	0.166667	-0.233333	-2.03333	-2.23333	-0.0333333	1.96667	0.166667	-0.233333	-0.0333333	1.76667	2.96667	18.5667	18.1667	20.3667	49.3667	53.7667	54.7667	73.7667	88.3667	61.3667	13.3667	14.1667	6.36667	3.76667	2.96667	5.56667	3.96667	2.96667	2.16667	1.96667	6.56667	2.56667	1319.37	1518.37	1249.57	2391.37	2564.77	2224.77	365.367	377.767	501.767
27.6667		2.93333	0.333333	0.933333	0.133333	-0.0666667	0.133333	3.13333	1.33333	2.93333	3.13333	2.93333	4.13333	20.7333	19.3333	19.5333	50.5333	56.9333	55.9333	75.9333	90.5333	65.5333	14.5333	16.3333	7.53333	2.93333	4.13333	3.73333	4.13333	4.13333	2.33333	3.13333	8.73333	3.73333	1326.53	1502.53	1258.73	2378.53	2594.93	2233.93	370.533	378.933	515.933
27.8333		0.433333	-0.166667	2.43333	-2.36667	-0.566667	1.63333	0.633333	1.83333	2.43333	1.63333	2.43333	2.63333	21.2333	19.8333	21.0333	53.0333	59.4333	55.4333	75.4333	91.0333	68.0333	14.0333	16.8333	7.03333	2.43333	3.63333	4.23333	2.63333	2.63333	3.83333	4.63333	6.23333	4.23333	1319.03	1513.03	1293.23	2380.03	2585.43	2215.43	367.033	373.433	523.433
28		-0.233333	-0.833333	-0.233333	-2.03333	-2.23333	-1.03333	2.96667	0.166667	1.76667	-0.0333333	2.76667	1.96667	20.5667	17.1667	20.3667	53.3667	54.7667	55.7667	75.7667	89.3667	64.3667	13.3667	16.1667	6.36667	3.76667	1.96667	1.56667	1.96667	3.96667	1.16667	2.96667	4.56667	1.56667	1344.37	1484.37	1277.57	2365.37	2593.77	2197.77	364.367	374.767	525.767
28.1667		0.266667	-0.333333	3.26667	-2.53333	-0.733333	1.46667	1.46667	1.66667	3.26667	0.466667	1.26667	2.46667	21.0667	18.6667	20.8667	51.8667	55.2667	54.2667	77.2667	92.8667	68.8667	12.8667	14.6667	5.86667	4.26667	3.46667	3.06667	2.46667	3.46667	3.66667	2.46667	6.06667	3.06667	1341.87	1471.87	1292.07	2345.87	2591.27	2221.27	369.867	396.267	528.267
28.3333		-0.733333	-0.333333	2.26667	-3.53333	-3.73333	0.466667	2.46667	0.666667	-0.733333	0.466667	2.26667	1.46667	20.0667	15.6667	18.8667	50.8667	53.2667	55.2667	74.2667	90.8667	68.8667	10.8667	15.6667	6.86667	1.26667	3.46667	2.06667	3.46667	2.46667	1.66667	2.46667	4.06667	3.06667	1351.87	1453.87	1289.07	2339.87	2581.27	2198.27	365.867	386.267	523.267
28.5		0.433333	-0.166667	2.43333	-2.36667	-1.56667	0.633333	3.63333	1.83333	1.43333	1.63333	1.43333	2.63333	21.2333	18.8333	21.0333	52.0333	57.4333	54.4333	76.4333	90.0333	67.0333	14.0333	15.8333	7.03333	3.43333	2.63333	5.23333	4.63333	3.63333	2.83333	3.63333	5.23333	5.23333	1330.03	1455.03	1315.23	2354.03	2585.43	2208.43	360.033	430.433	514.433
28.6667		0.433333	0.833333	1.43333	-0.366667	-1.56667	0.633333	3.63333	1.83333	2.43333	1.63333	3.43333	3.63333	22.2333	17.8333	19.0333	55.0333	56.4333	53.4333	77.4333	92.0333	68.0333	17.0333	17.8333	5.03333	3.43333	3.63333	5.23333	3.63333	4.63333	2.83333	2.63333	6.23333	4.23333	1343.03	1395.03	1317.23	2356.03	2577.43	2199.43	366.033	424.433	498.433
28.8333		0.766667	-0.833333	0.766667	-4.03333	-1.23333	-0.0333333	4.96667	1.16667	0.766667	1.96667	1.76667	2.96667	19.5667	20.1667	21.3667	49.3667	58.7667	54.7667	78.7667	94.3667	67.3667	17.3667	15.1667	7.36667	2.76667	2.96667	4.56667	3.96667	1.96667	2.16667	1.96667	5.56667	2.56667	1341.37	1379.37	1343.57	2335.37	2608.77	2159.77	364.367	408.767	482.767
29		1.26667	-0.333333	2.26667	-2.53333	-1.73333	0.466667	1.46667	1.66667	2.26667	0.466667	3.26667	2.46667	20.0667	18.6667	18.8667	52.8667	54.2667	57.2667	76.2667	91.8667	68.8667	14.8667	18.6667	6.86667	3.26667	3.46667	4.06667	3.46667	3.46667	2.66667	3.46667	5.06667	4.06667	1363.87	1329.87	1367.07	2334.87	2608.27	2170.27	357.867	409.267	493.267
29.1667		-0.233333	-0.833333	0.766667	-3.03333	-0.233333	-0.0333333	1.96667	1.16667	1.76667	-0.0333333	0.766667	2.96667	20.5667	18.1667	19.3667	52.3667	54.7667	54.7667	76.7667	90.3667	70.3667	15.3667	18.1667	6.36667	3.76667	0.966667	3.56667	4.96667	3.96667	2.16667	2.96667	3.56667	3.56667	1335.37	1323.37	1348.57	2329.37	2584.77	2162.77	359.367	414.767	493.767
29.3333		0.433333	-0.166667	2.43333	-2.36667	-2.56667	0.633333	2.63333	1.83333	2.43333	1.63333	1.43333	3.63333	20.2333	18.8333	21.0333	52.0333	55.4333	54.4333	79.4333	93.0333	69.0333	15.0333	17.8333	8.03333	4.43333	2.63333	4.23333	2.63333	4.63333	4.83333	3.63333	6.23333	4.23333	1351.03	1306.03	1377.23	2334.03	2609.43	2143.43	354.033	405.433	503.433
29.5		0.766667	1.16667	1.76667	-1.03333	0.766667	1.96667	2.96667	1.16667	0.766667	0.966667	3.76667	2.96667	21.5667	17.1667	21.3667	49.3667	58.7667	58.7667	81.7667	92.3667	74.3667	16.3667	16.1667	6.36667	1.76667	4.96667	3.56667	4.96667	4.96667	3.16667	1.96667	5.56667	4.56667	1344.37	1251.37	1385.57	2320.37	2585.77	2124.77	354.367	418.767	506.767
29.6667		-1.4	-2	0.6	-2.2	-0.4	-1.2	1.8	1	-0.4	-0.2	1.6	1.8	21.4	21	19.2	52.2	55.6	54.6	78.6	92.2	68.2	16.2	18	6.2	2.6	1.8	2.4	2.8	3.8	2	1.8	5.4	3.4	1343.2	1244.2	1409.4	2335.2	2600.6	2102.6	347.2	430.6	517.6
29.8333		1.43333	-0.166667	2.43333	-3.36667	-0.566667	-0.366667	2.63333	1.83333	1.43333	0.633333	4.43333	3.63333	21.2333	21.8333	20.0333	53.0333	56.4333	55.4333	78.4333	100.033	69.0333	18.0333	17.8333	6.03333	3.43333	2.63333	4.23333	3.63333	3.63333	2.83333	3.63333	5.23333	3.23333	1346.03	1240.03	1414.23	2303.03	2615.43	2121.43	351.033	451.433	508.433
30		0.266667	-2.33333	-0.733333	-4.53333	-2.73333	0.466667	2.46667	0.666667	1.26667	-0.533333	1.26667	1.46667	21.0667	18.6667	18.8667	49.8667	58.2667	54.2667	76.2667	94.8667	73.8667	16.8667	15.6667	5.86667	1.26667	2.46667	2.06667	0.466667	2.46667	1.66667	2.46667	5.06667	4.06667	1360.87	1235.87	1417.07	2327.87	2596.27	2102.27	341.867	463.267	501.267
30.1667		0.933333	0.333333	1.93333	-2.86667	0.933333	2.13333	3.13333	3.33333	2.93333	-0.866667	1.93333	3.13333	23.7333	19.3333	21.5333	56.5333	55.9333	58.9333	79.9333	96.5333	71.5333	17.5333	21.3333	5.53333	2.93333	4.13333	3.73333	5.13333	4.13333	3.33333	4.13333	5.73333	4.73333	1342.53	1221.53	1409.73	2283.53	2597.93	2107.93	354.533	462.933	496.933
30.3333		0.266667	-1.33333	2.26667	-2.53333	-1.73333	-0.533333	2.46667	2.66667	2.26667	-0.533333	1.26667	2.46667	22.0667	19.6667	20.8667	53.8667	56.2667	54.2667	80.2667	95.8667	69.8667	16.8667	21.6667	7.86667	2.26667	2.46667	3.06667	3.46667	2.46667	3.66667	2.46667	5.06667	4.06667	1350.87	1216.87	1436.07	2324.87	2599.27	2092.27	354.867	474.267	497.267
30.5		0.1	-0.5	3.1	-3.7	-1.9	-0.7	2.3	1.5	2.1	1.3	1.1	1.3	19.9	20.5	20.7	50.7	61.1	58.1	77.1	94.7	67.7	18.7	20.5	7.7	3.1	3.3	2.9	3.3	4.3	1.5	3.3	4.9	3.9	1366.7	1190.7	1423.9	2309.7	2603.1	2084.1	349.7	479.1	503.1
30.6667		-1.23333	-0.833333	0.766667	-3.03333	-0.233333	-0.0333333	-0.0333333	1.16667	-0.233333	-1.03333	0.766667	0.966667	22.5667	17.1667	20.3667	52.3667	56.7667	52.7667	80.7667	101.367	72.3667	17.3667	20.1667	7.36667	1.76667	1.96667	1.56667	1.96667	1.96667	3.16667	3.96667	4.56667	3.56667	1359.37	1185.37	1436.57	2326.37	2587.77	2092.77	345.367	471.767	497.767
30.8333		-0.233333	0.166667	1.76667	0.966667	-2.23333	-0.0333333	2.96667	2.16667	1.76667	0.966667	2.76667	2.96667	22.5667	18.1667	20.3667	56.3667	54.7667	60.7667	78.7667	98.3667	72.3667	16.3667	21.1667	7.36667	2.76667	2.96667	3.56667	3.96667	2.96667	3.16667	1.96667	4.56667	4.56667	1362.37	1165.37	1451.57	2337.37	2604.77	2083.77	346.367	480.767	510.767
31		-0.733333	-0.333333	1.26667	-3.53333	-1.73333	0.466667	1.46667	0.666667	0.266667	-0.533333	2.26667	0.466667	23.0667	20.6667	22.8667	54.8667	56.2667	54.2667	80.2667	98.8667	69.8667	19.8667	23.6667	7.86667	2.26667	2.46667	2.06667	3.46667	3.46667	2.66667	1.46667	5.06667	4.06667	1362.87	1150.87	1439.07	2310.87	2609.27	2084.27	346.867	482.267	507.267
31.1667		0.1	0.5	1.1	-1.7	-0.9	0.3	1.3	2.5	1.1	1.3	3.1	2.3	23.9	19.5	20.7	56.7	60.1	56.1	82.1	96.7	71.7	19.7	21.5	7.7	3.1	5.3	3.9	3.3	4.3	4.5	3.3	5.9	4.9	1363.7	1164.7	1464.9	2324.7	2609.1	2076.1	344.7	481.1	501.1
31.3333		1.1	-0.5	2.1	-0.7	-2.9	0.3	2.3	2.5	1.1	2.3	4.1	4.3	22.9	21.5	21.7	54.7	55.1	56.1	81.1	93.7	72.7	20.7	22.5	6.7	3.1	4.3	3.9	4.3	2.3	3.5	2.3	5.9	4.9	1357.7	1158.7	1476.9	2354.7	2617.1	2066.1	345.7	478.1	496.1
31.5		0.1	-0.5	2.1	-0.7	-0.9	0.3	1.3	1.5	2.1	2.3	3.1	2.3	22.9	17.5	18.7	53.7	58.1	59.1	81.1	97.7	73.7	19.7	21.5	9.7	4.1	5.3	4.9	2.3	5.3	2.5	2.3	5.9	3.9	1376.7	1138.7	1479.9	2349.7	2628.1	2056.1	344.7	475.1	489.1
31.6667		-0.566667	-0.166667	0.433333	-0.366667	-2.56667	0.633333	1.63333	1.83333	2.43333	1.63333	3.43333	2.63333	20.2333	19.8333	22.0333	54.0333	55.4333	59.4333	79.4333	97.0333	76.0333	19.0333	22.8333	7.03333	2.43333	3.63333	3.23333	3.63333	1.63333	2.83333	1.63333	5.23333	2.23333	1362.03	1123.03	1466.23	2336.03	2625.43	2052.43	341.033	486.433	487.433
31.8333		-0.9	-1.5	2.1	-3.7	0.1	-0.7	2.3	2.5	1.1	0.3	0.1	2.3	21.9	21.5	20.7	50.7	58.1	58.1	81.1	96.7	70.7	17.7	23.5	7.7	3.1	3.3	3.9	2.3	3.3	2.5	1.3	2.9	4.9	1367.7	1115.7	1504.9	2341.7	2618.1	2047.1	342.7	476.1	471.1
32		1.43333	-1.16667	1.43333	-1.36667	-1.56667	-0.366667	2.63333	3.83333	1.43333	0.633333	2.43333	2.63333	22.2333	18.8333	23.0333	54.0333	59.4333	57.4333	80.4333	99.0333	71.0333	19.0333	25.8333	7.03333	2.43333	4.63333	2.23333	4.63333	1.63333	2.83333	3.63333	4.23333	4.23333	1354.03	1105.03	1489.23	2373.03	2618.43	2037.43	349.033	465.433	454.433
32.1667		1.26667	-0.333333	1.26667	-1.53333	-1.73333	1.46667	2.46667	2.66667	0.266667	2.46667	2.26667	1.46667	23.0667	17.6667	22.8667	54.8667	54.2667	57.2667	81.2667	96.8667	74.8667	19.8667	24.6667	5.86667	3.26667	2.46667	4.06667	2.46667	3.46667	3.66667	3.46667	4.06667	4.06667	1359.87	1084.87	1483.07	2339.87	2621.27	2029.27	341.867	473.267	448.267
32.3333		0.1	-0.5	2.1	-1.7	-1.9	-0.7	2.3	2.5	-0.9	0.3	2.1	2.3	22.9	19.5	20.7	51.7	56.1	58.1	84.1	98.7	72.7	19.7	20.5	6.7	3.1	2.3	3.9	4.3	2.3	3.5	3.3	4.9	3.9	1363.7	1086.7	1484.9	2341.7	2617.1	2014.1	347.7	465.1	438.1
32.5		-0.9	1.5	3.1	-0.7	-0.9	0.3	3.3	1.5	2.1	2.3	3.1	2.3	23.9	21.5	21.7	53.7	55.1	60.1	84.1	102.7	75.7	23.7	25.5	6.7	5.1	5.3	5.9	5.3	3.3	4.5	2.3	6.9	2.9	1352.7	1067.7	1474.9	2350.7	2619.1	2035.1	346.7	467.1	434.1
32.6667		2.26667	0.666667	1.26667	-1.53333	0.266667	-0.533333	3.46667	1.66667	1.26667	0.466667	3.26667	3.46667	25.0667	20.6667	21.8667	51.8667	57.2667	60.2667	84.2667	100.867	74.8667	21.8667	27.6667	7.86667	5.26667	4.46667	3.06667	5.46667	3.46667	3.66667	3.46667	4.06667	6.06667	1340.87	1026.87	1475.07	2345.87	2601.27	2026.27	343.867	461.267	429.267
32.8333		0.433333	0.833333	1.43333	-3.36667	-0.566667	0.633333	2.63333	0.833333	0.433333	-0.366667	3.43333	1.63333	24.2333	22.8333	23.0333	53.0333	57.4333	55.4333	81.4333	98.0333	73.0333	21.0333	25.8333	6.03333	3.43333	2.63333	3.23333	2.63333	3.63333	3.83333	0.633333	4.23333	1.23333	1332.03	1028.03	1460.23	2359.03	2582.43	1982.43	337.033	447.433	408.433
33		0.1	-0.5	2.1	-2.7	0.1	1.3	3.3	3.5	2.1	2.3	3.1	3.3	24.9	24.5	20.7	52.7	55.1	59.1	84.1	99.7	75.7	22.7	24.5	7.7	4.1	3.3	2.9	3.3	4.3	4.5	4.3	5.9	3.9	1324.7	1002.7	1444.9	2325.7	2582.1	1989.1	337.7	437.1	401.1
33.1667		-0.733333	-1.33333	0.266667	-2.53333	-1.73333	0.466667	2.46667	0.666667	0.266667	-0.533333	3.26667	2.46667	23.0667	18.6667	21.8667	51.8667	59.2667	56.2667	81.2667	98.8667	75.8667	25.8667	22.6667	6.86667	1.26667	3.46667	2.06667	2.46667	4.46667	3.66667	3.46667	4.06667	3.06667	1312.87	987.867	1446.07	2344.87	2572.27	1992.27	334.867	417.267	380.267
33.3333		-0.566667	-0.166667	2.43333	-1.36667	-1.56667	-1.36667	1.63333	0.833333	-0.566667	0.633333	0.433333	0.633333	23.2333	17.8333	21.0333	55.0333	58.4333	54.4333	84.4333	100.033	73.0333	23.0333	23.8333	7.03333	2.43333	2.63333	3.23333	2.63333	3.63333	1.83333	2.63333	6.23333	3.23333	1305.03	973.033	1440.23	2361.03	2566.43	1981.43	343.033	401.433	355.433
33.5		0.266667	0.666667	3.26667	-1.53333	-2.73333	-0.533333	2.46667	1.66667	1.26667	2.46667	2.26667	2.46667	23.0667	19.6667	20.8667	51.8667	56.2667	57.2667	82.2667	102.867	72.8667	23.8667	27.6667	7.86667	3.26667	2.46667	4.06667	2.46667	3.46667	3.66667	1.46667	5.06667	5.06667	1311.87	968.867	1469.07	2379.87	2564.27	1982.27	330.867	405.267	352.267
33.6667		0.6	0	0.6	-0.2	-1.4	0.8	1.8	2	2.6	-0.2	2.6	2.8	23.4	22	21.2	54.2	57.6	58.6	84.6	100.2	74.2	25.2	27	6.2	4.6	4.8	4.4	3.8	3.8	4	2.8	5.4	4.4	1311.2	962.2	1456.4	2359.2	2589.6	1979.6	342.2	392.6	345.6
33.8333		0.766667	0.166667	1.76667	-3.03333	-1.23333	-1.03333	2.96667	2.16667	1.76667	-0.0333333	2.76667	2.96667	25.5667	23.1667	21.3667	51.3667	56.7667	58.7667	86.7667	101.367	74.3667	25.3667	27.1667	8.36667	3.76667	2.96667	3.56667	3.96667	2.96667	3.16667	1.96667	6.56667	3.56667	1302.37	958.367	1455.57	2342.37	2579.77	1972.77	342.367	393.767	337.767
34		-1.4	-2	0.6	-2.2	-1.4	-1.2	1.8	1	2.6	1.8	1.6	2.8	26.4	20	21.2	51.2	54.6	53.6	81.6	99.2	73.2	25.2	26	8.2	4.6	3.8	3.4	2.8	2.8	4	2.8	6.4	4.4	1313.2	954.2	1457.4	2352.2	2573.6	2007.6	332.2	386.6	335.6
34.1667		-0.233333	-0.833333	1.76667	-1.03333	-0.233333	-1.03333	1.96667	2.16667	1.76667	-0.0333333	0.766667	2.96667	26.5667	19.1667	24.3667	54.3667	58.7667	58.7667	85.7667	101.367	81.3667	24.3667	28.1667	8.36667	3.76667	4.96667	4.56667	3.96667	2.96667	3.16667	1.96667	6.56667	4.56667	1323.37	947.367	1461.57	2373.37	2585.77	1984.77	336.367	364.767	332.767
34.3333		-0.233333	-0.833333	1.76667	-3.03333	-1.23333	-0.0333333	1.96667	2.16667	0.766667	0.966667	1.76667	1.96667	23.5667	20.1667	22.3667	51.3667	57.7667	60.7667	85.7667	100.367	76.3667	27.3667	28.1667	8.36667	2.76667	2.96667	3.56667	2.96667	3.96667	4.16667	2.96667	5.56667	4.56667	1323.37	949.367	1445.57	2370.37	2583.77	2005.77	336.367	364.767	326.767
34.5		1.6	1	2.6	-1.2	-1.4	-0.2	2.8	2	1.6	1.8	2.6	2.8	24.4	23	20.2	54.2	56.6	56.6	85.6	102.2	80.2	27.2	30	8.2	4.6	2.8	5.4	4.8	2.8	4	3.8	6.4	4.4	1319.2	952.2	1476.4	2406.2	2589.6	2025.6	341.2	350.6	336.6
34.6667		0.266667	0.666667	1.26667	-2.53333	-0.733333	0.466667	1.46667	1.66667	1.26667	0.466667	3.26667	3.46667	23.0667	20.6667	18.8667	54.8667	57.2667	59.2667	84.2667	100.867	74.8667	24.8667	29.6667	6.86667	3.26667	2.46667	2.06667	2.46667	3.46667	1.66667	3.46667	4.06667	5.06667	1322.87	940.867	1462.07	2390.87	2570.27	2059.27	336.867	353.267	338.267
34.8333		-0.733333	0.666667	0.266667	-2.53333	-0.733333	-1.53333	2.46667	0.666667	3.26667	2.46667	3.26667	4.46667	23.0667	22.6667	21.8667	52.8667	56.2667	57.2667	85.2667	98.8667	76.8667	27.8667	25.6667	9.86667	4.26667	2.46667	4.06667	4.46667	4.46667	3.66667	2.46667	5.06667	6.06667	1322.87	945.867	1469.07	2395.87	2579.27	2067.27	336.867	349.267	339.267
35		0.933333	0.333333	1.93333	-1.86667	-1.06667	0.133333	2.13333	1.33333	0.933333	2.13333	1.93333	2.13333	22.7333	21.3333	21.5333	54.5333	56.9333	59.9333	86.9333	107.533	75.5333	29.5333	28.3333	8.53333	2.93333	3.13333	3.73333	3.13333	4.13333	3.33333	4.13333	4.73333	3.73333	1326.53	938.533	1457.73	2412.53	2582.93	2056.93	337.533	347.933	332.933
35.1667		-0.0666667	1.33333	0.933333	-2.86667	-1.06667	-0.866667	1.13333	3.33333	1.93333	0.133333	4.93333	4.13333	25.7333	21.3333	22.5333	54.5333	56.9333	57.9333	90.9333	107.533	78.5333	29.5333	31.3333	6.53333	3.93333	4.13333	3.73333	3.13333	3.13333	2.33333	3.13333	4.73333	3.73333	1326.53	931.533	1448.73	2405.53	2591.93	2062.93	340.533	345.933	340.933
35.3333		-0.233333	-0.833333	-1.23333	-3.03333	-2.23333	-2.03333	0.966667	1.16667	-0.233333	0.966667	0.766667	1.96667	23.5667	23.1667	20.3667	55.3667	57.7667	57.7667	87.7667	105.367	80.3667	31.3667	30.1667	9.36667	2.76667	1.96667	3.56667	2.96667	2.96667	2.16667	2.96667	3.56667	4.56667	1326.37	934.367	1467.57	2372.37	2579.77	2076.77	337.367	341.767	335.767
35.5		0.6	0	1.6	-1.2	-2.4	-0.2	2.8	2	1.6	1.8	2.6	4.8	26.4	23	20.2	51.2	57.6	56.6	88.6	102.2	78.2	32.2	30	7.2	3.6	3.8	3.4	2.8	2.8	3	4.8	5.4	3.4	1323.2	908.2	1462.4	2398.2	2603.6	2110.6	342.2	337.6	334.6
35.6667		-0.4	0	0.6	-2.2	-2.4	-1.2	1.8	0	-0.4	-1.2	1.6	1.8	25.4	25	22.2	56.2	55.6	59.6	85.6	101.2	73.2	30.2	30	6.2	2.6	2.8	2.4	2.8	3.8	3	3.8	4.4	2.4	1320.2	902.2	1461.4	2403.2	2571.6	2113.6	329.2	326.6	333.6
35.8333		-0.9	-0.5	2.1	-2.7	-0.9	1.3	1.3	1.5	1.1	1.3	2.1	4.3	25.9	20.5	23.7	50.7	61.1	59.1	89.1	103.7	77.7	31.7	28.5	7.7	2.1	2.3	4.9	4.3	4.3	3.5	3.3	6.9	4.9	1304.7	896.7	1445.9	2388.7	2579.1	2132.1	335.7	326.1	336.1
36		1.26667	-0.333333	2.26667	-2.53333	-0.733333	-0.533333	3.46667	0.666667	0.266667	2.46667	1.26667	3.46667	27.0667	20.6667	22.8667	52.8667	60.2667	60.2667	87.2667	102.867	76.8667	32.8667	31.6667	8.86667	3.26667	4.46667	4.06667	3.46667	4.46667	5.66667	3.46667	7.06667	5.06667	1316.87	895.867	1432.07	2385.87	2566.27	2146.27	329.867	324.267	332.267
36.1667		-0.0666667	1.33333	3.93333	-1.86667	-1.06667	1.13333	2.13333	1.33333	1.93333	1.13333	2.93333	4.13333	28.7333	23.3333	22.5333	51.5333	61.9333	59.9333	88.9333	107.533	77.5333	29.5333	32.3333	9.53333	3.93333	3.13333	2.73333	3.13333	3.13333	4.33333	4.13333	5.73333	2.73333	1300.53	898.533	1438.73	2388.53	2561.93	2137.93	330.533	318.933	328.933
36.3333		0.933333	0.333333	2.93333	-1.86667	-0.0666667	-0.866667	2.13333	1.33333	1.93333	2.13333	3.93333	4.13333	26.7333	22.3333	20.5333	53.5333	58.9333	57.9333	88.9333	103.533	81.5333	30.5333	34.3333	7.53333	1.93333	5.13333	3.73333	4.13333	2.13333	3.33333	3.13333	4.73333	2.73333	1298.53	893.533	1417.73	2381.53	2583.93	2143.93	330.533	318.933	334.933
36.5		-1.06667	-0.666667	0.933333	-1.86667	-0.0666667	0.133333	4.13333	2.33333	0.933333	1.13333	0.933333	4.13333	23.7333	22.3333	22.5333	48.5333	56.9333	55.9333	86.9333	105.533	77.5333	33.5333	33.3333	6.53333	1.93333	2.13333	2.73333	3.13333	2.13333	1.33333	1.13333	4.73333	2.73333	1310.53	886.533	1431.73	2372.53	2577.93	2137.93	328.533	319.933	326.933
36.6667		-0.0666667	-0.666667	2.93333	-3.86667	-2.06667	0.133333	1.13333	2.33333	-0.0666667	1.13333	1.93333	2.13333	24.7333	21.3333	24.5333	52.5333	55.9333	57.9333	88.9333	103.533	82.5333	33.5333	35.3333	9.53333	3.93333	2.13333	2.73333	5.13333	3.13333	2.33333	3.13333	5.73333	4.73333	1297.53	872.533	1406.73	2396.53	2586.93	2147.93	332.533	317.933	331.933
36.8333		-0.9	-1.5	1.1	-2.7	-0.9	-0.7	1.3	1.5	1.1	1.3	1.1	2.3	23.9	21.5	26.7	53.7	58.1	57.1	91.1	108.7	81.7	37.7	29.5	7.7	3.1	2.3	3.9	3.3	3.3	2.5	3.3	5.9	3.9	1301.7	871.7	1410.9	2396.7	2581.1	2146.1	333.7	311.1	331.1
37		0.266667	-0.333333	2.26667	-0.533333	-0.733333	-0.533333	3.46667	2.66667	1.26667	1.46667	3.26667	1.46667	27.0667	23.6667	21.8667	51.8667	55.2667	59.2667	90.2667	105.867	83.8667	31.8667	31.6667	7.86667	4.26667	4.46667	3.06667	1.46667	2.46667	4.66667	2.46667	5.06667	3.06667	1294.87	848.867	1399.07	2381.87	2584.27	2144.27	332.867	314.267	330.267
37.1667		-0.233333	-0.833333	1.76667	-3.03333	-1.23333	-1.03333	1.96667	2.16667	-0.233333	0.966667	1.76667	2.96667	29.5667	23.1667	20.3667	55.3667	56.7667	55.7667	92.7667	108.367	77.3667	37.3667	32.1667	7.36667	2.76667	2.96667	3.56667	2.96667	1.96667	3.16667	2.96667	3.56667	2.56667	1302.37	860.367	1385.57	2373.37	2604.77	2149.77	330.367	316.767	328.767
37.3333		-0.733333	-0.333333	2.26667	-2.53333	0.266667	1.46667	3.46667	1.66667	2.26667	0.466667	2.26667	2.46667	26.0667	23.6667	22.8667	55.8667	56.2667	57.2667	89.2667	103.867	78.8667	38.8667	32.6667	8.86667	3.26667	2.46667	3.06667	3.46667	3.46667	2.66667	2.46667	4.06667	5.06667	1280.87	845.867	1374.07	2393.87	2583.27	2177.27	322.867	315.267	333.267
37.5		0.766667	-0.833333	2.76667	-3.03333	-1.23333	-0.0333333	2.96667	2.16667	0.766667	0.966667	2.76667	2.96667	28.5667	24.1667	24.3667	51.3667	55.7667	59.7667	91.7667	106.367	78.3667	35.3667	35.1667	7.36667	2.76667	2.96667	3.56667	2.96667	2.96667	4.16667	2.96667	3.56667	5.56667	1291.37	842.367	1362.57	2375.37	2575.77	2170.77	330.367	314.767	324.767
37.6667		2.1	0.5	2.1	-1.7	-1.9	0.3	2.3	1.5	1.1	0.3	2.1	3.3	24.9	22.5	22.7	53.7	58.1	58.1	91.1	105.7	78.7	36.7	35.5	8.7	4.1	2.3	2.9	3.3	4.3	2.5	3.3	4.9	4.9	1299.7	842.7	1360.9	2399.7	2577.1	2179.1	338.7	316.1	326.1
37.8333		0.933333	1.33333	-0.0666667	-0.866667	-2.06667	0.133333	1.13333	0.333333	-0.0666667	0.133333	0.933333	3.13333	26.7333	23.3333	24.5333	54.5333	54.9333	56.9333	90.9333	107.533	83.5333	37.5333	40.3333	7.53333	2.93333	3.13333	2.73333	4.13333	2.13333	3.33333	4.13333	4.73333	5.73333	1281.53	849.533	1359.73	2391.53	2581.93	2168.93	325.533	317.933	326.933
38		0.933333	0.333333	0.933333	-1.86667	-1.06667	0.133333	2.13333	1.33333	1.93333	1.13333	0.933333	4.13333	27.7333	22.3333	23.5333	50.5333	58.9333	55.9333	91.9333	104.533	83.5333	38.5333	32.3333	8.53333	3.93333	4.13333	3.73333	3.13333	2.13333	2.33333	3.13333	4.73333	4.73333	1280.53	840.533	1348.73	2382.53	2569.93	2163.93	317.533	316.933	334.933
38.1667		-0.233333	0.166667	1.76667	-3.03333	-1.23333	-0.0333333	0.966667	2.16667	-0.233333	1.96667	2.76667	2.96667	26.5667	23.1667	24.3667	50.3667	61.7667	57.7667	90.7667	110.367	79.3667	37.3667	31.1667	7.36667	2.76667	3.96667	2.56667	2.96667	2.96667	2.16667	1.96667	5.56667	3.56667	1280.37	852.367	1325.57	2381.37	2588.77	2177.77	324.367	309.767	325.767
38.3333		-1.06667	0.333333	1.93333	-0.866667	-1.06667	0.133333	2.13333	2.33333	1.93333	3.13333	1.93333	3.13333	27.7333	22.3333	20.5333	53.5333	55.9333	58.9333	92.9333	112.533	80.5333	42.5333	33.3333	7.53333	2.93333	4.13333	2.73333	1.13333	4.13333	4.33333	2.13333	4.73333	2.73333	1266.53	849.533	1320.73	2389.53	2560.93	2162.93	324.533	311.933	329.933
38.5		-1.23333	-0.833333	1.76667	-1.03333	-1.23333	-1.03333	1.96667	-0.833333	1.76667	1.96667	1.76667	1.96667	27.5667	23.1667	22.3667	51.3667	56.7667	57.7667	93.7667	107.367	81.3667	39.3667	36.1667	8.36667	4.76667	3.96667	4.56667	2.96667	3.96667	3.16667	0.966667	6.56667	3.56667	1281.37	843.367	1328.57	2380.37	2591.77	2174.77	316.367	313.767	327.767
38.6667		1.6	1	2.6	-2.2	-0.4	0.8	0.8	2	1.6	0.8	2.6	2.8	27.4	22	24.2	50.2	56.6	56.6	92.6	109.2	84.2	37.2	35	9.2	3.6	4.8	5.4	5.8	4.8	4	4.8	6.4	5.4	1270.2	833.2	1298.4	2368.2	2593.6	2183.6	324.2	299.6	328.6
38.8333		1.76667	0.166667	2.76667	-1.03333	-3.23333	-0.0333333	2.96667	2.16667	0.766667	1.96667	2.76667	1.96667	27.5667	22.1667	25.3667	51.3667	55.7667	56.7667	90.7667	107.367	82.3667	39.3667	35.1667	9.36667	4.76667	3.96667	4.56667	4.96667	2.96667	1.16667	2.96667	5.56667	4.56667	1266.37	835.367	1298.57	2374.37	2597.77	2157.77	319.367	307.767	327.767
39		0.266667	0.666667	3.26667	-0.533333	-0.733333	0.466667	2.46667	1.66667	3.26667	2.46667	3.26667	3.46667	29.0667	23.6667	24.8667	51.8667	54.2667	59.2667	94.2667	110.867	81.8667	44.8667	39.6667	10.8667	5.26667	4.46667	4.06667	3.46667	3.46667	2.66667	2.46667	5.06667	3.06667	1288.87	823.867	1289.07	2375.87	2580.27	2154.27	318.867	312.267	323.267
39.1667		-0.0666667	0.333333	1.93333	0.133333	-1.06667	0.133333	2.13333	2.33333	3.93333	0.133333	0.933333	3.13333	30.7333	25.3333	23.5333	55.5333	54.9333	57.9333	95.9333	109.533	84.5333	42.5333	40.3333	8.53333	4.93333	3.13333	2.73333	4.13333	2.13333	3.33333	3.13333	4.73333	4.73333	1278.53	824.533	1291.73	2380.53	2607.93	2165.93	323.533	315.933	327.933
39.3333		0.933333	0.333333	1.93333	1.13333	-1.06667	0.133333	3.13333	2.33333	0.933333	2.13333	1.93333	3.13333	26.7333	25.3333	23.5333	55.5333	56.9333	57.9333	92.9333	114.533	84.5333	44.5333	37.3333	7.53333	2.93333	4.13333	2.73333	3.13333	3.13333	3.33333	3.13333	5.73333	4.73333	1271.53	841.533	1277.73	2381.53	2613.93	2156.93	318.533	318.933	322.933
39.5		0.6	1	1.6	-2.2	-1.4	-0.2	1.8	0	0.6	0.8	1.6	2.8	28.4	24	23.2	54.2	55.6	59.6	97.6	111.2	85.2	38.2	38	11.2	3.6	4.8	4.4	2.8	4.8	3	3.8	5.4	4.4	1280.2	837.2	1251.4	2383.2	2625.6	2133.6	319.2	317.6	326.6
39.6667		1.43333	-0.166667	2.43333	-1.36667	-0.566667	2.63333	1.63333	1.83333	0.433333	-0.366667	2.43333	2.63333	29.2333	21.8333	25.0333	53.0333	56.4333	57.4333	97.4333	110.033	82.0333	41.0333	31.8333	9.03333	3.43333	3.63333	3.23333	2.63333	3.63333	1.83333	4.63333	6.23333	5.23333	1293.03	849.033	1242.23	2349.03	2620.43	2142.43	321.033	310.433	325.433
39.8333		0.933333	-0.666667	2.93333	-0.866667	-2.06667	0.133333	3.13333	0.333333	0.933333	1.13333	1.93333	4.13333	28.7333	23.3333	22.5333	53.5333	56.9333	56.9333	95.9333	114.533	84.5333	43.5333	33.3333	7.53333	3.93333	4.13333	4.73333	4.13333	4.13333	2.33333	4.13333	4.73333	4.73333	1279.53	839.533	1242.73	2359.53	2629.93	2142.93	329.533	311.933	321.933
40		0.1	-1.5	3.1	-2.7	-0.9	0.3	0.3	2.5	2.1	0.3	2.1	4.3	27.9	23.5	24.7	51.7	54.1	59.1	96.1	107.7	85.7	43.7	36.5	9.7	1.1	4.3	2.9	3.3	3.3	5.5	0.3	4.9	2.9	1281.7	841.7	1230.9	2358.7	2619.1	2135.1	321.7	313.1	323.1
40.1667		0.933333	1.33333	1.93333	-0.866667	-0.0666667	0.133333	1.13333	2.33333	1.93333	1.13333	1.93333	3.13333	29.7333	24.3333	25.5333	54.5333	59.9333	55.9333	93.9333	116.533	83.5333	45.5333	37.3333	9.53333	2.93333	4.13333	4.73333	5.13333	2.13333	2.33333	3.13333	4.73333	4.73333	1289.53	836.533	1241.73	2373.53	2636.93	2137.93	321.533	308.933	322.933
40.3333		0.1	-2.5	1.1	-1.7	0.1	0.3	2.3	1.5	2.1	0.3	1.1	1.3	31.9	24.5	26.7	52.7	53.1	58.1	95.1	111.7	83.7	42.7	39.5	9.7	3.1	1.3	4.9	4.3	4.3	3.5	2.3	5.9	5.9	1289.7	836.7	1230.9	2359.7	2652.1	2110.1	322.7	308.1	332.1
40.5		-0.566667	-0.166667	2.43333	-3.36667	-0.566667	-0.366667	3.63333	1.83333	2.43333	2.63333	2.43333	1.63333	30.2333	25.8333	23.0333	50.0333	59.4333	58.4333	97.4333	113.033	87.0333	43.0333	38.8333	10.0333	3.43333	4.63333	2.23333	3.63333	2.63333	3.83333	1.63333	5.23333	4.23333	1297.03	841.033	1213.23	2353.03	2662.43	2117.43	326.033	316.433	327.433
40.6667		0.6	1	0.6	-2.2	-0.4	-0.2	2.8	2	1.6	0.8	1.6	3.8	30.4	26	25.2	54.2	55.6	59.6	96.6	118.2	87.2	42.2	39	9.2	4.6	4.8	5.4	4.8	2.8	5	1.8	4.4	4.4	1316.2	834.2	1203.4	2363.2	2680.6	2122.6	320.2	315.6	335.6
40.8333		0.1	0.5	2.1	-0.7	-0.9	1.3	2.3	1.5	2.1	0.3	2.1	3.3	31.9	25.5	24.7	51.7	58.1	59.1	95.1	118.7	84.7	44.7	37.5	7.7	4.1	2.3	3.9	2.3	2.3	2.5	3.3	4.9	3.9	1308.7	857.7	1206.9	2360.7	2689.1	2103.1	323.7	313.1	330.1
41		0.1	0.5	1.1	-2.7	-1.9	0.3	2.3	1.5	0.1	1.3	1.1	3.3	31.9	25.5	25.7	53.7	54.1	57.1	95.1	112.7	84.7	44.7	40.5	9.7	3.1	3.3	3.9	4.3	4.3	3.5	2.3	3.9	2.9	1307.7	832.7	1190.9	2360.7	2682.1	2093.1	333.7	314.1	333.1
41.1667		1.26667	0.666667	3.26667	0.466667	1.26667	2.46667	4.46667	2.66667	2.26667	3.46667	3.26667	4.46667	31.0667	26.6667	25.8667	51.8667	60.2667	57.2667	97.2667	117.867	86.8667	47.8667	41.6667	10.8667	5.26667	5.46667	7.06667	5.46667	5.46667	4.66667	3.46667	6.06667	5.06667	1313.87	842.867	1193.07	2371.87	2699.27	2111.27	329.867	314.267	332.267
41.3333		0.433333	0.833333	2.43333	0.633333	1.43333	-0.366667	2.63333	1.83333	1.43333	1.63333	2.43333	2.63333	34.2333	26.8333	25.0333	51.0333	56.4333	57.4333	98.4333	117.033	89.0333	49.0333	40.8333	9.03333	3.43333	3.63333	4.23333	4.63333	3.63333	2.83333	4.63333	5.23333	6.23333	1314.03	845.033	1210.23	2355.03	2692.43	2116.43	329.033	308.433	330.433
41.5		0.766667	-0.833333	1.76667	-2.03333	-1.23333	0.966667	1.96667	2.16667	0.766667	-0.0333333	2.76667	0.966667	30.5667	27.1667	27.3667	54.3667	56.7667	56.7667	97.7667	119.367	84.3667	43.3667	37.1667	10.3667	2.76667	3.96667	4.56667	3.96667	3.96667	1.16667	2.96667	4.56667	4.56667	1308.37	839.367	1183.57	2353.37	2706.77	2115.77	328.367	306.767	326.767
41.6667		1.1	-1.5	3.1	-1.7	0.1	0.3	3.3	1.5	2.1	2.3	2.1	3.3	32.9	27.5	28.7	53.7	55.1	56.1	100.1	115.7	84.7	45.7	36.5	10.7	3.1	3.3	3.9	6.3	4.3	4.5	2.3	5.9	5.9	1312.7	846.7	1179.9	2360.7	2721.1	2073.1	332.7	309.1	332.1
41.8333		1.26667	0.666667	3.26667	-1.53333	-1.73333	-0.533333	2.46667	1.66667	2.26667	2.46667	2.26667	4.46667	33.0667	25.6667	26.8667	53.8667	54.2667	60.2667	100.267	121.867	92.8667	45.8667	37.6667	10.8667	2.26667	2.46667	5.06667	3.46667	4.46667	3.66667	3.46667	4.06667	5.06667	1312.87	848.867	1185.07	2347.87	2711.27	2074.27	323.867	303.267	330.267
42		0.933333	-0.666667	1.93333	-2.86667	-0.0666667	-0.866667	2.13333	2.33333	0.933333	1.13333	0.933333	3.13333	32.7333	26.3333	25.5333	53.5333	58.9333	58.9333	101.933	118.533	87.5333	52.5333	40.3333	10.5333	2.93333	4.13333	2.73333	4.13333	3.13333	2.33333	4.13333	5.73333	3.73333	1326.53	861.533	1165.73	2354.53	2749.93	2077.93	323.533	311.933	324.933
42.1667		1.76667	1.16667	2.76667	-2.03333	-1.23333	-0.0333333	1.96667	1.16667	0.766667	-0.0333333	1.76667	1.96667	32.5667	24.1667	25.3667	51.3667	61.7667	58.7667	95.7667	118.367	89.3667	51.3667	40.1667	12.3667	4.76667	3.96667	2.56667	3.96667	3.96667	5.16667	2.96667	7.56667	5.56667	1308.37	871.367	1168.57	2348.37	2721.77	2079.77	327.367	304.767	336.767
42.3333		-0.0666667	0.333333	1.93333	-1.86667	-0.0666667	0.133333	5.13333	2.33333	0.933333	1.13333	1.93333	3.13333	31.7333	27.3333	25.5333	51.5333	56.9333	57.9333	99.9333	116.533	90.5333	47.5333	43.3333	10.5333	4.93333	6.13333	4.73333	4.13333	5.13333	2.33333	3.13333	6.73333	3.73333	1326.53	851.533	1162.73	2372.53	2721.93	2068.93	327.533	304.933	332.933
42.5		0.766667	-0.833333	0.766667	-2.03333	-0.233333	-0.0333333	0.966667	1.16667	1.76667	1.96667	3.76667	2.96667	33.5667	25.1667	28.3667	52.3667	56.7667	57.7667	96.7667	118.367	89.3667	48.3667	43.1667	11.3667	3.76667	3.96667	3.56667	4.96667	3.96667	4.16667	3.96667	4.56667	3.56667	1313.37	863.367	1152.57	2368.37	2736.77	2075.77	326.367	303.767	324.767
42.6667		0.6	-1	2.6	-2.2	0.6	0.8	2.8	1	1.6	0.8	1.6	3.8	34.4	26	25.2	57.2	57.6	53.6	100.6	121.2	90.2	50.2	42	12.2	3.6	2.8	3.4	3.8	4.8	3	4.8	4.4	2.4	1322.2	855.2	1159.4	2354.2	2736.6	2046.6	315.2	305.6	324.6
42.8333		2.1	0.5	3.1	-1.7	-0.9	1.3	3.3	2.5	1.1	1.3	2.1	3.3	33.9	28.5	26.7	55.7	57.1	58.1	104.1	120.7	91.7	51.7	45.5	11.7	5.1	5.3	3.9	4.3	4.3	4.5	3.3	4.9	4.9	1323.7	873.7	1149.9	2343.7	2738.1	2063.1	327.7	306.1	331.1
43		-0.566667	-0.166667	1.43333	-1.36667	-0.566667	0.633333	2.63333	1.83333	1.43333	0.633333	2.43333	1.63333	35.2333	25.8333	27.0333	51.0333	58.4333	59.4333	101.433	118.033	91.0333	53.0333	39.8333	12.0333	2.43333	2.63333	4.23333	2.63333	4.63333	2.83333	1.63333	4.23333	3.23333	1310.03	873.033	1136.23	2375.03	2757.43	2048.43	329.033	308.433	332.433
43.1667		1.1	-0.5	2.1	-0.7	-0.9	1.3	3.3	2.5	2.1	1.3	4.1	3.3	33.9	26.5	29.7	52.7	58.1	58.1	100.1	121.7	90.7	52.7	41.5	11.7	2.1	4.3	4.9	4.3	4.3	5.5	4.3	3.9	4.9	1310.7	878.7	1122.9	2357.7	2751.1	2062.1	312.7	302.1	338.1
43.3333		0.6	0	1.6	-1.2	-0.4	-0.2	2.8	2	0.6	0.8	2.6	3.8	35.4	27	28.2	53.2	57.6	56.6	103.6	118.2	88.2	50.2	41	10.2	2.6	5.8	3.4	3.8	3.8	4	3.8	6.4	5.4	1318.2	881.2	1125.4	2350.2	2772.6	2041.6	329.2	306.6	326.6
43.5		0.6	1	2.6	-3.2	-0.4	-0.2	0.8	3	1.6	1.8	1.6	2.8	35.4	28	27.2	54.2	55.6	57.6	101.6	119.2	88.2	52.2	46	12.2	3.6	4.8	3.4	3.8	2.8	4	0.8	6.4	3.4	1314.2	885.2	1107.4	2371.2	2757.6	2049.6	320.2	305.6	333.6
43.6667		-0.566667	-1.16667	0.433333	-3.36667	-1.56667	0.633333	2.63333	-0.166667	3.43333	1.63333	3.43333	3.63333	34.2333	26.8333	27.0333	53.0333	60.4333	57.4333	104.433	120.033	92.0333	54.0333	49.8333	11.0333	3.43333	3.63333	3.23333	2.63333	2.63333	3.83333	4.63333	7.23333	4.23333	1325.03	874.033	1111.23	2357.03	2730.43	2037.43	322.033	301.433	334.433
43.8333		0.766667	0.166667	3.76667	-3.03333	-0.233333	1.96667	3.96667	3.16667	1.76667	1.96667	2.76667	3.96667	35.5667	29.1667	28.3667	54.3667	57.7667	58.7667	103.767	123.367	93.3667	56.3667	50.1667	12.3667	4.76667	3.96667	4.56667	3.96667	4.96667	5.16667	3.96667	5.56667	3.56667	1324.37	905.367	1113.57	2361.37	2769.77	2045.77	323.367	303.767	335.767
44		1.6	-1	1.6	-1.2	0.6	-0.2	2.8	1	1.6	1.8	3.6	2.8	37.4	31	28.2	53.2	57.6	60.6	104.6	116.2	89.2	52.2	45	12.2	3.6	5.8	4.4	5.8	4.8	4	2.8	5.4	5.4	1313.2	895.2	1098.4	2343.2	2768.6	2044.6	327.2	305.6	337.6
44.1667		1.43333	0.833333	1.43333	-0.366667	-0.566667	0.633333	2.63333	1.83333	1.43333	1.63333	4.43333	3.63333	35.2333	27.8333	28.0333	54.0333	56.4333	55.4333	106.433	119.033	92.0333	60.0333	44.8333	14.0333	2.43333	3.63333	4.23333	3.63333	4.63333	3.83333	4.63333	6.23333	4.23333	1326.03	911.033	1093.23	2340.03	2785.43	2015.43	326.033	306.433	330.433
44.3333		1.1	1.5	2.1	-0.7	-0.9	1.3	2.3	2.5	2.1	2.3	4.1	2.3	36.9	27.5	27.7	53.7	55.1	59.1	107.1	124.7	93.7	56.7	43.5	11.7	4.1	5.3	4.9	3.3	4.3	3.5	2.3	4.9	4.9	1312.7	909.7	1090.9	2347.7	2767.1	2022.1	322.7	299.1	335.1
44.5		-0.0666667	0.333333	1.93333	-2.86667	-1.06667	-0.866667	3.13333	1.33333	2.93333	1.13333	1.93333	1.13333	35.7333	28.3333	28.5333	51.5333	52.9333	55.9333	102.933	122.533	94.5333	54.5333	43.3333	11.5333	1.93333	3.13333	4.73333	4.13333	4.13333	3.33333	4.13333	6.73333	2.73333	1294.53	913.533	1047.73	2356.53	2779.93	2001.93	320.533	299.933	337.933
44.6667		2.1	-1.5	4.1	-2.7	-1.9	1.3	1.3	3.5	0.1	1.3	1.1	3.3	36.9	27.5	28.7	52.7	56.1	59.1	106.1	126.7	94.7	53.7	44.5	10.7	4.1	3.3	2.9	2.3	4.3	4.5	2.3	3.9	2.9	1304.7	897.7	1060.9	2344.7	2778.1	1993.1	319.7	304.1	332.1
44.8333		0.6	2	1.6	0.8	-1.4	0.8	3.8	2	1.6	0.8	2.6	3.8	37.4	31	30.2	52.2	58.6	59.6	108.6	127.2	89.2	54.2	46	13.2	3.6	3.8	4.4	4.8	3.8	5	5.8	4.4	7.4	1283.2	897.2	1054.4	2345.2	2792.6	2004.6	324.2	301.6	337.6
45		0.433333	0.833333	3.43333	-3.36667	-2.56667	0.633333	2.63333	-0.166667	0.433333	-0.366667	2.43333	2.63333	36.2333	30.8333	30.0333	55.0333	57.4333	57.4333	111.433	121.033	91.0333	57.0333	46.8333	11.0333	2.43333	2.63333	3.23333	3.63333	4.63333	0.833333	1.63333	7.23333	3.23333	1284.03	889.033	1047.23	2340.03	2760.43	1983.43	323.033	292.433	335.433
45.1667		-0.233333	1.16667	2.76667	-2.03333	-1.23333	0.966667	1.96667	2.16667	1.76667	1.96667	1.76667	2.96667	38.5667	30.1667	32.3667	52.3667	54.7667	55.7667	102.767	127.367	93.3667	56.3667	47.1667	9.36667	3.76667	2.96667	5.56667	3.96667	2.96667	4.16667	2.96667	5.56667	4.56667	1262.37	901.367	1043.57	2345.37	2769.77	1993.77	324.367	293.767	336.767
45.3333		-0.733333	-1.33333	2.26667	-1.53333	-1.73333	0.466667	3.46667	0.666667	1.26667	1.46667	1.26667	2.46667	36.0667	28.6667	29.8667	53.8667	57.2667	57.2667	106.267	121.867	91.8667	56.8667	48.6667	11.8667	3.26667	2.46667	4.06667	3.46667	4.46667	4.66667	3.46667	4.06667	4.06667	1276.87	911.867	1024.07	2325.87	2795.27	1981.27	319.867	302.267	332.267
45.5		-1.23333	0.166667	0.766667	-2.03333	-0.233333	-0.0333333	1.96667	0.166667	0.766667	-0.0333333	0.766667	2.96667	33.5667	27.1667	30.3667	52.3667	56.7667	58.7667	105.767	126.367	92.3667	57.3667	45.1667	9.36667	3.76667	2.96667	4.56667	3.96667	3.96667	3.16667	1.96667	5.56667	3.56667	1264.37	916.367	969.567	2336.37	2788.77	1966.77	312.367	294.767	341.767
45.6667		-2.4	-2	0.6	-2.2	-1.4	-0.2	1.8	2	1.6	0.8	2.6	1.8	36.4	29	32.2	50.2	54.6	55.6	110.6	124.2	91.2	57.2	46	11.2	2.6	3.8	2.4	3.8	2.8	4	2.8	4.4	2.4	1258.2	911.2	963.4	2334.2	2803.6	1982.6	318.2	295.6	331.6
45.8333		0.766667	0.166667	0.766667	-0.0333333	-0.233333	-0.0333333	0.966667	2.16667	0.766667	1.96667	2.76667	2.96667	37.5667	30.1667	33.3667	53.3667	55.7667	60.7667	108.767	126.367	96.3667	56.3667	45.1667	13.3667	3.76667	2.96667	4.56667	2.96667	2.96667	5.16667	3.96667	5.56667	3.56667	1248.37	907.367	956.567	2330.37	2808.77	1977.77	320.367	300.767	334.767
46		-0.4	0	0.6	-1.2	-0.4	-0.2	2.8	2	0.6	1.8	2.6	1.8	39.4	30	32.2	52.2	54.6	57.6	108.6	126.2	98.2	58.2	43	11.2	5.6	3.8	3.4	3.8	2.8	3	2.8	5.4	4.4	1268.2	898.2	937.4	2340.2	2804.6	1988.6	315.2	299.6	336.6
46.1667		-0.0666667	0.333333	3.93333	-2.86667	-0.0666667	0.133333	3.13333	1.33333	0.933333	2.13333	1.93333	4.13333	35.7333	29.3333	31.5333	53.5333	58.9333	58.9333	109.933	125.533	96.5333	57.5333	43.3333	10.5333	3.93333	5.13333	4.73333	4.13333	5.13333	5.33333	4.13333	5.73333	3.73333	1250.53	907.533	936.733	2310.53	2786.93	1978.93	318.533	302.933	334.933
46.3333		1.26667	0.666667	2.26667	-0.533333	-0.733333	0.466667	2.46667	2.66667	1.26667	0.466667	3.26667	3.46667	39.0667	29.6667	32.8667	52.8667	57.2667	57.2667	109.267	126.867	96.8667	58.8667	44.6667	13.8667	4.26667	5.46667	3.06667	4.46667	4.46667	3.66667	4.46667	7.06667	6.06667	1251.87	895.867	921.067	2313.87	2784.27	1972.27	313.867	299.267	340.267
46.5		1.26667	0.666667	0.266667	-2.53333	-1.73333	-0.533333	2.46667	2.66667	0.266667	-0.533333	1.26667	2.46667	37.0667	29.6667	30.8667	51.8667	52.2667	52.2667	113.267	129.867	91.8667	56.8667	44.6667	12.8667	4.26667	3.46667	4.06667	4.46667	2.46667	3.66667	2.46667	4.06667	3.06667	1235.87	908.867	913.067	2320.87	2798.27	1971.27	316.867	305.267	337.267
46.6667		1.26667	-0.333333	1.26667	-2.53333	-0.733333	0.466667	2.46667	-0.333333	1.26667	2.46667	2.26667	1.46667	37.0667	30.6667	31.8667	50.8667	53.2667	53.2667	107.267	128.867	91.8667	57.8667	43.6667	10.8667	4.26667	3.46667	2.06667	4.46667	3.46667	2.66667	3.46667	5.06667	4.06667	1237.87	886.867	899.067	2320.87	2811.27	1952.27	317.867	290.267	332.267
46.8333		1.6	-1	1.6	0.8	-1.4	1.8	1.8	3	0.6	1.8	0.6	2.8	38.4	31	31.2	54.2	58.6	57.6	109.6	126.2	99.2	61.2	45	14.2	3.6	3.8	3.4	2.8	2.8	4	3.8	5.4	3.4	1239.2	910.2	883.4	2302.2	2793.6	1971.6	311.2	296.6	332.6
47		0.1	0.5	2.1	-1.7	-1.9	1.3	2.3	2.5	2.1	0.3	2.1	4.3	39.9	30.5	30.7	57.7	56.1	53.1	115.1	128.7	95.7	58.7	48.5	13.7	6.1	3.3	3.9	3.3	4.3	2.5	3.3	2.9	2.9	1232.7	902.7	878.9	2315.7	2808.1	1955.1	308.7	302.1	327.1
47.1667		0.766667	-0.833333	3.76667	-3.03333	-1.23333	0.966667	2.96667	1.16667	0.766667	0.966667	0.766667	1.96667	36.5667	30.1667	32.3667	50.3667	56.7667	56.7667	113.767	128.367	93.3667	58.3667	49.1667	14.3667	2.76667	2.96667	4.56667	4.96667	3.96667	3.16667	1.96667	5.56667	5.56667	1247.37	908.367	861.567	2310.37	2803.77	1953.77	311.367	297.767	332.767
47.3333		0.6	0	2.6	-2.2	0.6	1.8	1.8	1	0.6	1.8	0.6	1.8	39.4	33	31.2	51.2	52.6	56.6	110.6	132.2	94.2	59.2	46	12.2	2.6	2.8	4.4	2.8	3.8	4	3.8	4.4	3.4	1231.2	895.2	861.4	2304.2	2791.6	1960.6	316.2	296.6	331.6
47.5		2.76667	-0.833333	1.76667	-3.03333	-2.23333	0.966667	0.966667	1.16667	-0.233333	-0.0333333	0.766667	1.96667	37.5667	32.1667	34.3667	51.3667	56.7667	56.7667	112.767	133.367	94.3667	62.3667	49.1667	12.3667	1.76667	2.96667	3.56667	1.96667	2.96667	4.16667	1.96667	5.56667	3.56667	1250.37	903.367	844.567	2291.37	2803.77	1950.77	312.367	287.767	341.767
47.6667		-0.4	-2	2.6	-0.2	-0.4	0.8	2.8	2	2.6	0.8	2.6	1.8	37.4	30	36.2	51.2	52.6	55.6	114.6	131.2	96.2	65.2	50	13.2	4.6	3.8	4.4	5.8	4.8	4	2.8	4.4	4.4	1250.2	909.2	828.4	2311.2	2835.6	1957.6	314.2	298.6	332.6
47.8333		2.6	0	1.6	-3.2	-1.4	0.8	2.8	0	1.6	0.8	2.6	2.8	41.4	34	33.2	51.2	56.6	60.6	113.6	131.2	101.2	60.2	50	13.2	2.6	4.8	4.4	4.8	2.8	4	3.8	4.4	3.4	1253.2	919.2	825.4	2301.2	2826.6	1955.6	311.2	288.6	341.6
48		0.433333	-1.16667	1.43333	-2.36667	-1.56667	0.633333	2.63333	0.833333	0.433333	-1.36667	0.433333	2.63333	39.2333	29.8333	31.0333	50.0333	55.4333	55.4333	113.433	135.033	96.0333	63.0333	45.8333	12.0333	3.43333	4.63333	3.23333	2.63333	2.63333	2.83333	2.63333	5.23333	3.23333	1239.03	943.033	839.233	2308.03	2818.43	1964.43	308.033	298.433	344.433
48.1667		1.76667	-0.833333	2.76667	-1.03333	-0.233333	0.966667	3.96667	2.16667	0.766667	1.96667	1.76667	2.96667	40.5667	32.1667	34.3667	51.3667	56.7667	54.7667	114.767	134.367	100.367	64.3667	48.1667	14.3667	2.76667	3.96667	4.56667	3.96667	3.96667	3.16667	3.96667	5.56667	4.56667	1256.37	953.367	833.567	2315.37	2823.77	1954.77	316.367	294.767	328.767
48.3333		-0.566667	-0.166667	2.43333	-0.366667	-0.566667	0.633333	1.63333	0.833333	2.43333	0.633333	1.43333	2.63333	39.2333	32.8333	32.0333	55.0333	57.4333	55.4333	115.433	130.033	101.033	64.0333	48.8333	12.0333	3.43333	2.63333	4.23333	3.63333	3.63333	3.83333	2.63333	6.23333	4.23333	1254.03	972.033	837.233	2304.03	2853.43	1964.43	308.033	301.433	335.433
48.5		1.26667	-1.33333	0.266667	-2.53333	-0.733333	0.466667	2.46667	1.66667	-0.733333	0.466667	1.26667	1.46667	40.0667	33.6667	32.8667	51.8667	56.2667	54.2667	115.267	132.867	98.8667	64.8667	45.6667	10.8667	3.26667	4.46667	3.06667	2.46667	3.46667	3.66667	3.46667	5.06667	2.06667	1259.87	972.867	826.067	2302.87	2813.27	1972.27	305.867	296.267	339.267
48.6667		0.6	-1	1.6	-1.2	-2.4	-1.2	0.8	0	-0.4	-0.2	1.6	1.8	41.4	30	32.2	50.2	54.6	55.6	116.6	128.2	103.2	62.2	48	15.2	2.6	3.8	2.4	3.8	3.8	3	4.8	4.4	2.4	1258.2	986.2	827.4	2322.2	2834.6	1975.6	312.2	300.6	347.6
48.8333		2.1	1.5	3.1	-0.7	0.1	2.3	4.3	1.5	3.1	1.3	4.1	3.3	41.9	35.5	38.7	54.7	56.1	58.1	122.1	133.7	102.7	67.7	49.5	13.7	3.1	4.3	5.9	2.3	5.3	3.5	4.3	5.9	3.9	1262.7	1013.7	823.9	2333.7	2852.1	1981.1	316.7	302.1	345.1
49		1.1	2.5	3.1	-0.7	-0.9	1.3	3.3	3.5	2.1	2.3	2.1	3.3	38.9	33.5	36.7	50.7	58.1	59.1	123.1	133.7	98.7	63.7	50.5	14.7	2.1	4.3	4.9	3.3	4.3	3.5	2.3	4.9	3.9	1259.7	1013.7	824.9	2323.7	2847.1	1967.1	311.7	300.1	345.1
49.1667		-1.4	0	2.6	-2.2	-0.4	-0.2	0.8	3	0.6	0.8	2.6	2.8	42.4	35	39.2	51.2	56.6	54.6	120.6	137.2	103.2	65.2	50	15.2	3.6	3.8	3.4	2.8	3.8	3	2.8	4.4	4.4	1267.2	1036.2	826.4	2330.2	2828.6	1976.6	320.2	293.6	346.6
49.3333		-0.733333	0.666667	1.26667	-1.53333	0.266667	0.466667	3.46667	1.66667	1.26667	1.46667	3.26667	4.46667	41.0667	34.6667	37.8667	50.8667	60.2667	55.2667	123.267	137.867	106.867	66.8667	51.6667	15.8667	5.26667	5.46667	3.06667	3.46667	4.46667	3.66667	3.46667	7.06667	4.06667	1288.87	1060.87	822.067	2342.87	2867.27	1985.27	318.867	300.267	346.267
49.5		1.1	0.5	2.1	-1.7	-0.9	-1.7	2.3	1.5	1.1	1.3	3.1	3.3	41.9	33.5	37.7	52.7	58.1	57.1	127.1	137.7	102.7	67.7	51.5	14.7	3.1	4.3	2.9	4.3	3.3	3.5	1.3	5.9	4.9	1288.7	1083.7	810.9	2322.7	2832.1	1983.1	321.7	296.1	343.1
49.6667		0.266667	0.666667	2.26667	-0.533333	-0.733333	-0.533333	3.46667	1.66667	3.26667	1.46667	2.26667	2.46667	43.0667	35.6667	37.8667	54.8667	57.2667	56.2667	123.267	138.867	104.867	65.8667	50.6667	14.8667	4.26667	4.46667	4.06667	3.46667	3.46667	3.66667	2.46667	6.06667	5.06667	1273.87	1111.87	814.067	2353.87	2839.27	1993.27	313.867	305.267	348.267
49.8333		0.1	-0.5	0.1	-0.7	-1.9	1.3	1.3	2.5	2.1	2.3	1.1	4.3	44.9	36.5	38.7	52.7	55.1	57.1	126.1	135.7	102.7	65.7	50.5	16.7	1.1	1.3	3.9	5.3	3.3	4.5	2.3	3.9	2.9	1288.7	1130.7	809.9	2353.7	2840.1	1989.1	320.7	300.1	346.1
50		1.76667	1.16667	2.76667	-0.0333333	-0.233333	1.96667	2.96667	2.16667	1.76667	1.96667	2.76667	3.96667	40.5667	34.1667	39.3667	55.3667	56.7667	59.7667	127.767	140.367	105.367	66.3667	51.1667	16.3667	2.76667	4.96667	4.56667	3.96667	3.96667	3.16667	2.96667	4.56667	5.56667	1281.37	1147.37	808.567	2347.37	2870.77	1983.77	318.367	299.767	347.767
50.1667		0.266667	-1.33333	2.26667	-2.53333	-2.73333	-0.533333	0.466667	1.66667	1.26667	1.46667	2.26667	2.46667	43.0667	34.6667	37.8667	50.8667	57.2667	58.2667	124.267	137.867	108.867	65.8667	52.6667	12.8667	2.26667	3.46667	4.06667	1.46667	4.46667	3.66667	1.46667	5.06667	3.06667	1271.87	1153.87	794.067	2343.87	2852.27	2000.27	314.867	302.267	341.267
50.3333		0.6	1	1.6	-2.2	-1.4	-0.2	2.8	2	1.6	1.8	1.6	3.8	43.4	36	38.2	56.2	57.6	58.6	128.6	140.2	109.2	65.2	50	13.2	2.6	3.8	3.4	3.8	2.8	4	2.8	6.4	4.4	1287.2	1177.2	803.4	2357.2	2859.6	2012.6	301.2	301.6	345.6
50.5		-0.566667	-0.166667	2.43333	0.633333	-1.56667	-1.36667	1.63333	0.833333	1.43333	0.633333	3.43333	2.63333	42.2333	33.8333	40.0333	52.0333	55.4333	57.4333	127.433	147.033	111.033	65.0333	52.8333	16.0333	2.43333	3.63333	3.23333	5.63333	3.63333	2.83333	2.63333	4.23333	3.23333	1269.03	1177.03	789.233	2340.03	2853.43	2008.43	321.033	298.433	343.433
50.6667		3.43333	-0.166667	2.43333	-1.36667	-0.566667	0.633333	1.63333	3.83333	1.43333	2.63333	3.43333	2.63333	41.2333	36.8333	42.0333	55.0333	61.4333	57.4333	131.433	142.033	111.033	69.0333	54.8333	15.0333	4.43333	3.63333	3.23333	5.63333	3.63333	5.83333	4.63333	5.23333	4.23333	1272.03	1190.03	789.233	2351.03	2841.43	2021.43	319.033	303.433	345.433
50.8333		-0.0666667	0.333333	1.93333	-2.86667	-2.06667	0.133333	0.133333	1.33333	1.93333	0.133333	1.93333	3.13333	42.7333	35.3333	37.5333	52.5333	56.9333	55.9333	128.933	144.533	110.533	69.5333	52.3333	15.5333	3.93333	2.13333	2.73333	3.13333	4.13333	3.33333	4.13333	4.73333	3.73333	1278.53	1197.53	778.733	2345.53	2861.93	2033.93	312.533	299.933	349.933
51		0.6	0	1.6	-0.2	0.6	0.8	1.8	3	1.6	0.8	2.6	3.8	42.4	37	38.2	54.2	57.6	57.6	127.6	149.2	107.2	67.2	54	16.2	3.6	2.8	4.4	3.8	3.8	4	4.8	6.4	5.4	1272.2	1214.2	782.4	2333.2	2849.6	2041.6	318.2	301.6	343.6
51.1667		1.43333	-2.16667	2.43333	-1.36667	-0.566667	-0.366667	2.63333	1.83333	1.43333	1.63333	3.43333	2.63333	43.2333	35.8333	41.0333	56.0333	57.4333	59.4333	133.433	143.033	105.033	70.0333	54.8333	14.0333	4.43333	2.63333	4.23333	2.63333	3.63333	3.83333	1.63333	6.23333	4.23333	1279.03	1233.03	766.233	2345.03	2845.43	2028.43	325.033	299.433	349.433
51.3333		0.433333	0.833333	3.43333	-0.366667	-0.566667	-0.366667	3.63333	0.833333	0.433333	1.63333	2.43333	1.63333	42.2333	40.8333	40.0333	53.0333	52.4333	59.4333	131.433	151.033	112.033	71.0333	56.8333	18.0333	2.43333	2.63333	1.23333	3.63333	3.63333	3.83333	2.63333	5.23333	4.23333	1280.03	1255.03	765.233	2347.03	2845.43	2041.43	314.033	299.433	345.433
51.5		1.1	0.5	1.1	-2.7	-0.9	0.3	2.3	3.5	2.1	2.3	3.1	2.3	42.9	36.5	40.7	52.7	55.1	59.1	133.1	147.7	109.7	69.7	55.5	14.7	4.1	5.3	3.9	4.3	4.3	4.5	2.3	4.9	3.9	1293.7	1258.7	763.9	2349.7	2839.1	2038.1	318.7	304.1	350.1
51.6667		-0.733333	-0.333333	1.26667	-2.53333	-1.73333	-0.533333	1.46667	0.666667	0.266667	0.466667	2.26667	1.46667	47.0667	38.6667	41.8667	48.8667	57.2667	56.2667	130.267	143.867	111.867	68.8667	54.6667	16.8667	3.26667	2.46667	2.06667	2.46667	5.46667	2.66667	2.46667	4.06667	3.06667	1281.87	1277.87	774.067	2346.87	2838.27	2027.27	323.867	302.267	345.267
51.8333		0.1	2.5	2.1	-1.7	-0.9	1.3	4.3	1.5	3.1	2.3	3.1	4.3	44.9	37.5	40.7	55.7	56.1	57.1	138.1	147.7	110.7	72.7	53.5	15.7	3.1	4.3	4.9	3.3	2.3	2.5	2.3	4.9	2.9	1285.7	1302.7	759.9	2336.7	2843.1	2043.1	320.7	303.1	344.1
52		-0.4	1	2.6	-2.2	-2.4	0.8	1.8	3	2.6	0.8	2.6	2.8	46.4	38	43.2	55.2	55.6	60.6	134.6	150.2	113.2	71.2	56	18.2	4.6	2.8	4.4	4.8	3.8	3	4.8	4.4	4.4	1278.2	1289.2	763.4	2333.2	2824.6	2026.6	317.2	303.6	354.6
52.1667		-0.733333	0.666667	2.26667	-4.53333	-1.73333	0.466667	1.46667	2.66667	1.26667	0.466667	3.26667	3.46667	45.0667	37.6667	44.8667	53.8667	57.2667	53.2667	136.267	154.867	111.867	69.8667	54.6667	17.8667	3.26667	2.46667	3.06667	2.46667	3.46667	2.66667	3.46667	5.06667	6.06667	1274.87	1303.87	749.067	2336.87	2834.27	2033.27	319.867	308.267	352.267
52.3333		0.6	0	2.6	-1.2	-1.4	-0.2	1.8	2	1.6	1.8	3.6	3.8	45.4	41	44.2	53.2	55.6	59.6	139.6	150.2	118.2	68.2	53	16.2	2.6	2.8	3.4	2.8	3.8	4	4.8	6.4	4.4	1276.2	1327.2	748.4	2336.2	2817.6	2034.6	317.2	306.6	350.6
52.5		-1.06667	-0.666667	1.93333	-2.86667	-1.06667	-1.86667	1.13333	1.33333	0.933333	0.133333	0.933333	3.13333	43.7333	36.3333	42.5333	50.5333	52.9333	56.9333	137.933	153.533	114.533	68.5333	52.3333	15.5333	3.93333	3.13333	2.73333	2.13333	1.13333	3.33333	4.13333	4.73333	2.73333	1266.53	1347.53	757.733	2342.53	2802.93	2033.93	323.533	299.933	346.933
52.6667		0.6	0	2.6	-1.2	-2.4	-0.2	2.8	4	1.6	-0.2	3.6	2.8	43.4	42	43.2	53.2	55.6	58.6	139.6	153.2	114.2	70.2	58	15.2	4.6	3.8	3.4	2.8	2.8	3	2.8	4.4	2.4	1224.2	1383.2	749.4	2327.2	2777.6	2043.6	325.2	302.6	348.6
52.8333		-2.23333	0.166667	2.76667	-2.03333	-1.23333	-0.0333333	1.96667	1.16667	1.76667	1.96667	1.76667	1.96667	44.5667	39.1667	46.3667	53.3667	58.7667	58.7667	140.767	155.367	120.367	69.3667	54.1667	16.3667	3.76667	3.96667	2.56667	3.96667	3.96667	5.16667	1.96667	4.56667	3.56667	1208.37	1378.37	746.567	2328.37	2811.77	2047.77	321.367	309.767	352.767
53		-0.233333	-0.833333	1.76667	-1.03333	-2.23333	-0.0333333	2.96667	0.166667	0.766667	0.966667	1.76667	2.96667	44.5667	34.1667	45.3667	53.3667	55.7667	56.7667	143.767	156.367	116.367	73.3667	53.1667	17.3667	3.76667	2.96667	2.56667	2.96667	0.966667	3.16667	2.96667	3.56667	3.56667	1215.37	1408.37	757.567	2332.37	2780.77	2049.77	323.367	301.767	349.767
53.1667		-1.23333	-0.833333	1.76667	-2.03333	-0.233333	-0.0333333	1.96667	2.16667	0.766667	1.96667	2.76667	2.96667	45.5667	38.1667	46.3667	51.3667	57.7667	56.7667	139.767	155.367	116.367	78.3667	56.1667	16.3667	2.76667	3.96667	2.56667	4.96667	3.96667	3.16667	2.96667	2.56667	5.56667	1208.37	1411.37	737.567	2345.37	2785.77	2041.77	327.367	310.767	348.767
53.3333		0.433333	-1.16667	1.43333	-0.366667	-0.566667	-0.366667	1.63333	-0.166667	1.43333	0.633333	3.43333	2.63333	46.2333	39.8333	42.0333	54.0333	56.4333	56.4333	145.433	155.033	121.033	70.0333	57.8333	16.0333	2.43333	4.63333	4.23333	3.63333	2.63333	3.83333	2.63333	6.23333	5.23333	1179.03	1422.03	762.233	2335.03	2805.43	2042.43	323.033	311.433	360.433
53.5		1.1	-0.5	2.1	-0.7	-0.9	0.3	2.3	1.5	0.1	1.3	3.1	4.3	45.9	42.5	44.7	52.7	58.1	58.1	148.1	158.7	120.7	77.7	56.5	16.7	3.1	3.3	4.9	6.3	5.3	4.5	3.3	5.9	4.9	1181.7	1445.7	739.9	2337.7	2788.1	2072.1	322.7	312.1	357.1
53.6667		-0.0666667	0.333333	1.93333	-2.86667	0.933333	0.133333	2.13333	1.33333	-0.0666667	1.13333	2.93333	3.13333	46.7333	40.3333	46.5333	52.5333	54.9333	57.9333	148.933	161.533	120.533	70.5333	58.3333	18.5333	3.93333	3.13333	4.73333	3.13333	2.13333	3.33333	2.13333	5.73333	3.73333	1170.53	1431.53	753.733	2318.53	2802.93	2067.93	327.533	305.933	347.933
53.8333		2.1	1.5	1.1	-1.7	-0.9	-0.7	1.3	1.5	2.1	-0.7	2.1	2.3	46.9	41.5	47.7	55.7	59.1	61.1	147.1	158.7	122.7	72.7	56.5	15.7	3.1	3.3	3.9	3.3	4.3	2.5	4.3	4.9	3.9	1178.7	1462.7	749.9	2336.7	2772.1	2057.1	322.7	309.1	353.1
54		2.6	-1.77636e-15	0.6	-3.2	-2.4	-0.2	0.8	2	1.6	0.8	1.6	2.8	42.4	40	46.2	54.2	55.6	58.6	149.6	156.2	124.2	72.2	57	18.2	1.6	2.8	1.4	2.8	1.8	2	2.8	5.4	4.4	1168.2	1483.2	761.4	2338.2	2771.6	2058.6	324.2	306.6	356.6
54.1667		1.1	-0.5	1.1	0.3	1.1	-0.7	2.3	2.5	1.1	1.3	1.1	2.3	46.9	42.5	47.7	52.7	57.1	59.1	149.1	156.7	125.7	73.7	57.5	18.7	4.1	3.3	2.9	5.3	3.3	3.5	2.3	5.9	3.9	1114.7	1490.7	754.9	2344.7	2756.1	2036.1	323.7	307.1	353.1
54.3333		0.766667	0.166667	-0.233333	-1.03333	-0.233333	-1.03333	2.96667	2.16667	1.76667	0.966667	-0.233333	2.96667	46.5667	44.1667	43.3667	47.3667	57.7667	58.7667	148.767	162.367	123.367	75.3667	59.1667	18.3667	1.76667	3.96667	2.56667	1.96667	3.96667	2.16667	1.96667	3.56667	3.56667	1125.37	1535.37	754.567	2346.37	2787.77	2062.77	329.367	306.767	358.767
54.5		0.933333	-0.666667	1.93333	-2.86667	-2.06667	0.133333	2.13333	1.33333	0.933333	0.133333	1.93333	2.13333	48.7333	43.3333	45.5333	52.5333	55.9333	56.9333	151.933	160.533	119.533	68.5333	56.3333	20.5333	2.93333	3.13333	3.73333	2.13333	2.13333	3.33333	4.13333	4.73333	3.73333	1113.53	1525.53	762.733	2332.53	2767.93	2059.93	320.533	305.933	355.933
54.6667		0.766667	1.16667	3.76667	-1.03333	0.766667	-0.0333333	2.96667	3.16667	1.76667	1.96667	3.76667	3.96667	45.5667	42.1667	46.3667	54.3667	58.7667	60.7667	153.767	165.367	127.367	74.3667	62.1667	19.3667	3.76667	2.96667	4.56667	2.96667	4.96667	4.16667	2.96667	5.56667	4.56667	1112.37	1553.37	770.567	2346.37	2772.77	2055.77	320.367	308.767	351.767
54.8333		1.76667	-1.83333	2.76667	-2.03333	-2.23333	-0.0333333	1.96667	2.16667	1.76667	0.966667	1.76667	0.966667	46.5667	42.1667	45.3667	54.3667	57.7667	56.7667	151.767	161.367	125.367	72.3667	61.1667	18.3667	1.76667	2.96667	1.56667	3.96667	2.96667	3.16667	0.966667	6.56667	2.56667	1103.37	1553.37	763.567	2352.37	2739.77	2063.77	323.367	308.767	344.767
55		1.26667	-1.33333	1.26667	-0.533333	-0.733333	1.46667	1.46667	0.666667	1.26667	0.466667	3.26667	1.46667	44.0667	44.6667	44.8667	57.8667	59.2667	58.2667	154.267	164.867	123.867	72.8667	57.6667	20.8667	3.26667	2.46667	4.06667	2.46667	2.46667	1.66667	3.46667	4.06667	2.06667	1115.87	1572.87	765.067	2330.87	2730.27	2062.27	327.867	304.267	353.267
55.1667		1.6	-1	2.6	-0.2	0.6	-0.2	1.8	3	0.6	1.8	2.6	3.8	50.4	41	48.2	52.2	56.6	57.6	160.6	168.2	127.2	74.2	59	19.2	2.6	4.8	4.4	2.8	2.8	3	5.8	5.4	6.4	1108.2	1572.2	767.4	2332.2	2733.6	2047.6	323.2	308.6	359.6
55.3333		0.933333	0.333333	1.93333	-0.866667	-1.06667	0.133333	2.13333	0.333333	-0.0666667	2.13333	3.93333	3.13333	46.7333	42.3333	49.5333	52.5333	56.9333	57.9333	156.933	160.533	133.533	75.5333	58.3333	20.5333	1.93333	5.13333	4.73333	3.13333	3.13333	1.33333	3.13333	5.73333	4.73333	1114.53	1608.53	774.733	2327.53	2728.93	2057.93	322.533	306.933	351.933
55.5		1.26667	-0.333333	1.26667	-0.533333	-1.73333	-0.533333	2.46667	1.66667	1.26667	2.46667	3.26667	2.46667	46.0667	41.6667	49.8667	53.8667	60.2667	59.2667	157.267	167.867	126.867	74.8667	60.6667	19.8667	3.26667	2.46667	3.06667	2.46667	4.46667	4.66667	1.46667	6.06667	5.06667	1095.87	1619.87	772.067	2320.87	2748.27	2056.27	322.867	316.267	351.267
55.6667		0.266667	-0.333333	1.26667	-2.53333	0.266667	-0.533333	1.46667	1.66667	1.26667	2.46667	1.26667	4.46667	47.0667	43.6667	48.8667	51.8667	51.2667	55.2667	159.267	166.867	130.867	74.8667	64.6667	21.8667	3.26667	3.46667	3.06667	3.46667	1.46667	2.66667	2.46667	4.06667	5.06667	1099.87	1619.87	776.067	2330.87	2706.27	2064.27	321.867	310.267	353.267
55.8333		1.93333	-0.666667	1.93333	-1.86667	-0.0666667	1.13333	1.13333	1.33333	1.93333	2.13333	2.93333	3.13333	43.7333	39.3333	49.5333	51.5333	59.9333	58.9333	161.933	169.533	134.533	74.5333	66.3333	20.5333	2.93333	4.13333	4.73333	3.13333	4.13333	4.33333	3.13333	6.73333	4.73333	1102.53	1634.53	793.733	2318.53	2714.93	2060.93	335.533	309.933	349.933
56		2.76667	1.16667	1.76667	-1.03333	-1.23333	0.966667	1.96667	3.16667	1.76667	-0.0333333	1.76667	2.96667	50.5667	43.1667	51.3667	51.3667	55.7667	58.7667	156.767	171.367	134.367	80.3667	64.1667	20.3667	4.76667	3.96667	3.56667	1.96667	3.96667	1.16667	1.96667	4.56667	3.56667	1101.37	1663.37	796.567	2342.37	2724.77	2069.77	319.367	298.767	346.767
56.1667		1.1	1.5	2.1	-2.7	-0.9	-0.7	2.3	1.5	0.1	0.3	2.1	2.3	47.9	44.5	51.7	50.7	56.1	60.1	161.1	171.7	135.7	76.7	63.5	20.7	2.1	4.3	2.9	4.3	1.3	3.5	3.3	4.9	2.9	1122.7	1655.7	808.9	2347.7	2706.1	2060.1	324.7	301.1	354.1
56.3333		1.1	1.5	2.1	-1.7	-0.9	2.3	3.3	1.5	3.1	1.3	3.1	3.3	49.9	44.5	50.7	55.7	59.1	58.1	169.1	174.7	137.7	83.7	65.5	18.7	4.1	3.3	3.9	6.3	2.3	5.5	3.3	6.9	5.9	1123.7	1665.7	806.9	2332.7	2703.1	2046.1	328.7	315.1	350.1
56.5		0.766667	-0.833333	2.76667	-2.03333	-0.233333	0.966667	0.966667	1.16667	1.76667	1.96667	2.76667	1.96667	46.5667	45.1667	52.3667	55.3667	58.7667	60.7667	170.767	173.367	135.367	74.3667	62.1667	19.3667	3.76667	3.96667	3.56667	4.96667	3.96667	3.16667	2.96667	6.56667	3.56667	1124.37	1677.37	807.567	2322.37	2676.77	2048.77	325.367	307.767	356.767
56.6667		-1.23333	0.166667	1.76667	-2.03333	-0.233333	-1.03333	3.96667	2.16667	1.76667	0.966667	2.76667	1.96667	49.5667	41.1667	53.3667	53.3667	54.7667	56.7667	166.767	172.367	135.367	74.3667	63.1667	19.3667	1.76667	1.96667	3.56667	2.96667	3.96667	4.16667	2.96667	6.56667	4.56667	1130.37	1671.37	812.567	2334.37	2663.77	2050.77	324.367	303.767	355.767
56.8333		-1.23333	0.166667	1.76667	-2.03333	-0.233333	0.966667	2.96667	2.16667	0.766667	1.96667	2.76667	1.96667	46.5667	46.1667	51.3667	51.3667	59.7667	58.7667	171.767	178.367	133.367	76.3667	61.1667	22.3667	3.76667	3.96667	2.56667	2.96667	3.96667	3.16667	2.96667	4.56667	5.56667	1129.37	1678.37	830.567	2332.37	2676.77	2038.77	319.367	309.767	356.767
57		0.266667	0.666667	1.26667	-3.53333	0.266667	0.466667	3.46667	2.66667	1.26667	1.46667	3.26667	3.46667	51.0667	45.6667	52.8667	52.8667	55.2667	59.2667	172.267	176.867	136.867	78.8667	67.6667	19.8667	5.26667	5.46667	6.06667	4.46667	3.46667	3.66667	2.46667	6.06667	6.06667	1154.87	1647.87	846.067	2322.87	2668.27	2051.27	331.867	307.267	351.267
57.1667		1.26667	0.666667	3.26667	-2.53333	-0.733333	0.466667	1.46667	2.66667	3.26667	2.46667	3.26667	4.46667	48.0667	44.6667	53.8667	52.8667	57.2667	57.2667	177.267	176.867	138.867	75.8667	65.6667	22.8667	5.26667	4.46667	5.06667	4.46667	4.46667	2.66667	2.46667	4.06667	6.06667	1145.87	1670.87	839.067	2330.87	2624.27	2047.27	331.867	310.267	359.267
57.3333		0.933333	0.333333	2.93333	-0.866667	-0.0666667	0.133333	1.13333	1.33333	0.933333	2.13333	4.93333	3.13333	47.7333	45.3333	52.5333	48.5333	57.9333	54.9333	171.933	177.533	141.533	79.5333	64.3333	21.5333	3.93333	4.13333	5.73333	4.13333	4.13333	3.33333	3.13333	5.73333	4.73333	1165.53	1651.53	863.733	2333.53	2634.93	2037.93	328.533	307.933	356.933
57.5		2.76667	0.166667	2.76667	-2.03333	-1.23333	0.966667	1.96667	2.16667	1.76667	1.96667	2.76667	2.96667	47.5667	45.1667	50.3667	54.3667	52.7667	57.7667	170.767	173.367	140.367	77.3667	64.1667	19.3667	3.76667	3.96667	3.56667	2.96667	3.96667	4.16667	3.96667	5.56667	4.56667	1162.37	1634.37	854.567	2331.37	2613.77	2050.77	319.367	305.767	349.767
57.6667		1.1	-1.5	2.1	-0.7	-0.9	2.3	2.3	0.5	3.1	1.3	3.1	3.3	50.9	45.5	51.7	49.7	55.1	54.1	181.1	180.7	140.7	79.7	62.5	22.7	4.1	5.3	2.9	4.3	4.3	2.5	5.3	6.9	4.9	1147.7	1628.7	846.9	2316.7	2615.1	2036.1	325.7	307.1	352.1
57.8333		0.933333	-0.666667	2.93333	-0.866667	-0.0666667	1.13333	4.13333	2.33333	0.933333	2.13333	1.93333	2.13333	42.7333	42.3333	53.5333	50.5333	53.9333	57.9333	169.933	182.533	136.533	74.5333	65.3333	21.5333	2.93333	4.13333	3.73333	5.13333	3.13333	4.33333	2.13333	3.73333	3.73333	1145.53	1601.53	872.733	2303.53	2574.93	2011.93	319.533	303.933	351.933
58		1.1	0.5	2.1	-2.7	0.1	1.3	3.3	2.5	0.1	1.3	3.1	2.3	45.9	47.5	53.7	52.7	59.1	56.1	174.1	182.7	138.7	80.7	66.5	23.7	4.1	2.3	4.9	3.3	3.3	3.5	4.3	4.9	3.9	1145.7	1563.7	885.9	2293.7	2562.1	1994.1	324.7	296.1	348.1
58.1667		2.1	0.5	2.1	-1.7	-0.9	-0.7	2.3	0.5	1.1	1.3	2.1	3.3	43.9	42.5	51.7	51.7	52.1	56.1	173.1	179.7	140.7	79.7	64.5	24.7	2.1	3.3	1.9	3.3	3.3	3.5	2.3	3.9	4.9	1133.7	1570.7	869.9	2279.7	2547.1	1984.1	319.7	296.1	350.1
58.3333		1.6	0	0.6	-2.2	-2.4	-1.2	1.8	1	-0.4	1.8	1.6	2.8	44.4	42	52.2	53.2	54.6	54.6	175.6	180.2	137.2	78.2	59	21.2	3.6	2.8	3.4	4.8	2.8	2	2.8	5.4	2.4	1150.2	1558.2	889.4	2271.2	2540.6	2006.6	315.2	292.6	342.6
58.5		0.6	-1	0.6	-3.2	0.6	0.8	0.8	0	1.6	-0.2	2.6	3.8	45.4	43	51.2	51.2	55.6	54.6	178.6	176.2	144.2	79.2	61	21.2	2.6	2.8	2.4	2.8	3.8	4	1.8	5.4	1.4	1153.2	1551.2	887.4	2287.2	2528.6	2003.6	319.2	292.6	340.6
58.6667		1.26667	-0.333333	1.26667	-1.53333	-1.73333	-0.533333	1.46667	-0.333333	0.266667	1.46667	1.26667	1.46667	46.0667	42.6667	53.8667	52.8667	53.2667	55.2667	177.267	174.867	145.867	79.8667	65.6667	20.8667	2.26667	4.46667	3.06667	5.46667	3.46667	2.66667	3.46667	4.06667	4.06667	1163.87	1542.87	890.067	2267.87	2549.27	1995.27	315.867	294.267	341.267
58.8333		1.26667	0.666667	4.26667	-0.533333	-0.733333	1.46667	2.46667	1.66667	2.26667	1.46667	3.26667	4.46667	45.0667	44.6667	52.8667	49.8667	55.2667	53.2667	180.267	181.867	148.867	78.8667	61.6667	22.8667	3.26667	4.46667	3.06667	3.46667	3.46667	4.66667	4.46667	5.06667	5.06667	1164.87	1536.87	915.067	2269.87	2520.27	1972.27	320.867	294.267	344.267
59		0.433333	-0.166667	1.43333	-1.36667	-0.566667	1.63333	2.63333	2.83333	1.43333	1.63333	2.43333	2.63333	47.2333	41.8333	55.0333	49.0333	52.4333	58.4333	186.433	184.033	147.033	77.0333	64.8333	24.0333	4.43333	3.63333	4.23333	5.63333	3.63333	2.83333	2.63333	5.23333	5.23333	1176.03	1525.03	906.233	2292.03	2516.43	1991.43	316.033	301.433	336.433
59.1667		0.766667	1.16667	2.76667	-2.03333	-0.233333	0.966667	2.96667	3.16667	1.76667	0.966667	2.76667	2.96667	42.5667	46.1667	53.3667	51.3667	54.7667	54.7667	188.767	191.367	150.367	78.3667	65.1667	22.3667	2.76667	3.96667	4.56667	2.96667	4.96667	4.16667	2.96667	4.56667	7.56667	1194.37	1527.37	910.567	2292.37	2471.77	1985.77	321.367	296.767	339.767
59.3333		-0.566667	-0.166667	2.43333	-1.36667	-2.56667	0.633333	2.63333	0.833333	1.43333	1.63333	1.43333	2.63333	47.2333	45.8333	51.0333	52.0333	56.4333	53.4333	190.433	189.033	151.033	75.0333	64.8333	25.0333	2.43333	3.63333	3.23333	0.633333	3.63333	2.83333	3.63333	7.23333	5.23333	1188.03	1508.03	932.233	2295.03	2485.43	1987.43	321.033	292.433	345.433
59.5		0.766667	0.166667	0.766667	-4.03333	-0.233333	-0.0333333	1.96667	1.16667	1.76667	1.96667	3.76667	2.96667	47.5667	43.1667	55.3667	53.3667	54.7667	58.7667	184.767	189.367	152.367	78.3667	63.1667	22.3667	4.76667	2.96667	2.56667	3.96667	0.966667	5.16667	2.96667	4.56667	3.56667	1191.37	1509.37	928.567	2309.37	2460.77	1977.77	320.367	300.767	344.767
59.6667		1.43333	-0.166667	1.43333	-1.36667	0.433333	-0.366667	2.63333	1.83333	1.43333	1.63333	3.43333	2.63333	47.2333	43.8333	51.0333	52.0333	54.4333	56.4333	189.433	190.033	159.033	81.0333	63.8333	24.0333	1.43333	3.63333	5.23333	3.63333	3.63333	4.83333	3.63333	6.23333	3.23333	1195.03	1491.03	934.233	2307.03	2460.43	1980.43	316.033	297.433	342.433
59.8333		1.26667	-1.33333	2.26667	-0.533333	1.26667	0.466667	2.46667	3.66667	2.26667	0.466667	4.26667	3.46667	47.0667	46.6667	53.8667	46.8667	57.2667	57.2667	193.267	199.867	154.867	81.8667	65.6667	24.8667	3.26667	3.46667	4.06667	5.46667	2.46667	4.66667	3.46667	6.06667	6.06667	1212.87	1474.87	945.067	2316.87	2456.27	1986.27	317.867	297.267	339.267
60		1.93333	-0.666667	1.93333	-0.866667	-1.06667	-0.866667	1.13333	2.33333	1.93333	2.13333	0.933333	3.13333	46.7333	45.3333	55.5333	49.5333	52.9333	53.9333	193.933	191.533	154.533	79.5333	64.3333	22.5333	4.93333	4.13333	4.73333	4.13333	3.13333	3.33333	3.13333	4.73333	4.73333	1199.53	1473.53	941.733	2295.53	2445.93	1992.93	312.533	296.933	344.933
60.1667		-0.566667	0.833333	2.43333	-2.36667	-0.566667	-1.36667	3.63333	1.83333	1.43333	0.633333	2.43333	4.63333	45.2333	45.8333	56.0333	54.0333	55.4333	54.4333	200.433	187.033	158.033	80.0333	62.8333	25.0333	4.43333	3.63333	4.23333	3.63333	4.63333	3.83333	2.63333	6.23333	4.23333	1192.03	1408.03	949.233	2303.03	2432.43	1974.43	318.033	297.433	342.433
60.3333		0.766667	2.16667	1.76667	-2.03333	-0.233333	-0.0333333	1.96667	1.16667	1.76667	0.966667	2.76667	4.96667	46.5667	42.1667	52.3667	52.3667	55.7667	57.7667	198.767	194.367	160.367	82.3667	67.1667	23.3667	3.76667	2.96667	3.56667	3.96667	2.96667	3.16667	2.96667	4.56667	3.56667	1196.37	1386.37	952.567	2293.37	2405.77	1968.77	312.367	292.767	340.767
60.5		1.93333	0.333333	1.93333	-1.86667	-1.06667	0.133333	2.13333	2.33333	2.93333	2.13333	3.93333	2.13333	44.7333	43.3333	57.5333	50.5333	54.9333	55.9333	200.933	191.533	156.533	81.5333	66.3333	24.5333	2.93333	3.13333	3.73333	5.13333	3.13333	4.33333	3.13333	5.73333	5.73333	1193.53	1352.53	968.733	2288.53	2392.93	1959.93	313.533	293.933	333.933
60.6667		2.26667	0.666667	3.26667	-0.533333	-1.73333	0.466667	1.46667	2.66667	2.26667	1.46667	2.26667	3.46667	45.0667	43.6667	54.8667	47.8667	53.2667	54.2667	200.267	194.867	160.867	79.8667	62.6667	24.8667	3.26667	3.46667	3.06667	4.46667	4.46667	2.66667	5.46667	5.06667	4.06667	1202.87	1359.87	970.067	2280.87	2399.27	1942.27	315.867	296.267	336.267
60.8333		-0.733333	-0.333333	3.26667	-1.53333	-0.733333	-0.533333	1.46667	1.66667	1.26667	1.46667	2.26667	3.46667	45.0667	45.6667	56.8667	48.8667	54.2667	55.2667	201.267	193.867	162.867	73.8667	65.6667	24.8667	4.26667	3.46667	3.06667	3.46667	3.46667	4.66667	3.46667	5.06667	4.06667	1204.87	1336.87	974.067	2282.87	2404.27	1951.27	310.867	296.267	335.267
61		0.266667	-1.33333	2.26667	-0.533333	0.266667	1.46667	1.46667	1.66667	2.26667	2.46667	4.26667	4.46667	48.0667	43.6667	55.8667	48.8667	56.2667	55.2667	215.267	198.867	168.867	81.8667	64.6667	23.8667	4.26667	3.46667	4.06667	6.46667	4.46667	3.66667	2.46667	7.06667	5.06667	1205.87	1322.87	973.067	2298.87	2402.27	1950.27	311.867	292.267	342.267
61.1667		0.766667	0.166667	1.76667	0.966667	-1.23333	-0.0333333	1.96667	2.16667	1.76667	2.96667	1.76667	3.96667	47.5667	45.1667	56.3667	50.3667	55.7667	58.7667	207.767	203.367	165.367	83.3667	61.1667	26.3667	3.76667	3.96667	2.56667	4.96667	3.96667	3.16667	3.96667	5.56667	3.56667	1201.37	1312.37	1001.57	2297.37	2429.77	1948.77	313.367	299.767	338.767
61.3333		0.6	-1	-0.4	-3.2	-2.4	-1.2	2.8	3	1.6	0.8	1.6	5.8	44.4	43	55.2	52.2	51.6	54.6	206.6	207.2	167.2	79.2	66	25.2	3.6	3.8	4.4	2.8	3.8	4	3.8	4.4	3.4	1213.2	1292.2	980.4	2307.2	2403.6	1945.6	313.2	298.6	341.6
61.5		1.26667	-1.33333	0.266667	-1.53333	-2.73333	0.466667	3.46667	1.66667	2.26667	2.46667	4.26667	2.46667	46.0667	45.6667	58.8667	50.8667	53.2667	58.2667	210.267	197.867	165.867	79.8667	62.6667	25.8667	4.26667	4.46667	3.06667	3.46667	3.46667	3.66667	2.46667	6.06667	5.06667	1211.87	1276.87	1004.07	2325.87	2411.27	1971.27	311.867	294.267	346.267
61.6667		0.6	-1	3.6	-2.2	-1.4	-0.2	2.8	3	1.6	1.8	2.6	2.8	48.4	42	59.2	49.2	54.6	55.6	212.6	208.2	171.2	79.2	66	30.2	2.6	4.8	3.4	3.8	4.8	4	4.8	3.4	4.4	1219.2	1264.2	1011.4	2292.2	2410.6	1949.6	309.2	297.6	338.6
61.8333		-0.233333	0.166667	2.76667	-1.03333	0.766667	-1.03333	1.96667	2.16667	0.766667	-0.0333333	2.76667	3.96667	46.5667	43.1667	59.3667	51.3667	55.7667	52.7667	217.767	205.367	171.367	80.3667	62.1667	28.3667	3.76667	2.96667	5.56667	2.96667	2.96667	4.16667	2.96667	6.56667	5.56667	1203.37	1251.37	1028.57	2283.37	2401.77	1954.77	305.367	292.767	345.767
62		2.26667	0.666667	2.26667	-2.53333	-2.73333	0.466667	1.46667	3.66667	2.26667	0.466667	3.26667	2.46667	49.0667	44.6667	56.8667	49.8667	53.2667	54.2667	210.267	206.867	175.867	81.8667	66.6667	28.8667	2.26667	3.46667	5.06667	4.46667	3.46667	4.66667	3.46667	5.06667	5.06667	1202.87	1231.87	1031.07	2303.87	2389.27	1944.27	303.867	294.267	333.267
62.1667		0.6	1	1.6	-1.2	-0.4	-0.2	1.8	2	1.6	2.8	1.6	3.8	46.4	45	55.2	51.2	52.6	52.6	220.6	208.2	179.2	82.2	64	26.2	2.6	2.8	4.4	2.8	3.8	2	3.8	5.4	3.4	1186.2	1218.2	1021.4	2306.2	2389.6	1945.6	307.2	296.6	337.6
62.3333		2.6	0	1.6	-0.2	-1.4	1.8	3.8	1	1.6	2.8	3.6	3.8	47.4	46	56.2	47.2	54.6	53.6	223.6	210.2	181.2	81.2	62	26.2	4.6	2.8	4.4	5.8	3.8	6	4.8	6.4	4.4	1200.2	1182.2	1030.4	2285.2	2399.6	1945.6	316.2	297.6	332.6
62.5		0.766667	-0.833333	2.76667	-1.03333	-0.233333	0.966667	1.96667	2.16667	2.76667	2.96667	2.76667	2.96667	46.5667	44.1667	56.3667	54.3667	56.7667	54.7667	220.767	211.367	177.367	82.3667	67.1667	28.3667	4.76667	4.96667	2.56667	3.96667	1.96667	5.16667	3.96667	4.56667	3.56667	1211.37	1163.37	1055.57	2285.37	2398.77	1922.77	311.367	297.767	330.767
62.6667		-0.233333	0.166667	1.76667	-2.03333	-1.23333	-0.0333333	2.96667	2.16667	0.766667	0.966667	2.76667	2.96667	44.5667	44.1667	56.3667	51.3667	52.7667	55.7667	223.767	214.367	176.367	79.3667	64.1667	27.3667	3.76667	3.96667	3.56667	2.96667	3.96667	3.16667	1.96667	5.56667	3.56667	1203.37	1182.37	1051.57	2283.37	2389.77	1926.77	307.367	289.767	337.767
62.8333		2.43333	0.833333	2.43333	-1.36667	0.433333	1.63333	1.63333	3.83333	3.43333	1.63333	2.43333	3.63333	45.2333	43.8333	57.0333	49.0333	50.4333	57.4333	227.433	215.033	177.033	83.0333	65.8333	27.0333	4.43333	3.63333	3.23333	3.63333	2.63333	4.83333	2.63333	6.23333	6.23333	1212.03	1171.03	1084.23	2308.03	2383.43	1926.43	311.033	291.433	337.433
63		2.1	0.5	4.1	0.3	-0.9	1.3	4.3	1.5	3.1	3.3	5.1	3.3	47.9	45.5	57.7	50.7	53.1	51.1	238.1	215.7	185.7	81.7	59.5	28.7	3.1	3.3	4.9	5.3	4.3	2.5	3.3	6.9	3.9	1223.7	1172.7	1082.9	2295.7	2390.1	1941.1	309.7	295.1	337.1
63.1667		0.433333	-0.166667	1.43333	-1.36667	-0.566667	0.633333	1.63333	2.83333	2.43333	0.633333	2.43333	1.63333	48.2333	46.8333	58.0333	51.0333	54.4333	53.4333	235.433	218.033	186.033	81.0333	68.8333	29.0333	2.43333	2.63333	3.23333	3.63333	2.63333	3.83333	3.63333	5.23333	6.23333	1221.03	1166.03	1090.23	2309.03	2392.43	1908.43	311.033	297.433	337.433
63.3333		0.266667	0.666667	2.26667	-1.53333	-0.733333	1.46667	2.46667	1.66667	0.266667	2.46667	1.26667	2.46667	46.0667	44.6667	56.8667	48.8667	56.2667	52.2667	244.267	223.867	189.867	81.8667	62.6667	28.8667	2.26667	4.46667	3.06667	3.46667	2.46667	2.66667	2.46667	5.06667	3.06667	1226.87	1157.87	1106.07	2315.87	2397.27	1917.27	304.867	291.267	336.267
63.5		-0.566667	-1.16667	3.43333	0.633333	-1.56667	0.633333	2.63333	1.83333	-0.566667	1.63333	2.43333	4.63333	47.2333	48.8333	58.0333	48.0333	52.4333	50.4333	239.433	224.033	192.033	82.0333	59.8333	26.0333	3.43333	3.63333	2.23333	3.63333	3.63333	2.83333	2.63333	4.23333	4.23333	1232.03	1148.03	1104.23	2308.03	2406.43	1897.43	314.033	298.433	342.433
63.6667		1.43333	-0.166667	0.433333	-2.36667	0.433333	-1.36667	2.63333	1.83333	1.43333	1.63333	2.43333	2.63333	46.2333	44.8333	60.0333	49.0333	51.4333	57.4333	240.433	231.033	190.033	81.0333	62.8333	29.0333	3.43333	4.63333	3.23333	2.63333	4.63333	3.83333	2.63333	4.23333	5.23333	1242.03	1150.03	1107.23	2321.03	2404.43	1896.43	315.033	295.433	344.433
63.8333		0.6	1	1.6	-1.2	-2.4	0.8	2.8	1	2.6	1.8	1.6	1.8	50.4	46	60.2	50.2	49.6	51.6	242.6	226.2	192.2	81.2	63	26.2	4.6	4.8	3.4	1.8	3.8	3	2.8	5.4	4.4	1239.2	1137.2	1139.4	2329.2	2391.6	1917.6	304.2	293.6	337.6
64		-0.233333	0.166667	2.76667	-1.03333	-0.233333	-2.03333	1.96667	2.16667	3.76667	-0.0333333	3.76667	3.96667	45.5667	45.1667	58.3667	51.3667	54.7667	55.7667	254.767	232.367	195.367	82.3667	67.1667	25.3667	2.76667	4.96667	2.56667	2.96667	3.96667	3.16667	3.96667	5.56667	5.56667	1244.37	1111.37	1151.57	2332.37	2384.77	1917.77	319.367	294.767	337.767
64.1667		1.76667	0.166667	1.76667	-1.03333	-1.23333	-1.03333	2.96667	2.16667	2.76667	-0.0333333	3.76667	3.96667	48.5667	47.1667	59.3667	49.3667	53.7667	53.7667	253.767	232.367	204.367	80.3667	62.1667	28.3667	3.76667	3.96667	2.56667	3.96667	3.96667	4.16667	1.96667	5.56667	6.56667	1243.37	1123.37	1155.57	2335.37	2409.77	1907.77	311.367	291.767	332.767
64.3333		1.26667	-1.33333	2.26667	-1.53333	-0.733333	-0.533333	2.46667	1.66667	1.26667	0.466667	3.26667	3.46667	48.0667	43.6667	58.8667	48.8667	54.2667	55.2667	260.267	231.867	200.867	82.8667	62.6667	29.8667	5.26667	4.46667	5.06667	3.46667	1.46667	3.66667	4.46667	4.06667	3.06667	1242.87	1096.87	1168.07	2315.87	2413.27	1905.27	306.867	298.267	335.267
64.5		1.43333	-0.166667	0.433333	-0.366667	-0.566667	1.63333	2.63333	1.83333	2.43333	0.633333	2.43333	3.63333	49.2333	44.8333	60.0333	46.0333	53.4333	54.4333	262.433	237.033	205.033	82.0333	64.8333	27.0333	3.43333	3.63333	4.23333	3.63333	4.63333	2.83333	4.63333	4.23333	5.23333	1243.03	1081.03	1209.23	2307.03	2404.43	1911.43	313.033	293.433	334.433
64.6667		0.433333	-0.166667	3.43333	-1.36667	-0.566667	0.633333	2.63333	2.83333	0.433333	1.63333	3.43333	3.63333	47.2333	46.8333	62.0333	53.0333	48.4333	52.4333	256.433	234.033	205.033	83.0333	61.8333	26.0333	3.43333	3.63333	2.23333	3.63333	3.63333	3.83333	3.63333	5.23333	6.23333	1253.03	1072.03	1221.23	2327.03	2414.43	1898.43	314.033	295.433	335.433
64.8333		-1.4	-2	1.6	-4.2	-2.4	-0.2	2.8	1	1.6	1.8	1.6	0.8	47.4	43	61.2	45.2	52.6	50.6	259.6	235.2	205.2	79.2	60	27.2	4.6	3.8	3.4	2.8	2.8	3	2.8	4.4	3.4	1255.2	1040.2	1224.4	2333.2	2398.6	1887.6	306.2	296.6	333.6
65		0.933333	-0.666667	0.933333	-0.866667	-1.06667	1.13333	3.13333	3.33333	0.933333	1.13333	1.93333	3.13333	46.7333	45.3333	59.5333	49.5333	48.9333	50.9333	261.933	235.533	209.533	78.5333	62.3333	30.5333	3.93333	2.13333	2.73333	3.13333	3.13333	2.33333	3.13333	6.73333	2.73333	1260.53	1039.53	1230.73	2298.53	2406.93	1886.93	304.533	292.933	332.933
65.1667		2.43333	-0.166667	2.43333	-1.36667	-0.566667	0.633333	2.63333	1.83333	1.43333	1.63333	3.43333	4.63333	47.2333	47.8333	63.0333	50.0333	54.4333	49.4333	279.433	242.033	210.033	83.0333	60.8333	26.0333	3.43333	2.63333	2.23333	2.63333	4.63333	3.83333	3.63333	5.23333	5.23333	1264.03	1020.03	1245.23	2321.03	2391.43	1887.43	312.033	295.433	347.433
65.3333		1.93333	-0.666667	0.933333	0.133333	-2.06667	0.133333	2.13333	2.33333	1.93333	1.13333	1.93333	3.13333	47.7333	47.3333	60.5333	49.5333	54.9333	51.9333	275.933	244.533	221.533	81.5333	61.3333	31.5333	3.93333	4.13333	2.73333	4.13333	4.13333	2.33333	4.13333	4.73333	4.73333	1260.53	998.533	1241.73	2335.53	2399.93	1871.93	312.533	298.933	329.933
65.5		2.26667	-0.333333	3.26667	-0.533333	-0.733333	0.466667	3.46667	2.66667	2.26667	1.46667	2.26667	4.46667	50.0667	49.6667	60.8667	53.8667	56.2667	54.2667	274.267	241.867	211.867	83.8667	66.6667	29.8667	3.26667	3.46667	4.06667	3.46667	4.46667	5.66667	4.46667	6.06667	5.06667	1259.87	997.867	1249.07	2308.87	2385.27	1878.27	306.867	292.267	335.267
65.6667		1.26667	0.666667	3.26667	-0.533333	-2.73333	1.46667	1.46667	2.66667	1.26667	2.46667	3.26667	3.46667	46.0667	44.6667	59.8667	49.8667	54.2667	51.2667	282.267	248.867	222.867	80.8667	66.6667	30.8667	3.26667	3.46667	4.06667	3.46667	4.46667	3.66667	3.46667	6.06667	4.06667	1259.87	985.867	1270.07	2320.87	2396.27	1880.27	307.867	296.267	335.267
65.8333		0.433333	0.833333	3.43333	-0.366667	-0.566667	-1.36667	2.63333	2.83333	1.43333	2.63333	2.43333	4.63333	46.2333	44.8333	64.0333	48.0333	57.4333	53.4333	297.433	248.033	217.033	82.0333	62.8333	29.0333	4.43333	3.63333	5.23333	3.63333	4.63333	4.83333	4.63333	6.23333	4.23333	1250.03	975.033	1284.23	2319.03	2377.43	1877.43	305.033	292.433	331.433
66		0.766667	0.166667	1.76667	-1.03333	-0.233333	-0.0333333	1.96667	2.16667	1.76667	1.96667	2.76667	3.96667	47.5667	47.1667	60.3667	48.3667	53.7667	53.7667	291.767	251.367	222.367	81.3667	65.1667	28.3667	3.76667	3.96667	5.56667	2.96667	3.96667	2.16667	2.96667	6.56667	4.56667	1274.37	968.367	1298.57	2339.37	2405.77	1872.77	306.367	287.767	328.767
66.1667		2.1	-0.5	3.1	-1.7	1.1	0.3	3.3	2.5	1.1	0.3	2.1	3.3	46.9	47.5	58.7	47.7	55.1	53.1	292.1	249.7	223.7	83.7	63.5	30.7	3.1	4.3	4.9	4.3	4.3	3.5	3.3	5.9	4.9	1267.7	957.7	1294.9	2318.7	2413.1	1853.1	306.7	288.1	328.1
66.3333		0.933333	0.333333	1.93333	-1.86667	-0.0666667	-0.866667	2.13333	2.33333	2.93333	3.13333	1.93333	2.13333	43.7333	44.3333	60.5333	49.5333	53.9333	54.9333	298.933	253.533	230.533	82.5333	65.3333	28.5333	2.93333	5.13333	3.73333	3.13333	5.13333	4.33333	3.13333	5.73333	4.73333	1259.53	952.533	1294.73	2320.53	2392.93	1861.93	305.533	290.933	329.933
66.5		-0.233333	-0.833333	0.766667	-0.0333333	-1.23333	-0.0333333	3.96667	1.16667	1.76667	1.96667	1.76667	4.96667	44.5667	45.1667	62.3667	46.3667	51.7667	53.7667	301.767	263.367	228.367	83.3667	64.1667	29.3667	3.76667	3.96667	4.56667	4.96667	3.96667	5.16667	1.96667	5.56667	5.56667	1251.37	946.367	1305.57	2317.37	2386.77	1862.77	315.367	292.767	322.767
66.6667		0.1	0.5	1.1	-0.7	1.1	1.3	3.3	0.5	1.1	1.3	2.1	4.3	46.9	46.5	59.7	47.7	52.1	53.1	304.1	264.7	231.7	82.7	67.5	30.7	2.1	4.3	4.9	3.3	3.3	2.5	3.3	4.9	1.9	1263.7	938.7	1304.9	2321.7	2402.1	1870.1	302.7	288.1	338.1
66.8333		-1.06667	-0.666667	0.933333	-1.86667	-1.06667	-0.866667	2.13333	2.33333	-0.0666667	1.13333	2.93333	2.13333	45.7333	46.3333	61.5333	47.5333	52.9333	52.9333	310.933	261.533	233.533	77.5333	64.3333	30.5333	2.93333	1.13333	2.73333	4.13333	3.13333	1.33333	3.13333	5.73333	4.73333	1249.53	921.533	1306.73	2310.53	2363.93	1861.93	307.533	284.933	333.933
67		1.43333	-0.166667	1.43333	-1.36667	-0.566667	-0.366667	1.63333	2.83333	1.43333	0.633333	1.43333	3.63333	43.2333	42.8333	61.0333	48.0333	52.4333	52.4333	308.433	261.033	239.033	84.0333	65.8333	29.0333	4.43333	3.63333	4.23333	3.63333	2.63333	3.83333	2.63333	5.23333	4.23333	1257.03	918.033	1334.23	2318.03	2386.43	1858.43	305.033	296.433	328.433
67.1667		1.6	0	1.6	-1.2	-1.4	0.8	2.8	2	3.6	2.8	2.6	3.8	45.4	45	59.2	50.2	52.6	52.6	312.6	266.2	239.2	85.2	66	29.2	4.6	3.8	3.4	2.8	1.8	4	3.8	5.4	4.4	1246.2	928.2	1341.4	2308.2	2393.6	1848.6	308.2	285.6	327.6
67.3333		-0.233333	-1.83333	0.766667	-2.03333	-2.23333	-1.03333	1.96667	2.16667	0.766667	1.96667	1.76667	0.966667	44.5667	46.1667	58.3667	50.3667	48.7667	55.7667	315.767	264.367	245.367	81.3667	63.1667	29.3667	2.76667	2.96667	2.56667	1.96667	2.96667	3.16667	1.96667	4.56667	2.56667	1238.37	926.367	1346.57	2320.37	2388.77	1848.77	304.367	295.767	326.767
67.5		-0.233333	-1.83333	1.76667	-2.03333	-0.233333	-0.0333333	0.966667	2.16667	0.766667	0.966667	1.76667	2.96667	47.5667	46.1667	56.3667	46.3667	48.7667	52.7667	314.767	272.367	247.367	80.3667	66.1667	27.3667	2.76667	3.96667	3.56667	2.96667	4.96667	2.16667	0.966667	4.56667	1.56667	1239.37	920.367	1359.57	2321.37	2377.77	1854.77	305.367	288.767	327.767
67.6667		0.1	-0.5	2.1	-2.7	-0.9	-0.7	3.3	2.5	2.1	2.3	2.1	3.3	49.9	46.5	61.7	47.7	52.1	50.1	321.1	269.7	242.7	80.7	67.5	28.7	3.1	3.3	3.9	3.3	2.3	4.5	3.3	3.9	4.9	1256.7	909.7	1345.9	2312.7	2372.1	1861.1	304.7	293.1	327.1
67.8333		1.76667	0.166667	0.766667	-0.0333333	-3.23333	-0.0333333	2.96667	0.166667	1.76667	1.96667	1.76667	2.96667	43.5667	44.1667	65.3667	46.3667	52.7667	55.7667	329.767	274.367	252.367	82.3667	65.1667	29.3667	2.76667	3.96667	2.56667	2.96667	3.96667	3.16667	1.96667	3.56667	4.56667	1248.37	904.367	1362.57	2324.37	2374.77	1842.77	308.367	291.767	323.767
68		0.433333	-1.16667	2.43333	-0.366667	-0.566667	1.63333	2.63333	0.833333	1.43333	1.63333	1.43333	3.63333	45.2333	45.8333	63.0333	46.0333	52.4333	52.4333	332.433	276.033	255.033	81.0333	62.8333	30.0333	3.43333	3.63333	3.23333	3.63333	4.63333	3.83333	2.63333	5.23333	4.23333	1246.03	913.033	1353.23	2322.03	2395.43	1850.43	305.033	289.433	326.433
68.1667		-1.4	-2	2.6	-0.2	-1.4	-0.2	1.8	2	1.6	-0.2	2.6	2.8	45.4	45	60.2	48.2	48.6	53.6	337.6	281.2	252.2	85.2	64	30.2	2.6	1.8	3.4	3.8	2.8	3	3.8	4.4	4.4	1247.2	903.2	1353.4	2313.2	2384.6	1859.6	295.2	290.6	331.6
68.3333		0.933333	0.333333	1.93333	-2.86667	-1.06667	0.133333	2.13333	1.33333	1.93333	-0.866667	2.93333	1.13333	43.7333	46.3333	64.5333	48.5333	50.9333	50.9333	340.933	277.533	253.533	80.5333	66.3333	28.5333	2.93333	4.13333	4.73333	3.13333	3.13333	4.33333	3.13333	5.73333	4.73333	1246.53	896.533	1360.73	2327.53	2386.93	1846.93	310.533	286.933	326.933
68.5		0.6	-1	1.6	-1.2	-1.4	0.8	2.8	2	3.6	2.8	3.6	4.8	47.4	47	60.2	49.2	54.6	53.6	345.6	280.2	266.2	83.2	66	31.2	3.6	4.8	5.4	3.8	5.8	5	3.8	6.4	5.4	1246.2	899.2	1366.4	2315.2	2380.6	1843.6	303.2	285.6	327.6
68.6667		1.26667	1.66667	3.26667	0.466667	2.26667	0.466667	3.46667	3.66667	4.26667	2.46667	2.26667	3.46667	47.0667	49.6667	62.8667	50.8667	50.2667	55.2667	349.267	286.867	263.867	85.8667	63.6667	30.8667	4.26667	5.46667	6.06667	4.46667	4.46667	3.66667	4.46667	6.06667	5.06667	1239.87	888.867	1365.07	2329.87	2390.27	1851.27	302.867	288.267	332.267
68.8333		1.93333	0.333333	3.93333	-0.866667	0.933333	1.13333	2.13333	2.33333	1.93333	0.133333	4.93333	4.13333	45.7333	48.3333	63.5333	50.5333	53.9333	49.9333	352.933	287.533	270.533	79.5333	67.3333	30.5333	4.93333	4.13333	3.73333	4.13333	4.13333	2.33333	4.13333	4.73333	4.73333	1250.53	890.533	1367.73	2317.53	2379.93	1847.93	298.533	286.933	326.933
69		0.266667	0.666667	1.26667	-0.533333	-0.733333	-0.533333	2.46667	3.66667	2.26667	0.466667	4.26667	2.46667	48.0667	45.6667	60.8667	46.8667	53.2667	51.2667	354.267	294.867	273.867	84.8667	66.6667	30.8667	4.26667	2.46667	3.06667	3.46667	1.46667	2.66667	3.46667	4.06667	4.06667	1236.87	884.867	1397.07	2315.87	2369.27	1844.27	306.867	289.267	329.267
69.1667		-0.9	-0.5	2.1	-2.7	1.1	2.3	2.3	2.5	2.1	1.3	2.1	2.3	45.9	46.5	61.7	49.7	51.1	52.1	361.1	296.7	273.7	80.7	67.5	29.7	2.1	3.3	2.9	4.3	2.3	3.5	1.3	5.9	3.9	1252.7	886.7	1350.9	2323.7	2374.1	1841.1	305.7	291.1	326.1
69.3333		1.26667	0.666667	1.26667	-1.53333	-1.73333	0.466667	2.46667	0.666667	2.26667	2.46667	2.26667	2.46667	44.0667	44.6667	60.8667	49.8667	52.2667	54.2667	363.267	296.867	285.867	81.8667	64.6667	31.8667	3.26667	3.46667	5.06667	1.46667	3.46667	3.66667	1.46667	7.06667	6.06667	1235.87	883.867	1357.07	2312.87	2378.27	1855.27	299.867	287.267	332.267
69.5		0.433333	-1.16667	3.43333	-0.366667	-1.56667	-0.366667	2.63333	1.83333	2.43333	1.63333	4.43333	3.63333	47.2333	45.8333	64.0333	50.0333	52.4333	54.4333	374.433	300.033	287.033	81.0333	63.8333	30.0333	3.43333	3.63333	3.23333	3.63333	4.63333	3.83333	2.63333	4.23333	3.23333	1247.03	866.033	1354.23	2306.03	2379.43	1827.43	301.033	285.433	326.433
69.6667		0.6	0	1.6	-0.2	-1.4	0.8	1.8	1	2.6	2.8	2.6	2.8	50.4	48	63.2	48.2	50.6	51.6	375.6	305.2	284.2	85.2	68	31.2	4.6	3.8	3.4	2.8	3.8	4	2.8	6.4	5.4	1244.2	879.2	1348.4	2326.2	2369.6	1842.6	300.2	285.6	328.6
69.8333		-0.4	1	1.6	0.8	-0.4	0.8	2.8	3	2.6	3.8	2.6	2.8	49.4	45	62.2	47.2	50.6	51.6	380.6	306.2	286.2	83.2	70	30.2	2.6	4.8	5.4	2.8	4.8	4	2.8	6.4	4.4	1251.2	880.2	1376.4	2321.2	2370.6	1830.6	311.2	288.6	325.6
70		1.43333	-0.166667	0.433333	-1.36667	-1.56667	2.63333	1.63333	1.83333	1.43333	0.633333	2.43333	3.63333	45.2333	46.8333	62.0333	51.0333	51.4333	49.4333	388.433	310.033	290.033	80.0333	66.8333	29.0333	2.43333	2.63333	3.23333	2.63333	1.63333	2.83333	3.63333	5.23333	3.23333	1248.03	868.033	1353.23	2320.03	2383.43	1827.43	301.033	288.433	327.433
70.1667		-0.0666667	0.333333	1.93333	0.133333	-0.0666667	1.13333	3.13333	2.33333	3.93333	4.13333	1.93333	3.13333	44.7333	46.3333	63.5333	47.5333	54.9333	51.9333	388.933	309.533	297.533	83.5333	64.3333	32.5333	3.93333	3.13333	4.73333	4.13333	4.13333	6.33333	3.13333	5.73333	3.73333	1248.53	875.533	1369.73	2316.53	2361.93	1823.93	305.533	289.933	326.933
70.3333		0.433333	-0.166667	2.43333	-0.366667	-2.56667	0.633333	2.63333	3.83333	1.43333	3.63333	4.43333	3.63333	48.2333	47.8333	60.0333	47.0333	52.4333	49.4333	392.433	319.033	300.033	83.0333	69.8333	30.0333	3.43333	2.63333	4.23333	4.63333	2.63333	1.83333	2.63333	6.23333	2.23333	1249.03	882.033	1359.23	2316.03	2368.43	1823.43	305.033	287.433	324.433
70.5		0.933333	0.333333	1.93333	-0.866667	-1.06667	0.133333	2.13333	1.33333	0.933333	1.13333	2.93333	5.13333	47.7333	46.3333	61.5333	50.5333	54.9333	51.9333	401.933	315.533	298.533	80.5333	65.3333	30.5333	2.93333	2.13333	2.73333	4.13333	3.13333	2.33333	4.13333	4.73333	5.73333	1252.53	867.533	1364.73	2308.53	2368.93	1832.93	301.533	288.933	324.933
70.6667		-1.23333	-0.833333	1.76667	-0.0333333	-1.23333	1.96667	1.96667	3.16667	2.76667	0.966667	3.76667	2.96667	45.5667	44.1667	62.3667	48.3667	50.7667	50.7667	405.767	323.367	305.367	84.3667	69.1667	32.3667	4.76667	4.96667	3.56667	4.96667	3.96667	3.16667	3.96667	5.56667	3.56667	1248.37	881.367	1365.57	2296.37	2382.77	1837.77	301.367	285.767	323.767
70.8333		2.76667	0.166667	1.76667	-1.03333	-0.233333	-0.0333333	1.96667	3.16667	1.76667	2.96667	4.76667	4.96667	48.5667	47.1667	66.3667	49.3667	49.7667	53.7667	400.767	323.367	312.367	83.3667	69.1667	32.3667	3.76667	3.96667	5.56667	4.96667	4.96667	3.16667	0.966667	5.56667	5.56667	1257.37	884.367	1358.57	2295.37	2369.77	1821.77	301.367	293.767	323.767
71		-0.0666667	1.33333	1.93333	-1.86667	-1.06667	0.133333	2.13333	1.33333	-0.0666667	0.133333	1.93333	4.13333	47.7333	46.3333	62.5333	50.5333	48.9333	51.9333	412.933	331.533	308.533	80.5333	69.3333	28.5333	1.93333	2.13333	2.73333	4.13333	3.13333	3.33333	2.13333	4.73333	4.73333	1232.53	866.533	1343.73	2308.53	2358.93	1847.93	292.533	288.933	327.933
71.1667		1.1	0.5	2.1	-0.7	-0.9	1.3	3.3	3.5	1.1	1.3	3.1	2.3	47.9	46.5	63.7	47.7	52.1	53.1	414.1	332.7	319.7	80.7	65.5	30.7	3.1	3.3	4.9	4.3	3.3	2.5	3.3	5.9	4.9	1256.7	870.7	1345.9	2315.7	2391.1	1829.1	302.7	287.1	326.1
71.3333		-1.4	-1	2.6	-0.2	-1.4	-0.2	2.8	2	1.6	-1.2	2.6	2.8	43.4	44	64.2	49.2	49.6	51.6	412.6	330.2	312.2	81.2	66	30.2	3.6	2.8	3.4	2.8	1.8	2	1.8	6.4	2.4	1243.2	877.2	1340.4	2313.2	2385.6	1818.6	300.2	294.6	325.6
71.5		1.1	-1.5	2.1	-0.7	0.1	0.3	2.3	1.5	2.1	1.3	4.1	3.3	47.9	46.5	64.7	47.7	52.1	52.1	434.1	338.7	324.7	83.7	66.5	29.7	3.1	3.3	3.9	4.3	3.3	4.5	2.3	4.9	3.9	1253.7	888.7	1360.9	2308.7	2364.1	1836.1	304.7	277.1	321.1
71.6667		1.1	-0.5	2.1	-1.7	-0.9	0.3	3.3	3.5	2.1	1.3	2.1	4.3	44.9	44.5	63.7	50.7	52.1	50.1	428.1	341.7	329.7	83.7	68.5	29.7	2.1	4.3	2.9	3.3	5.3	4.5	2.3	4.9	4.9	1254.7	893.7	1348.9	2308.7	2366.1	1825.1	299.7	282.1	329.1
71.8333		0.1	-0.5	1.1	-0.7	-0.9	0.3	2.3	2.5	1.1	2.3	2.1	5.3	44.9	46.5	63.7	50.7	50.1	51.1	428.1	346.7	330.7	81.7	64.5	27.7	2.1	4.3	2.9	3.3	4.3	3.5	4.3	4.9	3.9	1243.7	893.7	1348.9	2304.7	2383.1	1822.1	300.7	275.1	318.1
72		-0.0666667	-1.66667	2.93333	0.133333	-1.06667	1.13333	4.13333	2.33333	1.93333	1.13333	2.93333	3.13333	45.7333	44.3333	66.5333	49.5333	48.9333	50.9333	439.933	348.533	339.533	82.5333	64.3333	29.5333	2.93333	4.13333	2.73333	4.13333	3.13333	3.33333	1.13333	5.73333	4.73333	1264.53	890.533	1342.73	2285.53	2359.93	1833.93	302.533	287.933	324.933
72.1667		0.766667	-0.833333	0.766667	-0.0333333	-0.233333	-0.0333333	3.96667	2.16667	0.766667	0.966667	2.76667	1.96667	43.5667	47.1667	64.3667	48.3667	51.7667	53.7667	438.767	344.367	333.367	80.3667	66.1667	27.3667	1.76667	2.96667	3.56667	2.96667	2.96667	3.16667	2.96667	4.56667	3.56667	1254.37	881.367	1345.57	2304.37	2370.77	1818.77	301.367	286.767	324.767
72.3333		-0.4	0	1.6	-0.2	-0.4	0.8	1.8	2	0.6	0.8	2.6	2.8	46.4	45	62.2	47.2	48.6	50.6	440.6	344.2	346.2	78.2	67	29.2	2.6	2.8	3.4	3.8	3.8	3	2.8	4.4	4.4	1260.2	891.2	1351.4	2288.2	2391.6	1832.6	296.2	283.6	327.6
72.5		0.1	0.5	2.1	0.3	1.1	0.3	3.3	2.5	2.1	0.3	2.1	4.3	47.9	48.5	62.7	49.7	53.1	53.1	444.1	355.7	348.7	81.7	64.5	28.7	3.1	4.3	2.9	4.3	2.3	4.5	3.3	4.9	5.9	1255.7	890.7	1339.9	2315.7	2374.1	1839.1	297.7	278.1	321.1
72.6667		0.433333	0.833333	2.43333	-0.366667	0.433333	1.63333	1.63333	2.83333	2.43333	1.63333	3.43333	2.63333	47.2333	47.8333	65.0333	48.0333	51.4333	50.4333	454.433	364.033	345.033	83.0333	68.8333	30.0333	3.43333	3.63333	4.23333	4.63333	3.63333	3.83333	4.63333	5.23333	5.23333	1260.03	896.033	1340.23	2289.03	2367.43	1816.43	302.033	286.433	326.433
72.8333		0.933333	0.333333	1.93333	-0.866667	-2.06667	-0.866667	3.13333	1.33333	1.93333	-0.866667	2.93333	2.13333	43.7333	48.3333	65.5333	49.5333	51.9333	51.9333	452.933	361.533	363.533	79.5333	67.3333	29.5333	3.93333	3.13333	3.73333	5.13333	3.13333	3.33333	2.13333	6.73333	3.73333	1244.53	904.533	1319.73	2308.53	2364.93	1832.93	295.533	288.933	320.933
73		1.1	0.5	2.1	0.3	0.1	0.3	3.3	2.5	1.1	0.3	3.1	3.3	46.9	51.5	63.7	46.7	52.1	54.1	468.1	373.7	369.7	84.7	68.5	27.7	5.1	4.3	2.9	4.3	1.3	3.5	3.3	4.9	3.9	1245.7	885.7	1331.9	2298.7	2366.1	1809.1	294.7	288.1	324.1
73.1667		1.76667	-0.833333	1.76667	-1.03333	-1.23333	2.96667	2.96667	2.16667	2.76667	1.96667	3.76667	5.96667	46.5667	46.1667	60.3667	50.3667	51.7667	50.7667	464.767	373.367	370.367	85.3667	67.1667	28.3667	3.76667	4.96667	4.56667	2.96667	2.96667	4.16667	3.96667	6.56667	4.56667	1244.37	896.367	1333.57	2294.37	2374.77	1824.77	302.367	289.767	322.767
73.3333		-0.233333	0.166667	1.76667	-0.0333333	-1.23333	-0.0333333	2.96667	1.16667	3.76667	1.96667	3.76667	1.96667	43.5667	45.1667	64.3667	49.3667	53.7667	53.7667	457.767	367.367	371.367	82.3667	68.1667	29.3667	3.76667	4.96667	3.56667	2.96667	3.96667	3.16667	2.96667	5.56667	2.56667	1242.37	905.367	1324.57	2313.37	2377.77	1836.77	296.367	283.767	321.767
73.5		1.1	0.5	1.1	-0.7	1.1	1.3	2.3	1.5	3.1	2.3	3.1	3.3	43.9	47.5	62.7	46.7	52.1	52.1	470.1	380.7	369.7	81.7	68.5	28.7	3.1	4.3	3.9	3.3	2.3	1.5	3.3	6.9	3.9	1259.7	896.7	1340.9	2302.7	2383.1	1824.1	302.7	278.1	320.1
73.6667		1.76667	1.16667	2.76667	-1.03333	-2.23333	0.966667	1.96667	1.16667	1.76667	0.966667	4.76667	1.96667	43.5667	44.1667	61.3667	50.3667	50.7667	50.7667	476.767	380.367	378.367	81.3667	69.1667	28.3667	1.76667	3.96667	3.56667	2.96667	2.96667	2.16667	2.96667	4.56667	2.56667	1252.37	918.367	1321.57	2302.37	2371.77	1806.77	299.367	285.767	325.767
73.8333		1.93333	0.333333	3.93333	0.133333	-0.0666667	2.13333	3.13333	3.33333	2.93333	1.13333	2.93333	3.13333	45.7333	48.3333	62.5333	49.5333	50.9333	51.9333	474.933	387.533	377.533	81.5333	67.3333	28.5333	2.93333	4.13333	3.73333	3.13333	4.13333	2.33333	2.13333	3.73333	4.73333	1238.53	911.533	1332.73	2293.53	2358.93	1824.93	303.533	283.933	323.933
74		1.1	1.5	2.1	0.3	-0.9	0.3	2.3	2.5	2.1	0.3	2.1	3.3	45.9	47.5	61.7	46.7	51.1	52.1	480.1	375.7	378.7	83.7	71.5	30.7	3.1	4.3	4.9	3.3	5.3	2.5	3.3	5.9	4.9	1250.7	925.7	1323.9	2294.7	2375.1	1825.1	290.7	285.1	317.1
74.1667		1.1	-0.5	3.1	-0.7	-0.9	-0.7	2.3	2.5	1.1	1.3	3.1	3.3	46.9	47.5	62.7	47.7	51.1	51.1	484.1	390.7	375.7	83.7	69.5	27.7	3.1	4.3	3.9	3.3	3.3	1.5	3.3	4.9	4.9	1242.7	923.7	1325.9	2323.7	2356.1	1811.1	288.7	283.1	315.1
74.3333		-0.0666667	0.333333	2.93333	-0.866667	-1.06667	0.133333	2.13333	1.33333	0.933333	1.13333	1.93333	2.13333	46.7333	45.3333	60.5333	48.5333	50.9333	51.9333	493.933	400.533	387.533	81.5333	65.3333	27.5333	2.93333	3.13333	2.73333	4.13333	3.13333	3.33333	1.13333	4.73333	4.73333	1257.53	929.533	1315.73	2304.53	2373.93	1819.93	292.533	284.933	325.933
74.5		0.6	1	2.6	0.8	1.6	0.8	3.8	3	2.6	1.8	1.6	4.8	44.4	50	63.2	50.2	51.6	54.6	494.6	398.2	389.2	80.2	71	32.2	3.6	4.8	3.4	3.8	3.8	3	2.8	6.4	5.4	1260.2	948.2	1310.4	2294.2	2387.6	1814.6	298.2	284.6	322.6
74.6667		1.6	1	2.6	-1.2	-0.4	1.8	3.8	2	3.6	1.8	2.6	1.8	45.4	48	64.2	50.2	50.6	53.6	499.6	397.2	391.2	78.2	70	29.2	3.6	2.8	3.4	2.8	1.8	4	3.8	4.4	4.4	1247.2	934.2	1317.4	2277.2	2386.6	1823.6	297.2	278.6	319.6
74.8333		-0.4	-1	1.6	0.8	-1.4	-0.2	2.8	3	2.6	0.8	1.6	1.8	48.4	45	64.2	49.2	51.6	52.6	510.6	408.2	394.2	81.2	69	29.2	2.6	3.8	3.4	3.8	3.8	3	0.8	6.4	3.4	1261.2	949.2	1316.4	2298.2	2383.6	1824.6	291.2	288.6	323.6
75		-0.233333	0.166667	2.76667	-2.03333	-1.23333	-1.03333	2.96667	3.16667	1.76667	1.96667	3.76667	2.96667	48.5667	47.1667	64.3667	46.3667	48.7667	52.7667	509.767	406.367	410.367	80.3667	67.1667	29.3667	3.76667	3.96667	3.56667	4.96667	3.96667	4.16667	3.96667	4.56667	4.56667	1254.37	951.367	1315.57	2296.37	2376.77	1819.77	295.367	275.767	319.767
75.1667		0.6	-1	1.6	-0.2	-0.4	-0.2	2.8	2	1.6	2.8	2.6	3.8	47.4	46	65.2	51.2	49.6	51.6	511.6	412.2	409.2	81.2	70	28.2	2.6	4.8	5.4	2.8	2.8	3	2.8	5.4	5.4	1250.2	952.2	1317.4	2298.2	2394.6	1818.6	301.2	286.6	325.6
75.3333		0.6	-2	-0.4	0.8	-1.4	-0.2	2.8	2	1.6	0.8	2.6	1.8	45.4	44	64.2	49.2	50.6	54.6	518.6	413.2	421.2	79.2	68	29.2	3.6	2.8	3.4	3.8	3.8	3	1.8	3.4	4.4	1264.2	952.2	1309.4	2307.2	2386.6	1819.6	297.2	283.6	318.6
75.5		0.1	-0.5	1.1	-0.7	1.1	1.3	2.3	2.5	2.1	2.3	3.1	3.3	46.9	45.5	63.7	50.7	50.1	54.1	527.1	415.7	416.7	79.7	71.5	28.7	2.1	5.3	2.9	4.3	4.3	3.5	3.3	5.9	4.9	1270.7	951.7	1306.9	2302.7	2364.1	1814.1	296.7	282.1	322.1
75.6667		2.26667	0.666667	1.26667	-0.533333	-1.73333	-0.533333	3.46667	1.66667	2.26667	1.46667	4.26667	2.46667	45.0667	48.6667	63.8667	50.8667	52.2667	53.2667	521.267	425.867	430.867	80.8667	70.6667	29.8667	5.26667	3.46667	4.06667	3.46667	5.46667	3.66667	2.46667	6.06667	6.06667	1265.87	960.867	1328.07	2319.87	2396.27	1818.27	303.867	287.267	320.267
75.8333		1.43333	-0.166667	2.43333	-0.366667	-0.566667	1.63333	3.63333	0.833333	3.43333	0.633333	3.43333	2.63333	46.2333	45.8333	64.0333	48.0333	51.4333	52.4333	529.433	424.033	435.033	77.0333	74.8333	28.0333	3.43333	4.63333	5.23333	4.63333	2.63333	2.83333	2.63333	4.23333	4.23333	1269.03	966.033	1318.23	2300.03	2414.43	1830.43	303.033	286.433	326.433
76		1.6	1	1.6	-1.2	-0.4	1.8	3.8	3	2.6	1.8	3.6	3.8	44.4	49	65.2	49.2	53.6	52.6	549.6	435.2	446.2	78.2	72	29.2	4.6	1.8	4.4	4.8	4.8	4	3.8	5.4	4.4	1262.2	971.2	1328.4	2332.2	2374.6	1808.6	296.2	283.6	323.6
76.1667		1.76667	0.166667	2.76667	-0.0333333	-0.233333	0.966667	2.96667	3.16667	1.76667	2.96667	2.76667	3.96667	48.5667	47.1667	65.3667	51.3667	52.7667	55.7667	541.767	441.367	450.367	81.3667	70.1667	28.3667	3.76667	3.96667	3.56667	3.96667	4.96667	4.16667	3.96667	6.56667	5.56667	1270.37	973.367	1311.57	2315.37	2400.77	1826.77	301.367	281.767	322.767
76.3333		0.266667	-0.333333	2.26667	-1.53333	-0.733333	-0.533333	4.46667	3.66667	3.26667	1.46667	2.26667	3.46667	45.0667	47.6667	64.8667	49.8667	51.2667	53.2667	546.267	448.867	461.867	78.8667	69.6667	26.8667	4.26667	2.46667	2.06667	4.46667	1.46667	4.66667	1.46667	4.06667	4.06667	1283.87	994.867	1315.07	2320.87	2397.27	1814.27	302.867	285.267	326.267
76.5		-0.0666667	-1.66667	-0.0666667	-0.866667	-2.06667	-0.866667	2.13333	1.33333	0.933333	0.133333	1.93333	2.13333	45.7333	47.3333	61.5333	52.5333	51.9333	52.9333	545.933	450.533	466.533	79.5333	66.3333	27.5333	2.93333	2.13333	3.73333	4.13333	2.13333	2.33333	1.13333	4.73333	3.73333	1285.53	983.533	1319.73	2337.53	2389.93	1836.93	303.533	281.933	326.933
76.6667		0.433333	-0.166667	2.43333	-2.36667	-1.56667	-1.36667	2.63333	0.833333	0.433333	1.63333	2.43333	2.63333	45.2333	48.8333	64.0333	49.0333	53.4333	56.4333	560.433	453.033	466.033	80.0333	66.8333	27.0333	2.43333	3.63333	2.23333	1.63333	2.63333	3.83333	2.63333	5.23333	3.23333	1282.03	1006.03	1315.23	2320.03	2400.43	1816.43	300.033	285.433	325.433
76.8333		0.933333	-0.666667	0.933333	-2.86667	-1.06667	0.133333	3.13333	1.33333	2.93333	0.133333	1.93333	4.13333	48.7333	48.3333	65.5333	52.5333	53.9333	52.9333	552.933	462.533	465.533	79.5333	72.3333	26.5333	1.93333	3.13333	4.73333	5.13333	4.13333	3.33333	4.13333	5.73333	3.73333	1282.53	1005.53	1324.73	2300.53	2400.93	1837.93	301.533	282.933	322.933
77		0.933333	-0.666667	2.93333	2.13333	-0.0666667	0.133333	3.13333	4.33333	1.93333	0.133333	3.93333	4.13333	47.7333	47.3333	66.5333	54.5333	53.9333	55.9333	559.933	468.533	467.533	81.5333	70.3333	29.5333	2.93333	4.13333	4.73333	2.13333	4.13333	4.33333	2.13333	4.73333	4.73333	1295.53	1015.53	1334.73	2311.53	2410.93	1836.93	306.533	282.933	328.933
77.1667		1.26667	0.666667	0.266667	0.466667	1.26667	-0.533333	0.466667	2.66667	1.26667	3.46667	2.26667	3.46667	45.0667	47.6667	64.8667	50.8667	54.2667	57.2667	566.267	474.867	467.867	83.8667	69.6667	25.8667	3.26667	4.46667	4.06667	4.46667	3.46667	3.66667	2.46667	6.06667	3.06667	1289.87	1033.87	1340.07	2336.87	2413.27	1841.27	303.867	283.267	323.267
77.3333		1.6	0	1.6	-2.2	-0.4	1.8	1.8	2	3.6	1.8	2.6	2.8	48.4	49	62.2	51.2	54.6	54.6	577.6	475.2	478.2	82.2	73	30.2	3.6	2.8	4.4	2.8	2.8	4	3.8	5.4	4.4	1299.2	1036.2	1321.4	2332.2	2404.6	1832.6	302.2	285.6	321.6
77.5		-0.0666667	0.333333	3.93333	-1.86667	-0.0666667	0.133333	3.13333	0.333333	2.93333	2.13333	2.93333	2.13333	47.7333	49.3333	66.5333	55.5333	56.9333	59.9333	580.933	478.533	492.533	79.5333	71.3333	29.5333	3.93333	2.13333	4.73333	4.13333	3.13333	3.33333	4.13333	6.73333	3.73333	1299.53	1037.53	1316.73	2313.53	2394.93	1831.93	301.533	284.933	324.933
77.6667		-0.0666667	1.33333	1.93333	0.133333	-0.0666667	0.133333	3.13333	2.33333	0.933333	1.13333	2.93333	2.13333	47.7333	47.3333	67.5333	54.5333	51.9333	54.9333	577.933	483.533	482.533	77.5333	73.3333	29.5333	1.93333	3.13333	2.73333	3.13333	3.13333	4.33333	3.13333	6.73333	3.73333	1319.53	1051.53	1324.73	2336.53	2425.93	1841.93	305.533	286.933	322.933
77.8333		0.933333	-2.66667	-0.0666667	-2.86667	-1.06667	1.13333	1.13333	1.33333	0.933333	1.13333	0.933333	2.13333	49.7333	47.3333	64.5333	51.5333	54.9333	56.9333	594.933	489.533	489.533	76.5333	73.3333	28.5333	2.93333	4.13333	2.73333	4.13333	4.13333	4.33333	2.13333	4.73333	3.73333	1310.53	1073.53	1314.73	2346.53	2412.93	1845.93	300.533	286.933	322.933
78		0.266667	-1.33333	0.266667	-1.53333	-0.733333	1.46667	2.46667	1.66667	0.266667	1.46667	4.26667	5.46667	46.0667	47.6667	64.8667	51.8667	51.2667	55.2667	592.267	501.867	498.867	80.8667	71.6667	28.8667	3.26667	1.46667	1.06667	4.46667	5.46667	3.66667	3.46667	3.06667	5.06667	1324.87	1073.87	1334.07	2321.87	2399.27	1836.27	305.867	286.267	327.267
78.1667		0.266667	-0.333333	1.26667	-1.53333	-0.733333	-0.533333	1.46667	0.666667	3.26667	1.46667	3.26667	2.46667	47.0667	48.6667	67.8667	54.8667	52.2667	56.2667	599.267	495.867	495.867	75.8667	73.6667	26.8667	3.26667	1.46667	3.06667	4.46667	4.46667	2.66667	1.46667	4.06667	3.06667	1318.87	1095.87	1333.07	2342.87	2420.27	1852.27	307.867	289.267	323.267
78.3333		-0.233333	0.166667	1.76667	0.966667	-2.23333	1.96667	3.96667	4.16667	1.76667	0.966667	1.76667	0.966667	46.5667	47.1667	67.3667	53.3667	58.7667	59.7667	601.767	515.367	509.367	77.3667	74.1667	27.3667	3.76667	3.96667	3.56667	2.96667	4.96667	3.16667	3.96667	5.56667	2.56667	1310.37	1108.37	1334.57	2351.37	2434.77	1835.77	307.367	291.767	323.767
78.5		1.93333	-1.66667	1.93333	0.133333	-1.06667	1.13333	2.13333	1.33333	1.93333	2.13333	1.93333	4.13333	48.7333	49.3333	70.5333	53.5333	54.9333	57.9333	627.933	518.533	516.533	79.5333	71.3333	27.5333	3.93333	3.13333	3.73333	4.13333	4.13333	2.33333	3.13333	6.73333	4.73333	1331.53	1106.53	1353.73	2356.53	2444.93	1854.93	307.533	288.933	325.933
78.6667		1.43333	-0.166667	-0.566667	-1.36667	-0.566667	-0.366667	2.63333	4.83333	1.43333	1.63333	3.43333	5.63333	49.2333	50.8333	71.0333	55.0333	55.4333	60.4333	621.433	523.033	510.033	81.0333	73.8333	30.0333	3.43333	4.63333	4.23333	3.63333	3.63333	4.83333	3.63333	7.23333	5.23333	1328.03	1126.03	1353.23	2332.03	2439.43	1825.43	305.033	292.433	328.433
78.8333		1.1	-0.5	2.1	0.3	0.1	0.3	4.3	1.5	3.1	2.3	2.1	3.3	46.9	49.5	66.7	53.7	56.1	62.1	633.1	527.7	530.7	79.7	73.5	29.7	4.1	4.3	2.9	5.3	3.3	2.5	2.3	3.9	3.9	1354.7	1161.7	1338.9	2346.7	2438.1	1861.1	305.7	290.1	326.1
79		1.26667	-0.333333	2.26667	-0.533333	-0.733333	2.46667	1.46667	2.66667	1.26667	2.46667	3.26667	3.46667	49.0667	48.6667	65.8667	55.8667	55.2667	57.2667	628.267	530.867	527.867	82.8667	75.6667	27.8667	2.26667	3.46667	5.06667	5.46667	3.46667	4.66667	2.46667	5.06667	5.06667	1339.87	1156.87	1350.07	2341.87	2424.27	1856.27	309.867	299.267	324.267
79.1667		2.1	0.5	2.1	-1.7	-0.9	0.3	2.3	0.5	2.1	1.3	2.1	3.3	46.9	48.5	64.7	57.7	56.1	59.1	637.1	531.7	540.7	78.7	76.5	24.7	4.1	4.3	2.9	3.3	3.3	3.5	2.3	3.9	2.9	1353.7	1190.7	1358.9	2359.7	2428.1	1853.1	304.7	295.1	329.1
79.3333		1.43333	-0.166667	2.43333	-0.366667	-0.566667	2.63333	2.63333	1.83333	2.43333	1.63333	3.43333	3.63333	47.2333	47.8333	69.0333	59.0333	54.4333	57.4333	642.433	550.033	544.033	82.0333	73.8333	28.0333	2.43333	4.63333	5.23333	4.63333	2.63333	3.83333	3.63333	6.23333	6.23333	1362.03	1205.03	1353.23	2361.03	2440.43	1849.43	316.033	296.433	322.433
79.5		0.933333	0.333333	1.93333	-0.866667	-0.0666667	1.13333	2.13333	3.33333	1.93333	2.13333	1.93333	2.13333	47.7333	48.3333	62.5333	54.5333	60.9333	58.9333	641.933	546.533	539.533	83.5333	75.3333	26.5333	2.93333	3.13333	4.73333	4.13333	5.13333	5.33333	3.13333	4.73333	5.73333	1349.53	1211.53	1349.73	2348.53	2434.93	1846.93	309.533	295.933	329.933
79.6667		-0.0666667	-0.666667	2.93333	0.133333	-0.0666667	-1.86667	3.13333	2.33333	1.93333	1.13333	4.93333	4.13333	45.7333	46.3333	68.5333	53.5333	56.9333	61.9333	643.933	540.533	551.533	79.5333	69.3333	25.5333	3.93333	2.13333	4.73333	3.13333	4.13333	3.33333	2.13333	5.73333	4.73333	1342.53	1234.53	1344.73	2338.53	2440.93	1839.93	309.533	300.933	321.933
79.8333		2.43333	-0.166667	1.43333	-0.366667	-0.566667	0.633333	1.63333	2.83333	2.43333	2.63333	4.43333	3.63333	49.2333	44.8333	71.0333	53.0333	56.4333	66.4333	652.433	550.033	563.033	83.0333	71.8333	26.0333	5.43333	4.63333	2.23333	3.63333	4.63333	4.83333	3.63333	5.23333	4.23333	1336.03	1221.03	1350.23	2354.03	2444.43	1847.43	306.033	285.433	326.433
80		1.76667	-0.833333	1.76667	-0.0333333	-0.233333	-0.0333333	1.96667	2.16667	3.76667	0.966667	1.76667	0.966667	45.5667	50.1667	67.3667	51.3667	54.7667	59.7667	631.767	546.367	540.367	83.3667	69.1667	26.3667	1.76667	3.96667	1.56667	2.96667	1.96667	2.16667	0.966667	5.56667	3.56667	1328.37	1231.37	1341.57	2308.37	2424.77	1830.77	299.367	289.767	325.767
80.1667		-0.9	0.5	3.1	-0.7	0.1	1.3	3.3	1.5	2.1	0.3	4.1	2.3	44.9	46.5	64.7	55.7	58.1	59.1	633.1	549.7	549.7	79.7	71.5	27.7	3.1	3.3	2.9	1.3	4.3	2.5	2.3	4.9	3.9	1324.7	1241.7	1328.9	2307.7	2413.1	1843.1	295.7	286.1	315.1
80.3333		0.1	-0.5	1.1	-1.7	-0.9	0.3	2.3	1.5	1.1	1.3	3.1	3.3	42.9	50.5	64.7	51.7	57.1	57.1	619.1	542.7	548.7	79.7	71.5	24.7	3.1	4.3	3.9	3.3	2.3	3.5	2.3	5.9	3.9	1296.7	1231.7	1321.9	2305.7	2391.1	1819.1	292.7	285.1	319.1
80.5		0.933333	0.333333	1.93333	-0.866667	-1.06667	1.13333	1.13333	2.33333	0.933333	3.13333	1.93333	3.13333	45.7333	46.3333	67.5333	51.5333	54.9333	57.9333	628.933	539.533	539.533	80.5333	74.3333	26.5333	3.93333	2.13333	3.73333	3.13333	3.13333	3.33333	4.13333	5.73333	3.73333	1313.53	1261.53	1313.73	2305.53	2383.93	1804.93	299.533	276.933	317.933
80.6667		-0.566667	0.833333	1.43333	-0.366667	-0.566667	0.633333	2.63333	2.83333	2.43333	2.63333	3.43333	3.63333	47.2333	49.8333	67.0333	53.0333	56.4333	58.4333	626.433	552.033	547.033	79.0333	69.8333	28.0333	3.43333	3.63333	4.23333	3.63333	3.63333	3.83333	2.63333	5.23333	4.23333	1308.03	1258.03	1296.23	2267.03	2396.43	1808.43	296.033	283.433	313.433
80.8333		1.43333	-1.16667	2.43333	-1.36667	-1.56667	1.63333	3.63333	1.83333	2.43333	1.63333	3.43333	3.63333	46.2333	49.8333	62.0333	52.0333	56.4333	61.4333	633.433	552.033	551.033	80.0333	71.8333	26.0333	4.43333	3.63333	6.23333	1.63333	3.63333	4.83333	3.63333	5.23333	3.23333	1298.03	1290.03	1298.23	2297.03	2394.43	1815.43	301.033	290.433	310.433
81		0.766667	0.166667	1.76667	-2.03333	-1.23333	-0.0333333	3.96667	2.16667	1.76667	2.96667	2.76667	1.96667	42.5667	46.1667	64.3667	55.3667	52.7667	59.7667	647.767	555.367	561.367	80.3667	71.1667	27.3667	2.76667	2.96667	1.56667	5.96667	3.96667	3.16667	2.96667	5.56667	4.56667	1312.37	1310.37	1301.57	2268.37	2399.77	1815.77	297.367	281.767	320.767
81.1667		3.1	-0.5	2.1	0.3	-1.9	0.3	2.3	1.5	2.1	2.3	3.1	3.3	46.9	45.5	62.7	53.7	57.1	58.1	647.1	567.7	574.7	80.7	71.5	23.7	2.1	2.3	3.9	4.3	2.3	3.5	2.3	4.9	4.9	1305.7	1303.7	1314.9	2302.7	2402.1	1812.1	295.7	286.1	317.1
81.3333		1.6	1	1.6	-0.2	0.6	0.8	3.8	1	2.6	1.8	3.6	3.8	47.4	47	64.2	52.2	55.6	60.6	644.6	560.2	578.2	79.2	72	25.2	4.6	4.8	4.4	3.8	4.8	4	1.8	6.4	5.4	1318.2	1328.2	1326.4	2319.2	2417.6	1812.6	294.2	288.6	320.6
81.5		-0.566667	-0.166667	1.43333	-1.36667	-1.56667	0.633333	3.63333	1.83333	0.433333	-0.366667	1.43333	2.63333	48.2333	46.8333	65.0333	53.0333	57.4333	61.4333	660.433	563.033	562.033	81.0333	73.8333	27.0333	2.43333	2.63333	3.23333	3.63333	3.63333	3.83333	2.63333	4.23333	3.23333	1310.03	1349.03	1329.23	2301.03	2417.43	1809.43	303.033	283.433	324.433
81.6667		1.76667	0.166667	1.76667	-0.0333333	-1.23333	-0.0333333	2.96667	2.16667	2.76667	1.96667	2.76667	3.96667	47.5667	48.1667	65.3667	55.3667	55.7667	60.7667	661.767	570.367	576.367	84.3667	73.1667	26.3667	3.76667	1.96667	4.56667	2.96667	3.96667	4.16667	2.96667	5.56667	2.56667	1330.37	1364.37	1316.57	2295.37	2400.77	1813.77	299.367	286.767	317.767
81.8333		1.1	-1.5	2.1	-0.7	-0.9	1.3	3.3	1.5	2.1	0.3	2.1	4.3	46.9	48.5	67.7	56.7	56.1	60.1	668.1	573.7	574.7	80.7	76.5	25.7	3.1	3.3	3.9	5.3	4.3	3.5	4.3	5.9	5.9	1336.7	1359.7	1335.9	2300.7	2405.1	1841.1	302.7	287.1	322.1
82		0.1	0.5	3.1	-2.7	0.1	1.3	2.3	1.5	3.1	1.3	2.1	2.3	49.9	44.5	67.7	54.7	58.1	62.1	671.1	595.7	588.7	81.7	70.5	25.7	4.1	4.3	3.9	3.3	5.3	2.5	4.3	4.9	4.9	1347.7	1382.7	1336.9	2312.7	2403.1	1816.1	299.7	286.1	322.1
82.1667		0.1	-1.5	2.1	-2.7	0.1	-0.7	1.3	1.5	3.1	1.3	1.1	3.3	44.9	47.5	66.7	55.7	54.1	61.1	667.1	577.7	590.7	82.7	70.5	24.7	5.1	3.3	2.9	4.3	3.3	3.5	3.3	4.9	4.9	1348.7	1373.7	1314.9	2286.7	2408.1	1824.1	303.7	285.1	316.1
82.3333		1.6	1	1.6	-0.2	0.6	0.8	2.8	2	1.6	1.8	1.6	3.8	47.4	45	65.2	54.2	53.6	61.6	667.6	578.2	603.2	82.2	69	27.2	3.6	3.8	4.4	3.8	3.8	5	3.8	5.4	6.4	1341.2	1386.2	1321.4	2306.2	2421.6	1823.6	304.2	288.6	317.6
82.5		0.766667	0.166667	3.76667	-0.0333333	-2.23333	-0.0333333	3.96667	3.16667	0.766667	0.966667	2.76667	2.96667	46.5667	48.1667	67.3667	54.3667	54.7667	59.7667	662.767	587.367	603.367	80.3667	74.1667	25.3667	2.76667	4.96667	3.56667	4.96667	2.96667	5.16667	2.96667	4.56667	4.56667	1336.37	1387.37	1327.57	2264.37	2417.77	1822.77	294.367	286.767	313.767
82.6667		1.43333	1.83333	2.43333	1.63333	-0.566667	1.63333	3.63333	1.83333	2.43333	2.63333	2.43333	5.63333	45.2333	45.8333	64.0333	57.0333	58.4333	63.4333	672.433	584.033	589.033	80.0333	76.8333	27.0333	3.43333	4.63333	2.23333	4.63333	4.63333	2.83333	1.63333	6.23333	4.23333	1332.03	1391.03	1320.23	2273.03	2389.43	1813.43	295.033	287.433	318.433
82.8333		2.1	0.5	4.1	-1.7	1.1	2.3	3.3	0.5	2.1	1.3	3.1	4.3	46.9	45.5	62.7	56.7	60.1	61.1	661.1	590.7	605.7	80.7	73.5	23.7	3.1	5.3	3.9	2.3	4.3	4.5	1.3	5.9	5.9	1314.7	1406.7	1303.9	2257.7	2376.1	1809.1	297.7	283.1	322.1
83		-0.4	-1	0.6	0.8	-0.4	2.8	2.8	2	1.6	0.8	2.6	2.8	45.4	49	64.2	58.2	58.6	61.6	673.6	584.2	599.2	77.2	72	22.2	2.6	3.8	2.4	1.8	3.8	2	3.8	4.4	4.4	1315.2	1409.2	1307.4	2250.2	2407.6	1794.6	299.2	280.6	317.6
83.1667		0.433333	-1.16667	1.43333	-0.366667	-1.56667	-0.366667	1.63333	2.83333	0.433333	0.633333	3.43333	2.63333	41.2333	46.8333	62.0333	58.0333	56.4333	64.4333	671.433	586.033	601.033	77.0333	70.8333	25.0333	4.43333	1.63333	3.23333	2.63333	3.63333	3.83333	2.63333	5.23333	2.23333	1331.03	1420.03	1318.23	2268.03	2389.43	1810.43	298.033	277.433	307.433
83.3333		0.766667	-0.833333	2.76667	-0.0333333	0.766667	0.966667	2.96667	1.16667	2.76667	2.96667	1.76667	2.96667	45.5667	48.1667	65.3667	56.3667	56.7667	64.7667	671.767	595.367	594.367	82.3667	71.1667	25.3667	2.76667	4.96667	3.56667	5.96667	3.96667	6.16667	3.96667	4.56667	4.56667	1340.37	1442.37	1322.57	2278.37	2385.77	1784.77	292.367	282.767	313.767
83.5		1.76667	-0.833333	0.766667	-2.03333	0.766667	1.96667	2.96667	3.16667	0.766667	0.966667	3.76667	3.96667	45.5667	48.1667	62.3667	54.3667	59.7667	63.7667	670.767	610.367	607.367	80.3667	68.1667	25.3667	3.76667	3.96667	3.56667	3.96667	3.96667	4.16667	2.96667	4.56667	4.56667	1328.37	1470.37	1311.57	2271.37	2404.77	1810.77	290.367	288.767	314.767
83.6667		1.93333	0.333333	2.93333	2.13333	0.933333	2.13333	5.13333	2.33333	1.93333	2.13333	3.93333	5.13333	45.7333	43.3333	70.5333	55.5333	60.9333	66.9333	688.933	611.533	612.533	79.5333	75.3333	25.5333	2.93333	3.13333	3.73333	3.13333	4.13333	4.33333	4.13333	6.73333	3.73333	1331.53	1487.53	1322.73	2280.53	2399.93	1817.93	302.533	286.933	312.933
83.8333		1.6	-1	4.6	-2.2	-1.4	0.8	2.8	3	2.6	1.8	4.6	1.8	46.4	46	67.2	59.2	59.6	65.6	682.6	623.2	610.2	80.2	74	25.2	3.6	3.8	4.4	4.8	3.8	4	3.8	5.4	4.4	1335.2	1503.2	1319.4	2287.2	2411.6	1816.6	300.2	283.6	319.6
84		1.26667	-0.333333	0.266667	-0.533333	1.26667	-0.533333	3.46667	1.66667	1.26667	0.466667	2.26667	1.46667	45.0667	45.6667	65.8667	55.8667	60.2667	65.2667	708.267	627.867	611.867	79.8667	71.6667	25.8667	3.26667	3.46667	1.06667	3.46667	3.46667	3.66667	1.46667	6.06667	5.06667	1356.87	1515.87	1325.07	2285.87	2393.27	1809.27	295.867	288.267	318.267
84.1667		2.1	1.5	4.1	2.3	1.1	0.3	3.3	3.5	2.1	2.3	4.1	4.3	46.9	46.5	66.7	59.7	57.1	63.1	711.1	629.7	631.7	79.7	76.5	26.7	2.1	3.3	4.9	5.3	4.3	4.5	4.3	5.9	4.9	1354.7	1529.7	1333.9	2276.7	2393.1	1813.1	294.7	288.1	312.1
84.3333		2.26667	0.666667	1.26667	1.46667	1.26667	1.46667	4.46667	3.66667	2.26667	1.46667	4.26667	3.46667	46.0667	48.6667	69.8667	58.8667	63.2667	65.2667	713.267	630.867	626.867	78.8667	70.6667	26.8667	3.26667	5.46667	3.06667	4.46667	5.46667	4.66667	4.46667	6.06667	5.06667	1359.87	1562.87	1326.07	2289.87	2421.27	1828.27	291.867	285.267	317.267
84.5		2.1	-1.5	2.1	0.3	0.1	0.3	3.3	1.5	2.1	2.3	4.1	4.3	44.9	47.5	64.7	57.7	62.1	65.1	697.1	636.7	633.7	77.7	72.5	24.7	3.1	3.3	3.9	3.3	4.3	4.5	1.3	6.9	2.9	1364.7	1568.7	1334.9	2293.7	2405.1	1811.1	297.7	284.1	314.1
84.6667		0.6	1	2.6	-0.2	-0.4	1.8	0.8	2	2.6	1.8	3.6	2.8	44.4	48	68.2	56.2	58.6	61.6	708.6	644.2	629.2	81.2	74	27.2	2.6	3.8	3.4	3.8	3.8	2	2.8	4.4	5.4	1347.2	1576.2	1340.4	2290.2	2386.6	1797.6	298.2	278.6	316.6
84.8333		0.1	0.5	2.1	-0.7	-0.9	1.3	3.3	2.5	2.1	2.3	2.1	3.3	43.9	47.5	64.7	58.7	63.1	66.1	693.1	636.7	642.7	79.7	74.5	24.7	5.1	4.3	4.9	4.3	3.3	4.5	4.3	4.9	3.9	1356.7	1600.7	1320.9	2268.7	2395.1	1816.1	296.7	290.1	318.1
85		0.266667	0.666667	2.26667	-1.53333	-0.733333	1.46667	1.46667	3.66667	2.26667	0.466667	4.26667	5.46667	49.0667	47.6667	68.8667	58.8667	59.2667	63.2667	709.267	640.867	641.867	80.8667	70.6667	23.8667	4.26667	3.46667	6.06667	4.46667	5.46667	2.66667	3.46667	6.06667	3.06667	1357.87	1586.87	1312.07	2266.87	2391.27	1805.27	295.867	280.267	312.267
85.1667		1.6	2	1.6	-0.2	0.6	0.8	2.8	3	2.6	1.8	2.6	3.8	46.4	49	65.2	57.2	60.6	62.6	698.6	631.2	633.2	81.2	76	29.2	2.6	3.8	4.4	3.8	3.8	4	2.8	5.4	4.4	1357.2	1610.2	1307.4	2260.2	2381.6	1803.6	295.2	281.6	308.6
85.3333		2.1	-0.5	2.1	0.3	0.1	0.3	3.3	2.5	2.1	1.3	2.1	3.3	43.9	45.5	62.7	59.7	59.1	66.1	699.1	634.7	642.7	78.7	76.5	26.7	4.1	3.3	3.9	2.3	4.3	2.5	2.3	3.9	2.9	1346.7	1635.7	1318.9	2262.7	2361.1	1799.1	289.7	276.1	311.1
85.5		-0.4	0	1.6	-1.2	-1.4	-0.2	1.8	2	3.6	0.8	1.6	4.8	46.4	45	67.2	58.2	60.6	66.6	709.6	640.2	658.2	76.2	73	25.2	3.6	3.8	4.4	3.8	1.8	5	2.8	4.4	3.4	1361.2	1659.2	1303.4	2257.2	2381.6	1793.6	295.2	285.6	307.6
85.6667		0.766667	-0.833333	0.766667	-2.03333	-0.233333	-0.0333333	2.96667	2.16667	1.76667	0.966667	1.76667	2.96667	45.5667	47.1667	64.3667	59.3667	59.7667	67.7667	717.767	661.367	664.367	78.3667	75.1667	25.3667	3.76667	2.96667	3.56667	3.96667	3.96667	3.16667	3.96667	2.56667	4.56667	1372.37	1675.37	1311.57	2274.37	2382.77	1815.77	297.367	281.767	318.767
85.8333		1.1	0.5	2.1	-0.7	1.1	-1.7	2.3	2.5	2.1	0.3	3.1	3.3	46.9	47.5	63.7	58.7	60.1	65.1	722.1	666.7	667.7	78.7	70.5	24.7	2.1	3.3	3.9	4.3	5.3	3.5	2.3	4.9	4.9	1358.7	1685.7	1327.9	2262.7	2388.1	1803.1	294.7	285.1	315.1
86		2.26667	-0.333333	2.26667	-0.533333	0.266667	1.46667	3.46667	3.66667	2.26667	0.466667	3.26667	4.46667	45.0667	47.6667	68.8667	55.8667	65.2667	68.2667	720.267	664.867	667.867	78.8667	72.6667	25.8667	3.26667	4.46667	5.06667	4.46667	5.46667	3.66667	4.46667	7.06667	5.06667	1379.87	1705.87	1324.07	2276.87	2404.27	1812.27	293.867	283.267	309.267
86.1667		-0.233333	0.166667	3.76667	0.966667	-1.23333	0.966667	0.966667	3.16667	2.76667	0.966667	2.76667	2.96667	46.5667	51.1667	64.3667	61.3667	60.7667	68.7667	736.767	666.367	670.367	80.3667	74.1667	26.3667	2.76667	3.96667	4.56667	2.96667	3.96667	4.16667	2.96667	6.56667	5.56667	1401.37	1724.37	1319.57	2267.37	2398.77	1792.77	298.367	286.767	307.767
86.3333		0.1	0.5	1.1	1.3	0.1	0.3	3.3	2.5	3.1	2.3	2.1	4.3	44.9	47.5	64.7	58.7	60.1	67.1	732.1	670.7	674.7	76.7	74.5	25.7	4.1	2.3	2.9	3.3	4.3	3.5	2.3	4.9	4.9	1395.7	1739.7	1321.9	2260.7	2414.1	1810.1	296.7	282.1	319.1
86.5		1.1	-0.5	2.1	0.3	-1.9	1.3	4.3	1.5	3.1	2.3	4.1	4.3	44.9	46.5	64.7	61.7	63.1	69.1	722.1	672.7	664.7	79.7	70.5	24.7	4.1	4.3	3.9	3.3	5.3	4.5	2.3	7.9	4.9	1405.7	1739.7	1325.9	2286.7	2379.1	1817.1	294.7	284.1	314.1
86.6667		0.266667	0.666667	3.26667	0.466667	0.266667	2.46667	3.46667	2.66667	4.26667	3.46667	3.26667	4.46667	46.0667	50.6667	65.8667	57.8667	62.2667	68.2667	734.267	672.867	680.867	78.8667	75.6667	26.8667	5.26667	3.46667	5.06667	5.46667	4.46667	4.66667	3.46667	6.06667	4.06667	1398.87	1745.87	1324.07	2269.87	2374.27	1808.27	296.867	286.267	320.267
86.8333		2.26667	-0.333333	1.26667	0.466667	0.266667	1.46667	2.46667	1.66667	2.26667	2.46667	3.26667	3.46667	45.0667	49.6667	67.8667	61.8667	61.2667	67.2667	733.267	677.867	672.867	76.8667	74.6667	25.8667	3.26667	2.46667	3.06667	3.46667	1.46667	4.66667	3.46667	7.06667	6.06667	1407.87	1761.87	1321.07	2242.87	2386.27	1812.27	291.867	284.267	311.267
87		1.43333	-0.166667	3.43333	-0.366667	-1.56667	0.633333	3.63333	4.83333	2.43333	2.63333	3.43333	4.63333	45.2333	46.8333	64.0333	60.0333	60.4333	67.4333	728.433	677.033	672.033	77.0333	71.8333	26.0333	3.43333	3.63333	4.23333	3.63333	3.63333	4.83333	4.63333	5.23333	3.23333	1396.03	1751.03	1325.23	2264.03	2381.43	1813.43	290.033	279.433	308.433
87.1667		1.43333	-0.166667	2.43333	-0.366667	0.433333	2.63333	2.63333	2.83333	3.43333	1.63333	4.43333	3.63333	41.2333	48.8333	65.0333	63.0333	66.4333	72.4333	730.433	685.033	675.033	79.0333	77.8333	26.0333	2.43333	3.63333	4.23333	4.63333	3.63333	4.83333	2.63333	5.23333	3.23333	1410.03	1780.03	1306.23	2244.03	2375.43	1793.43	295.033	284.433	305.433
87.3333		0.766667	-0.833333	2.76667	-1.03333	-1.23333	-1.03333	1.96667	2.16667	2.76667	0.966667	1.76667	3.96667	43.5667	47.1667	65.3667	59.3667	62.7667	69.7667	732.767	673.367	672.367	74.3667	74.1667	24.3667	2.76667	2.96667	3.56667	2.96667	3.96667	3.16667	1.96667	5.56667	4.56667	1413.37	1766.37	1311.57	2241.37	2364.77	1788.77	291.367	277.767	306.767
87.5		0.266667	-0.333333	2.26667	-0.533333	-2.73333	-0.533333	2.46667	0.666667	2.26667	1.46667	3.26667	3.46667	41.0667	46.6667	61.8667	57.8667	62.2667	71.2667	734.267	684.867	670.867	78.8667	71.6667	22.8667	3.26667	3.46667	4.06667	2.46667	3.46667	2.66667	2.46667	6.06667	4.06667	1418.87	1764.87	1311.07	2245.87	2367.27	1796.27	294.867	280.267	317.267
87.6667		1.1	-0.5	3.1	0.3	0.1	0.3	2.3	2.5	1.1	2.3	2.1	4.3	43.9	47.5	65.7	60.7	61.1	71.1	735.1	684.7	672.7	75.7	72.5	25.7	4.1	3.3	3.9	3.3	2.3	4.5	4.3	3.9	3.9	1424.7	1785.7	1318.9	2268.7	2369.1	1792.1	289.7	279.1	308.1
87.8333		-0.0666667	-0.666667	2.93333	0.133333	-0.0666667	0.133333	1.13333	2.33333	0.933333	1.13333	2.93333	3.13333	43.7333	45.3333	63.5333	62.5333	62.9333	68.9333	723.933	692.533	676.533	78.5333	74.3333	25.5333	2.93333	4.13333	2.73333	2.13333	5.13333	4.33333	3.13333	4.73333	3.73333	1441.53	1772.53	1313.73	2244.53	2378.93	1792.93	292.533	275.933	309.933
88		1.1	0.5	1.1	0.3	-0.9	0.3	4.3	2.5	3.1	1.3	4.1	3.3	43.9	47.5	65.7	62.7	61.1	74.1	743.1	687.7	690.7	76.7	71.5	25.7	4.1	4.3	4.9	2.3	2.3	4.5	3.3	3.9	2.9	1438.7	1787.7	1301.9	2241.7	2354.1	1813.1	291.7	279.1	311.1
88.1667		1.26667	0.666667	2.26667	-2.53333	0.266667	0.466667	3.46667	2.66667	2.26667	0.466667	3.26667	3.46667	44.0667	45.6667	66.8667	58.8667	62.2667	69.2667	747.267	706.867	680.867	79.8667	72.6667	22.8667	5.26667	3.46667	4.06667	3.46667	2.46667	3.66667	2.46667	5.06667	4.06667	1445.87	1782.87	1308.07	2242.87	2383.27	1791.27	295.867	279.267	314.267
88.3333		0.1	-0.5	2.1	-1.7	-0.9	0.3	2.3	2.5	0.1	1.3	3.1	2.3	41.9	45.5	63.7	60.7	64.1	69.1	738.1	697.7	680.7	78.7	73.5	27.7	3.1	3.3	2.9	3.3	3.3	3.5	3.3	3.9	3.9	1452.7	1782.7	1312.9	2261.7	2395.1	1793.1	287.7	279.1	311.1
88.5		3.43333	-1.16667	2.43333	-0.366667	0.433333	0.633333	2.63333	4.83333	2.43333	1.63333	2.43333	3.63333	47.2333	46.8333	65.0333	66.0333	60.4333	73.4333	754.433	701.033	684.033	79.0333	74.8333	26.0333	5.43333	4.63333	4.23333	3.63333	4.63333	4.83333	2.63333	6.23333	4.23333	1454.03	1781.03	1314.23	2241.03	2372.43	1780.43	294.033	281.433	309.433
88.6667		-0.233333	0.166667	2.76667	-1.03333	-2.23333	-0.0333333	1.96667	3.16667	2.76667	0.966667	2.76667	2.96667	42.5667	44.1667	64.3667	58.3667	62.7667	69.7667	763.767	699.367	692.367	76.3667	73.1667	23.3667	2.76667	3.96667	2.56667	3.96667	3.96667	4.16667	1.96667	5.56667	3.56667	1458.37	1802.37	1315.57	2246.37	2381.77	1796.77	287.367	275.767	307.767
88.8333		0.433333	0.833333	2.43333	-0.366667	-0.566667	-0.366667	2.63333	2.83333	4.43333	2.63333	5.43333	3.63333	47.2333	45.8333	64.0333	62.0333	63.4333	69.4333	748.433	702.033	692.033	83.0333	73.8333	25.0333	4.43333	3.63333	4.23333	4.63333	3.63333	3.83333	3.63333	7.23333	4.23333	1455.03	1778.03	1318.23	2243.03	2360.43	1766.43	285.033	282.433	309.433
89		2.6	1	2.6	-2.2	0.6	0.8	3.8	3	2.6	2.8	4.6	3.8	42.4	47	63.2	59.2	64.6	69.6	748.6	703.2	696.2	78.2	72	24.2	3.6	3.8	5.4	3.8	3.8	4	2.8	3.4	5.4	1471.2	1786.2	1325.4	2232.2	2369.6	1777.6	290.2	276.6	305.6
89.1667		-0.9	-0.5	2.1	0.3	0.1	2.3	2.3	1.5	3.1	2.3	2.1	3.3	42.9	46.5	64.7	62.7	63.1	71.1	746.1	714.7	692.7	75.7	74.5	25.7	4.1	3.3	2.9	3.3	3.3	2.5	3.3	4.9	5.9	1486.7	1800.7	1313.9	2260.7	2392.1	1797.1	290.7	282.1	313.1
89.3333		2.43333	0.833333	1.43333	-0.366667	-0.566667	-0.366667	3.63333	2.83333	1.43333	2.63333	3.43333	4.63333	42.2333	45.8333	66.0333	62.0333	61.4333	72.4333	742.433	711.033	695.033	77.0333	74.8333	24.0333	3.43333	4.63333	4.23333	5.63333	4.63333	3.83333	4.63333	7.23333	4.23333	1479.03	1802.03	1312.23	2238.03	2380.43	1786.43	294.033	278.433	312.433
89.5		1.26667	-0.333333	3.26667	-0.533333	-0.733333	1.46667	3.46667	1.66667	3.26667	1.46667	3.26667	4.46667	44.0667	43.6667	67.8667	63.8667	64.2667	71.2667	754.267	705.867	693.867	77.8667	71.6667	26.8667	4.26667	3.46667	4.06667	3.46667	2.46667	3.66667	2.46667	8.06667	5.06667	1483.87	1790.87	1328.07	2252.87	2353.27	1811.27	293.867	277.267	312.267
89.6667		1.26667	-1.33333	2.26667	-0.533333	0.266667	2.46667	2.46667	3.66667	2.26667	2.46667	3.26667	4.46667	44.0667	44.6667	62.8667	62.8667	64.2667	72.2667	754.267	722.867	687.867	75.8667	69.6667	25.8667	3.26667	3.46667	5.06667	4.46667	5.46667	3.66667	4.46667	4.06667	3.06667	1483.87	1785.87	1299.07	2260.87	2376.27	1801.27	291.867	277.267	311.267
89.8333		0.266667	-1.33333	2.26667	-0.533333	0.266667	1.46667	3.46667	2.66667	2.26667	1.46667	6.26667	3.46667	41.0667	45.6667	61.8667	59.8667	61.2667	70.2667	763.267	716.867	696.867	77.8667	69.6667	24.8667	3.26667	4.46667	3.06667	4.46667	4.46667	2.66667	3.46667	6.06667	5.06667	1487.87	1803.87	1307.07	2246.87	2365.27	1795.27	290.867	273.267	305.267
90		1.76667	0.166667	2.76667	-1.03333	0.766667	1.96667	3.96667	3.16667	2.76667	1.96667	2.76667	3.96667	44.5667	47.1667	66.3667	60.3667	61.7667	74.7667	772.767	712.367	699.367	77.3667	78.1667	24.3667	4.76667	6.96667	4.56667	4.96667	2.96667	4.16667	5.96667	6.56667	5.56667	1484.37	1775.37	1313.57	2260.37	2370.77	1781.77	294.367	280.767	311.767
90.1667		1.76667	0.166667	0.766667	-1.03333	-1.23333	-0.0333333	2.96667	2.16667	1.76667	0.966667	2.76667	3.96667	43.5667	46.1667	63.3667	61.3667	62.7667	72.7667	762.767	719.367	697.367	77.3667	70.1667	22.3667	3.76667	1.96667	3.56667	3.96667	3.96667	3.16667	1.96667	4.56667	4.56667	1474.37	1798.37	1320.57	2251.37	2372.77	1792.77	284.367	276.767	312.767
90.3333		-0.0666667	0.333333	1.93333	-1.86667	-2.06667	0.133333	3.13333	2.33333	0.933333	2.13333	3.93333	4.13333	42.7333	48.3333	62.5333	63.5333	66.9333	71.9333	756.933	733.533	711.533	77.5333	75.3333	23.5333	3.93333	4.13333	4.73333	4.13333	3.13333	3.33333	2.13333	4.73333	4.73333	1476.53	1779.53	1320.73	2233.53	2370.93	1788.93	280.533	283.933	303.933
90.5		0.6	0	1.6	-1.2	-1.4	-0.2	1.8	2	0.6	1.8	1.6	2.8	43.4	47	63.2	60.2	63.6	73.6	760.6	732.2	708.2	79.2	72	23.2	3.6	1.8	3.4	2.8	2.8	5	2.8	5.4	5.4	1481.2	1780.2	1314.4	2262.2	2357.6	1783.6	288.2	279.6	313.6
90.6667		1.26667	0.666667	2.26667	0.466667	1.26667	-0.533333	2.46667	2.66667	3.26667	2.46667	2.26667	3.46667	43.0667	46.6667	62.8667	62.8667	61.2667	72.2667	760.267	738.867	707.867	81.8667	72.6667	24.8667	4.26667	3.46667	5.06667	3.46667	4.46667	2.66667	3.46667	5.06667	4.06667	1470.87	1774.87	1313.07	2237.87	2388.27	1791.27	289.867	279.267	308.267
90.8333		1.93333	0.333333	3.93333	-1.86667	-0.0666667	1.13333	3.13333	1.33333	3.93333	2.13333	1.93333	3.13333	46.7333	45.3333	62.5333	62.5333	63.9333	69.9333	762.933	737.533	707.533	79.5333	71.3333	25.5333	3.93333	3.13333	3.73333	4.13333	3.13333	2.33333	3.13333	4.73333	4.73333	1467.53	1789.53	1301.73	2235.53	2357.93	1790.93	287.533	281.933	305.933
91		-0.566667	-0.166667	0.433333	-1.36667	-1.56667	1.63333	2.63333	2.83333	1.43333	1.63333	3.43333	4.63333	42.2333	44.8333	64.0333	63.0333	60.4333	73.4333	763.433	720.033	716.033	76.0333	69.8333	22.0333	3.43333	3.63333	2.23333	3.63333	3.63333	3.83333	2.63333	5.23333	4.23333	1468.03	1760.03	1303.23	2259.03	2362.43	1797.43	299.033	276.433	304.433
91.1667		2.43333	-2.16667	1.43333	-0.366667	0.433333	1.63333	1.63333	0.833333	2.43333	3.63333	1.43333	4.63333	41.2333	46.8333	64.0333	61.0333	65.4333	73.4333	760.433	731.033	715.033	79.0333	71.8333	25.0333	3.43333	2.63333	4.23333	3.63333	4.63333	2.83333	2.63333	6.23333	4.23333	1464.03	1765.03	1311.23	2243.03	2374.43	1796.43	290.033	281.433	301.433
91.3333		0.433333	-0.166667	2.43333	-0.366667	-0.566667	-0.366667	1.63333	2.83333	1.43333	0.633333	2.43333	3.63333	42.2333	47.8333	64.0333	62.0333	60.4333	68.4333	756.433	741.033	704.033	77.0333	72.8333	23.0333	4.43333	2.63333	4.23333	3.63333	3.63333	3.83333	3.63333	5.23333	5.23333	1483.03	1761.03	1300.23	2223.03	2355.43	1783.43	282.033	272.433	315.433
91.5		1.76667	1.16667	1.76667	0.966667	-1.23333	1.96667	1.96667	3.16667	1.76667	2.96667	2.76667	4.96667	42.5667	46.1667	64.3667	59.3667	64.7667	71.7667	762.767	734.367	718.367	74.3667	70.1667	22.3667	2.76667	4.96667	2.56667	4.96667	2.96667	3.16667	2.96667	4.56667	5.56667	1466.37	1758.37	1298.57	2238.37	2358.77	1788.77	289.367	275.767	301.767
91.6667		1.76667	0.166667	-0.233333	-1.03333	-0.233333	1.96667	1.96667	2.16667	0.766667	0.966667	2.76667	3.96667	39.5667	47.1667	62.3667	60.3667	60.7667	69.7667	757.767	744.367	715.367	79.3667	73.1667	25.3667	3.76667	2.96667	3.56667	4.96667	3.96667	3.16667	2.96667	5.56667	3.56667	1470.37	1732.37	1296.57	2230.37	2365.77	1782.77	286.367	279.767	308.767
91.8333		1.6	1	1.6	-0.2	0.6	1.8	2.8	1	2.6	2.8	2.6	2.8	42.4	42	64.2	61.2	63.6	71.6	768.6	744.2	712.2	79.2	73	24.2	1.6	3.8	4.4	1.8	3.8	3	1.8	4.4	5.4	1474.2	1766.2	1304.4	2239.2	2367.6	1798.6	287.2	274.6	307.6
92		0.433333	0.833333	2.43333	-0.366667	-0.566667	0.633333	1.63333	2.83333	1.43333	1.63333	3.43333	4.63333	43.2333	44.8333	60.0333	60.0333	60.4333	68.4333	765.433	742.033	713.033	76.0333	75.8333	22.0333	4.43333	3.63333	3.23333	2.63333	3.63333	4.83333	1.63333	5.23333	3.23333	1462.03	1755.03	1326.23	2236.03	2364.43	1795.43	284.033	277.433	308.433
92.1667		0.766667	0.166667	2.76667	0.966667	-0.233333	-1.03333	1.96667	2.16667	1.76667	0.966667	2.76667	2.96667	43.5667	47.1667	63.3667	61.3667	62.7667	71.7667	767.767	755.367	728.367	78.3667	71.1667	23.3667	3.76667	3.96667	4.56667	2.96667	4.96667	4.16667	2.96667	4.56667	4.56667	1448.37	1728.37	1318.57	2226.37	2366.77	1782.77	283.367	277.767	302.767
92.3333		1.43333	0.833333	1.43333	-1.36667	-0.566667	1.63333	2.63333	0.833333	1.43333	1.63333	2.43333	3.63333	42.2333	44.8333	64.0333	60.0333	65.4333	71.4333	772.433	747.033	719.033	77.0333	71.8333	27.0333	2.43333	1.63333	2.23333	3.63333	2.63333	2.83333	1.63333	6.23333	3.23333	1442.03	1717.03	1304.23	2242.03	2372.43	1782.43	284.033	283.433	302.433
92.5		0.1	1.5	3.1	0.3	0.1	2.3	2.3	2.5	1.1	1.3	2.1	3.3	40.9	48.5	63.7	60.7	66.1	71.1	766.1	755.7	724.7	77.7	76.5	24.7	4.1	4.3	4.9	5.3	4.3	5.5	3.3	5.9	2.9	1429.7	1714.7	1316.9	2239.7	2354.1	1783.1	294.7	277.1	306.1
92.6667		2.76667	2.16667	2.76667	-0.0333333	1.76667	0.966667	2.96667	2.16667	3.76667	3.96667	3.76667	4.96667	43.5667	45.1667	60.3667	64.3667	64.7667	71.7667	763.767	758.367	736.367	77.3667	73.1667	26.3667	4.76667	3.96667	4.56667	3.96667	3.96667	5.16667	3.96667	5.56667	5.56667	1431.37	1703.37	1293.57	2234.37	2352.77	1797.77	292.367	279.767	312.767
92.8333		0.933333	-0.666667	3.93333	-0.866667	-0.0666667	0.133333	3.13333	2.33333	-1.06667	3.13333	2.93333	3.13333	43.7333	43.3333	61.5333	62.5333	65.9333	71.9333	775.933	765.533	740.533	75.5333	75.3333	25.5333	2.93333	4.13333	4.73333	4.13333	3.13333	2.33333	4.13333	5.73333	3.73333	1411.53	1669.53	1301.73	2232.53	2361.93	1776.93	287.533	275.933	302.933
93		0.766667	-0.833333	1.76667	-0.0333333	-0.233333	-0.0333333	2.96667	3.16667	0.766667	-0.0333333	1.76667	3.96667	41.5667	44.1667	61.3667	62.3667	62.7667	71.7667	772.767	758.367	734.367	77.3667	71.1667	25.3667	5.76667	3.96667	2.56667	3.96667	2.96667	4.16667	1.96667	4.56667	6.56667	1421.37	1668.37	1308.57	2223.37	2368.77	1780.77	289.367	268.767	312.767
93.1667		0.266667	1.66667	2.26667	1.46667	0.266667	1.46667	2.46667	1.66667	3.26667	1.46667	3.26667	3.46667	39.0667	47.6667	58.8667	61.8667	65.2667	73.2667	755.267	761.867	735.867	80.8667	73.6667	24.8667	4.26667	4.46667	4.06667	5.46667	3.46667	3.66667	3.46667	6.06667	4.06667	1423.87	1664.87	1316.07	2229.87	2358.27	1794.27	288.867	275.267	308.267
93.3333		2.76667	1.16667	2.76667	-2.03333	-0.233333	1.96667	2.96667	2.16667	0.766667	0.966667	1.76667	2.96667	40.5667	45.1667	64.3667	62.3667	63.7667	75.7667	766.767	760.367	737.367	75.3667	74.1667	24.3667	3.76667	3.96667	1.56667	2.96667	2.96667	3.16667	2.96667	5.56667	3.56667	1403.37	1649.37	1304.57	2246.37	2335.77	1762.77	285.367	270.767	300.767
93.5		2.6	-1	1.6	-1.2	-1.4	0.8	2.8	3	2.6	2.8	4.6	2.8	41.4	47	64.2	59.2	62.6	71.6	767.6	771.2	741.2	77.2	72	25.2	3.6	3.8	4.4	3.8	2.8	3	0.8	5.4	4.4	1417.2	1627.2	1301.4	2237.2	2358.6	1764.6	288.2	281.6	305.6
93.6667		-0.4	0	1.6	-1.2	-0.4	-0.2	1.8	0	2.6	0.8	2.6	2.8	40.4	45	62.2	60.2	64.6	73.6	774.6	777.2	737.2	74.2	77	26.2	3.6	1.8	2.4	2.8	2.8	3	2.8	4.4	5.4	1408.2	1643.2	1312.4	2233.2	2348.6	1780.6	288.2	282.6	300.6
93.8333		1.26667	-0.333333	2.26667	-1.53333	0.266667	1.46667	3.46667	2.66667	2.26667	2.46667	4.26667	4.46667	49.0667	44.6667	64.8667	60.8667	63.2667	69.2667	774.267	769.867	747.867	72.8667	73.6667	23.8667	3.26667	4.46667	4.06667	4.46667	4.46667	4.66667	2.46667	4.06667	4.06667	1396.87	1628.87	1305.07	2240.87	2362.27	1774.27	291.867	277.267	303.267
94		1.1	0.5	2.1	0.3	0.1	1.3	2.3	2.5	3.1	3.3	2.1	4.3	43.9	45.5	67.7	64.7	65.1	69.1	778.1	775.7	751.7	76.7	74.5	20.7	4.1	4.3	4.9	4.3	3.3	4.5	3.3	7.9	3.9	1396.7	1602.7	1309.9	2245.7	2350.1	1776.1	287.7	276.1	303.1
94.1667		0.433333	-0.166667	2.43333	-2.36667	0.433333	0.633333	3.63333	2.83333	1.43333	0.633333	1.43333	2.63333	41.2333	46.8333	61.0333	62.0333	61.4333	69.4333	780.433	782.033	737.033	79.0333	75.8333	21.0333	1.43333	3.63333	2.23333	2.63333	3.63333	2.83333	2.63333	5.23333	4.23333	1374.03	1594.03	1307.23	2222.03	2359.43	1782.43	289.033	279.433	307.433
94.3333		0.933333	0.333333	1.93333	1.13333	0.933333	1.13333	2.13333	3.33333	2.93333	1.13333	1.93333	3.13333	39.7333	46.3333	61.5333	62.5333	62.9333	67.9333	770.933	777.533	739.533	76.5333	78.3333	24.5333	3.93333	2.13333	3.73333	3.13333	4.13333	3.33333	4.13333	4.73333	4.73333	1376.53	1578.53	1306.73	2244.53	2369.93	1764.93	287.533	281.933	297.933
94.5		1.76667	1.16667	3.76667	-0.0333333	-0.233333	-0.0333333	3.96667	3.16667	2.76667	1.96667	3.76667	4.96667	48.5667	47.1667	63.3667	61.3667	64.7667	70.7667	777.767	782.367	750.367	81.3667	76.1667	26.3667	4.76667	4.96667	5.56667	4.96667	4.96667	4.16667	4.96667	7.56667	4.56667	1365.37	1572.37	1302.57	2241.37	2378.77	1787.77	288.367	273.767	305.767
94.6667		2.1	-0.5	3.1	-0.7	1.1	1.3	1.3	2.5	2.1	1.3	3.1	4.3	44.9	47.5	62.7	63.7	62.1	68.1	784.1	794.7	756.7	73.7	76.5	23.7	3.1	3.3	3.9	4.3	2.3	3.5	3.3	6.9	3.9	1358.7	1558.7	1316.9	2240.7	2362.1	1792.1	289.7	275.1	305.1
94.8333		-0.0666667	0.333333	1.93333	0.133333	-0.0666667	2.13333	3.13333	1.33333	2.93333	2.13333	1.93333	3.13333	40.7333	45.3333	62.5333	60.5333	62.9333	66.9333	789.933	783.533	750.533	78.5333	74.3333	25.5333	4.93333	2.13333	4.73333	3.13333	5.13333	3.33333	2.13333	3.73333	3.73333	1355.53	1542.53	1315.73	2231.53	2333.93	1779.93	281.533	272.933	306.933
95		-0.0666667	1.33333	3.93333	-1.86667	0.933333	2.13333	2.13333	1.33333	2.93333	3.13333	2.93333	3.13333	40.7333	45.3333	61.5333	61.5333	60.9333	69.9333	777.933	794.533	753.533	76.5333	70.3333	23.5333	4.93333	3.13333	5.73333	4.13333	4.13333	3.33333	3.13333	4.73333	3.73333	1371.53	1525.53	1307.73	2250.53	2368.93	1785.93	291.533	279.933	304.933
95.1667		1.26667	-0.333333	3.26667	0.466667	0.266667	0.466667	2.46667	2.66667	3.26667	2.46667	3.26667	3.46667	41.0667	45.6667	63.8667	63.8667	64.2667	70.2667	779.267	792.867	757.867	80.8667	73.6667	24.8667	3.26667	4.46667	4.06667	4.46667	4.46667	4.66667	4.46667	6.06667	4.06667	1353.87	1526.87	1318.07	2238.87	2364.27	1766.27	284.867	280.267	305.267
95.3333		-0.566667	-0.166667	1.43333	-1.36667	1.43333	0.633333	2.63333	-0.166667	2.43333	0.633333	2.43333	1.63333	52.2333	46.8333	60.0333	59.0333	61.4333	68.4333	783.433	792.033	777.033	77.0333	74.8333	22.0333	3.43333	4.63333	1.23333	3.63333	2.63333	2.83333	2.63333	4.23333	4.23333	1347.03	1502.03	1309.23	2253.03	2355.43	1775.43	286.033	280.433	301.433
95.5		0.766667	1.16667	3.76667	1.96667	1.76667	1.96667	2.96667	4.16667	3.76667	0.966667	3.76667	3.96667	39.5667	47.1667	61.3667	63.3667	63.7667	69.7667	791.767	802.367	764.367	79.3667	74.1667	25.3667	4.76667	4.96667	5.56667	5.96667	3.96667	4.16667	2.96667	5.56667	5.56667	1343.37	1468.37	1308.57	2239.37	2363.77	1776.77	295.367	270.767	304.767
95.6667		1.76667	0.166667	0.766667	-0.0333333	0.766667	0.966667	4.96667	2.16667	1.76667	0.966667	3.76667	4.96667	52.5667	44.1667	59.3667	62.3667	61.7667	71.7667	784.767	812.367	765.367	74.3667	76.1667	24.3667	2.76667	2.96667	3.56667	3.96667	1.96667	3.16667	3.96667	6.56667	2.56667	1327.37	1471.37	1312.57	2252.37	2356.77	1764.77	285.367	277.767	302.767
95.8333		2.1	-0.5	3.1	-1.7	1.1	1.3	3.3	3.5	3.1	3.3	4.1	4.3	48.9	46.5	61.7	63.7	63.1	70.1	784.1	798.7	770.7	75.7	75.5	24.7	4.1	3.3	3.9	4.3	3.3	3.5	3.3	5.9	5.9	1312.7	1439.7	1305.9	2245.7	2369.1	1795.1	292.7	274.1	313.1
96		2.26667	-0.333333	2.26667	-0.533333	-1.73333	1.46667	2.46667	0.666667	1.26667	2.46667	2.26667	2.46667	37.0667	44.6667	62.8667	64.8667	58.2667	70.2667	789.267	797.867	765.867	78.8667	76.6667	20.8667	4.26667	2.46667	5.06667	3.46667	3.46667	3.66667	2.46667	6.06667	4.06667	1297.87	1419.87	1318.07	2237.87	2340.27	1765.27	287.867	274.267	304.267
96.1667		1.43333	-1.16667	1.43333	-1.36667	-1.56667	0.633333	3.63333	1.83333	1.43333	1.63333	1.43333	2.63333	40.2333	45.8333	62.0333	61.0333	63.4333	69.4333	772.433	800.033	777.033	77.0333	72.8333	24.0333	2.43333	2.63333	3.23333	2.63333	4.63333	2.83333	3.63333	4.23333	3.23333	1285.03	1411.03	1301.23	2236.03	2355.43	1758.43	280.033	274.433	305.433
96.3333		0.933333	-0.666667	0.933333	-1.86667	-1.06667	2.13333	4.13333	2.33333	1.93333	2.13333	2.93333	3.13333	40.7333	44.3333	59.5333	57.5333	61.9333	67.9333	787.933	799.533	754.533	75.5333	73.3333	24.5333	3.93333	3.13333	4.73333	3.13333	3.13333	4.33333	3.13333	4.73333	3.73333	1264.53	1382.53	1299.73	2220.53	2335.93	1761.93	287.533	274.933	304.933
96.5		-1.23333	-1.83333	2.76667	-3.03333	-1.23333	-1.03333	0.966667	2.16667	1.76667	-0.0333333	1.76667	2.96667	38.5667	44.1667	59.3667	63.3667	59.7667	68.7667	774.767	798.367	761.367	75.3667	73.1667	22.3667	2.76667	1.96667	2.56667	3.96667	1.96667	2.16667	1.96667	4.56667	2.56667	1265.37	1363.37	1308.57	2232.37	2337.77	1748.77	283.367	275.767	297.767
96.6667		0.933333	0.333333	2.93333	-1.86667	-1.06667	2.13333	3.13333	1.33333	2.93333	1.13333	2.93333	2.13333	39.7333	44.3333	56.5333	62.5333	58.9333	67.9333	772.933	807.533	762.533	76.5333	72.3333	22.5333	3.93333	3.13333	3.73333	2.13333	2.13333	3.33333	3.13333	5.73333	4.73333	1237.53	1349.53	1310.73	2232.53	2338.93	1760.93	281.533	276.933	309.933
96.8333		0.933333	0.333333	0.933333	-0.866667	-0.0666667	1.13333	2.13333	2.33333	1.93333	2.13333	0.933333	3.13333	44.7333	42.3333	57.5333	61.5333	60.9333	69.9333	764.933	801.533	758.533	74.5333	74.3333	22.5333	3.93333	4.13333	3.73333	4.13333	2.13333	3.33333	2.13333	5.73333	4.73333	1244.53	1327.53	1298.73	2226.53	2353.93	1762.93	287.533	268.933	302.933
97		1.6	1	2.6	-1.2	0.6	1.8	2.8	3	1.6	1.8	3.6	3.8	41.4	43	63.2	59.2	61.6	68.6	779.6	807.2	768.2	78.2	73	25.2	4.6	3.8	4.4	4.8	5.8	4	3.8	6.4	5.4	1255.2	1314.2	1303.4	2246.2	2343.6	1774.6	287.2	272.6	306.6
97.1667		0.766667	-1.83333	0.766667	0.966667	-0.233333	0.966667	1.96667	2.16667	2.76667	0.966667	2.76667	2.96667	43.5667	42.1667	59.3667	63.3667	60.7667	65.7667	780.767	799.367	760.367	76.3667	71.1667	24.3667	3.76667	2.96667	3.56667	2.96667	2.96667	4.16667	3.96667	4.56667	3.56667	1234.37	1311.37	1299.57	2244.37	2356.77	1742.77	282.367	274.767	308.767
97.3333		3.1	-0.5	1.1	-0.7	0.1	1.3	3.3	2.5	1.1	0.3	2.1	4.3	39.9	44.5	63.7	61.7	60.1	69.1	770.1	802.7	769.7	77.7	75.5	23.7	4.1	4.3	3.9	2.3	3.3	4.5	3.3	4.9	3.9	1242.7	1293.7	1292.9	2227.7	2349.1	1771.1	285.7	277.1	302.1
97.5		1.93333	0.333333	2.93333	-0.866667	1.93333	1.13333	5.13333	1.33333	2.93333	3.13333	3.93333	3.13333	38.7333	41.3333	60.5333	62.5333	59.9333	70.9333	776.933	803.533	778.533	78.5333	77.3333	21.5333	3.93333	5.13333	4.73333	5.13333	4.13333	4.33333	5.13333	4.73333	4.73333	1240.53	1277.53	1285.73	2221.53	2330.93	1785.93	281.533	270.933	302.933
97.6667		0.933333	-0.666667	1.93333	-0.866667	-0.0666667	1.13333	2.13333	1.33333	1.93333	1.13333	2.93333	3.13333	39.7333	41.3333	58.5333	60.5333	58.9333	68.9333	765.933	809.533	786.533	79.5333	75.3333	25.5333	3.93333	2.13333	3.73333	2.13333	5.13333	3.33333	3.13333	3.73333	3.73333	1221.53	1261.53	1312.73	2217.53	2344.93	1755.93	286.533	280.933	304.933
97.8333		2.43333	2.83333	2.43333	-0.366667	0.433333	1.63333	4.63333	3.83333	2.43333	2.63333	3.43333	3.63333	49.2333	42.8333	62.0333	61.0333	63.4333	67.4333	776.433	806.033	789.033	77.0333	74.8333	25.0333	3.43333	3.63333	5.23333	3.63333	4.63333	3.83333	3.63333	6.23333	5.23333	1222.03	1254.03	1296.23	2260.03	2337.43	1755.43	280.033	273.433	300.433
98		0.6	1	1.6	0.8	-0.4	1.8	1.8	2	2.6	2.8	3.6	3.8	44.4	45	61.2	60.2	59.6	67.6	767.6	817.2	783.2	75.2	75	23.2	3.6	3.8	4.4	3.8	4.8	4	1.8	6.4	3.4	1209.2	1252.2	1311.4	2228.2	2356.6	1750.6	290.2	273.6	299.6
98.1667		1.1	-0.5	0.1	0.3	-0.9	1.3	2.3	1.5	2.1	2.3	3.1	2.3	39.9	42.5	58.7	59.7	60.1	71.1	777.1	807.7	784.7	75.7	74.5	23.7	2.1	3.3	3.9	3.3	2.3	2.5	1.3	4.9	4.9	1208.7	1227.7	1278.9	2229.7	2339.1	1752.1	275.7	275.1	302.1
98.3333		2.43333	-0.166667	2.43333	-0.366667	-0.566667	1.63333	1.63333	2.83333	2.43333	0.633333	4.43333	3.63333	41.2333	43.8333	63.0333	63.0333	63.4333	69.4333	777.433	815.033	788.033	78.0333	73.8333	23.0333	3.43333	3.63333	4.23333	2.63333	2.63333	4.83333	3.63333	5.23333	3.23333	1217.03	1227.03	1300.23	2235.03	2338.43	1752.43	284.033	269.433	299.433
98.5		0.1	0.5	0.1	-0.7	-0.9	0.3	2.3	2.5	2.1	2.3	3.1	2.3	39.9	42.5	58.7	58.7	61.1	68.1	784.1	827.7	797.7	75.7	78.5	24.7	2.1	3.3	2.9	4.3	3.3	3.5	2.3	4.9	3.9	1190.7	1221.7	1295.9	2242.7	2351.1	1755.1	288.7	267.1	298.1
98.6667		1.43333	0.833333	3.43333	-1.36667	-0.566667	0.633333	3.63333	1.83333	2.43333	2.63333	3.43333	4.63333	38.2333	42.8333	59.0333	60.0333	60.4333	68.4333	776.433	839.033	787.033	80.0333	73.8333	23.0333	2.43333	3.63333	5.23333	3.63333	3.63333	3.83333	4.63333	6.23333	5.23333	1201.03	1188.03	1304.23	2255.03	2340.43	1774.43	278.033	274.433	306.433
98.8333		-1.4	0	2.6	-1.2	-1.4	0.8	1.8	1	1.6	1.8	3.6	3.8	36.4	44	60.2	61.2	61.6	66.6	782.6	820.2	797.2	78.2	75	25.2	3.6	4.8	4.4	4.8	2.8	2	2.8	4.4	3.4	1201.2	1177.2	1306.4	2248.2	2350.6	1771.6	283.2	276.6	302.6
99		0.933333	-0.666667	0.933333	1.13333	-1.06667	1.13333	2.13333	1.33333	2.93333	1.13333	2.93333	3.13333	42.7333	44.3333	60.5333	63.5333	61.9333	69.9333	789.933	829.533	794.533	79.5333	77.3333	25.5333	3.93333	2.13333	3.73333	3.13333	3.13333	3.33333	3.13333	6.73333	5.73333	1188.53	1171.53	1307.73	2239.53	2360.93	1784.93	289.533	273.933	303.933
99.1667		1.43333	1.83333	2.43333	0.633333	1.43333	2.63333	1.63333	2.83333	3.43333	1.63333	3.43333	3.63333	42.2333	41.8333	59.0333	60.0333	60.4333	67.4333	781.433	830.033	804.033	76.0333	73.8333	25.0333	4.43333	4.63333	4.23333	4.63333	4.63333	4.83333	3.63333	4.23333	5.23333	1181.03	1172.03	1308.23	2238.03	2345.43	1784.43	287.033	276.433	296.433
99.3333		2.1	0.5	2.1	-1.7	-1.9	1.3	2.3	1.5	2.1	2.3	3.1	5.3	38.9	43.5	65.7	59.7	61.1	66.1	782.1	835.7	801.7	80.7	76.5	24.7	3.1	3.3	3.9	3.3	4.3	4.5	2.3	4.9	3.9	1161.7	1122.7	1295.9	2223.7	2361.1	1773.1	287.7	279.1	298.1
99.5		1.43333	0.833333	2.43333	0.633333	-0.566667	1.63333	4.63333	1.83333	1.43333	1.63333	2.43333	2.63333	50.2333	41.8333	62.0333	59.0333	58.4333	69.4333	784.433	834.033	799.033	76.0333	77.8333	23.0333	2.43333	3.63333	5.23333	4.63333	2.63333	3.83333	2.63333	5.23333	4.23333	1174.03	1121.03	1315.23	2247.03	2351.43	1786.43	286.033	276.433	307.433
99.6667		1.76667	-0.833333	1.76667	1.96667	-0.233333	0.966667	0.966667	2.16667	1.76667	1.96667	1.76667	4.96667	39.5667	44.1667	61.3667	64.3667	61.7667	67.7667	793.767	848.367	789.367	76.3667	74.1667	24.3667	3.76667	3.96667	3.56667	2.96667	4.96667	4.16667	3.96667	7.56667	4.56667	1172.37	1120.37	1310.57	2260.37	2361.77	1776.77	277.367	271.767	303.767
99.8333		1.76667	-0.833333	1.76667	-2.03333	-0.233333	2.96667	1.96667	2.16667	2.76667	1.96667	2.76667	2.96667	37.5667	46.1667	60.3667	59.3667	59.7667	66.7667	784.767	837.367	809.367	77.3667	75.1667	23.3667	3.76667	2.96667	1.56667	4.96667	4.96667	3.16667	4.96667	5.56667	3.56667	1161.37	1116.37	1311.57	2247.37	2348.77	1783.77	284.367	274.767	305.767
100		0.933333	1.33333	2.93333	-0.866667	0.933333	1.13333	3.13333	1.33333	2.93333	2.13333	1.93333	2.13333	39.7333	42.3333	62.5333	60.5333	63.9333	70.9333	789.933	853.533	816.533	74.5333	76.3333	23.5333	4.93333	5.13333	4.73333	4.13333	3.13333	4.33333	2.13333	6.73333	5.73333	1151.53	1088.53	1309.73	2258.53	2345.93	1788.93	293.533	271.933	309.933
100.167		1.26667	-0.333333	3.26667	-1.53333	0.266667	0.466667	1.46667	0.666667	3.26667	2.46667	4.26667	4.46667	36.0667	44.6667	58.8667	65.8667	63.2667	70.2667	777.267	847.867	813.867	80.8667	74.6667	24.8667	4.26667	4.46667	4.06667	3.46667	4.46667	4.66667	4.46667	6.06667	4.06667	1143.87	1093.87	1315.07	2256.87	2350.27	1784.27	281.867	274.267	308.267
100.333		2.1	0.5	2.1	0.3	1.1	1.3	2.3	1.5	2.1	1.3	4.1	3.3	51.9	42.5	62.7	58.7	62.1	69.1	792.1	845.7	823.7	78.7	72.5	24.7	3.1	3.3	4.9	4.3	4.3	2.5	4.3	4.9	4.9	1137.7	1094.7	1314.9	2259.7	2366.1	1782.1	287.7	272.1	305.1
100.5		1.1	1.5	3.1	-0.7	-0.9	2.3	3.3	2.5	1.1	2.3	2.1	2.3	37.9	44.5	62.7	61.7	61.1	65.1	804.1	847.7	811.7	79.7	75.5	25.7	5.1	3.3	2.9	4.3	4.3	3.5	2.3	3.9	4.9	1134.7	1080.7	1321.9	2253.7	2357.1	1786.1	290.7	278.1	307.1
100.667		1.26667	0.666667	3.26667	-1.53333	-0.733333	1.46667	2.46667	1.66667	2.26667	2.46667	3.26667	3.46667	37.0667	44.6667	59.8667	62.8667	64.2667	65.2667	798.267	855.867	827.867	77.8667	77.6667	25.8667	2.26667	2.46667	4.06667	5.46667	4.46667	3.66667	2.46667	6.06667	5.06667	1131.87	1063.87	1320.07	2270.87	2356.27	1801.27	290.867	280.267	307.267
100.833		2.76667	2.16667	3.76667	-0.0333333	0.766667	1.96667	3.96667	5.16667	2.76667	1.96667	2.76667	4.96667	39.5667	45.1667	58.3667	64.3667	61.7667	67.7667	797.767	855.367	823.367	80.3667	78.1667	24.3667	4.76667	2.96667	4.56667	3.96667	4.96667	5.16667	2.96667	5.56667	5.56667	1130.37	1070.37	1324.57	2261.37	2350.77	1784.77	291.367	277.767	302.767
101		1.43333	1.83333	3.43333	0.633333	0.433333	1.63333	2.63333	2.83333	2.43333	2.63333	3.43333	4.63333	37.2333	42.8333	59.0333	58.0333	63.4333	70.4333	801.433	870.033	828.033	79.0333	81.8333	25.0333	5.43333	4.63333	4.23333	3.63333	3.63333	4.83333	1.63333	5.23333	5.23333	1120.03	1062.03	1307.23	2257.03	2350.43	1790.43	284.033	278.433	303.433
101.167		1.1	-1.5	2.1	-1.7	-0.9	0.3	2.3	2.5	0.1	3.3	3.1	1.3	38.9	42.5	57.7	60.7	60.1	65.1	797.1	864.7	826.7	76.7	73.5	24.7	4.1	4.3	3.9	5.3	3.3	3.5	3.3	6.9	4.9	1128.7	1043.7	1311.9	2258.7	2361.1	1786.1	279.7	280.1	305.1
101.333		0.433333	0.833333	3.43333	-0.366667	0.433333	2.63333	1.63333	1.83333	1.43333	2.63333	2.43333	3.63333	34.2333	40.8333	63.0333	62.0333	62.4333	67.4333	797.433	870.033	840.033	81.0333	75.8333	27.0333	4.43333	2.63333	3.23333	4.63333	4.63333	2.83333	0.633333	4.23333	3.23333	1121.03	1053.03	1315.23	2264.03	2385.43	1800.43	286.033	281.433	307.433
101.5		1.1	0.5	2.1	-1.7	0.1	1.3	1.3	1.5	2.1	2.3	3.1	2.3	35.9	40.5	57.7	59.7	58.1	66.1	796.1	854.7	834.7	77.7	74.5	25.7	3.1	3.3	3.9	3.3	4.3	2.5	2.3	5.9	2.9	1126.7	1049.7	1328.9	2282.7	2354.1	1781.1	287.7	275.1	306.1
101.667		0.6	-1	1.6	0.8	-1.4	1.8	1.8	2	-0.4	0.8	3.6	3.8	32.4	46	60.2	57.2	59.6	69.6	799.6	854.2	838.2	78.2	74	28.2	4.6	4.8	3.4	4.8	4.8	4	3.8	4.4	3.4	1128.2	1031.2	1331.4	2283.2	2366.6	1793.6	290.2	278.6	309.6
101.833		0.6	0	2.6	-0.2	-1.4	2.8	3.8	3	0.6	1.8	3.6	2.8	34.4	40	64.2	61.2	59.6	67.6	807.6	874.2	840.2	77.2	78	27.2	3.6	3.8	4.4	3.8	4.8	4	3.8	6.4	6.4	1126.2	1039.2	1325.4	2278.2	2381.6	1772.6	287.2	276.6	307.6
102		0.1	1.5	2.1	-1.7	-0.9	-0.7	1.3	2.5	2.1	0.3	3.1	2.3	32.9	41.5	60.7	59.7	63.1	70.1	808.1	870.7	845.7	80.7	77.5	23.7	3.1	3.3	1.9	4.3	2.3	3.5	2.3	5.9	3.9	1119.7	1033.7	1319.9	2272.7	2352.1	1792.1	287.7	283.1	298.1
102.167		0.433333	0.833333	0.433333	-0.366667	1.43333	-0.366667	2.63333	2.83333	0.433333	1.63333	2.43333	2.63333	37.2333	38.8333	64.0333	62.0333	61.4333	65.4333	814.433	886.033	851.033	78.0333	76.8333	22.0333	3.43333	3.63333	4.23333	4.63333	2.63333	2.83333	1.63333	3.23333	5.23333	1122.03	1032.03	1317.23	2277.03	2371.43	1802.43	288.033	283.433	302.433
102.333		1.1	-0.5	2.1	-1.7	1.1	0.3	3.3	2.5	3.1	0.3	2.1	2.3	34.9	41.5	57.7	60.7	61.1	68.1	802.1	881.7	861.7	80.7	77.5	24.7	3.1	3.3	4.9	4.3	4.3	3.5	2.3	7.9	3.9	1125.7	1023.7	1321.9	2265.7	2393.1	1798.1	288.7	284.1	309.1
102.5		1.43333	0.833333	3.43333	-0.366667	-0.566667	0.633333	2.63333	1.83333	3.43333	1.63333	2.43333	3.63333	34.2333	44.8333	60.0333	57.0333	62.4333	70.4333	818.433	895.033	851.033	76.0333	78.8333	25.0333	2.43333	2.63333	3.23333	4.63333	5.63333	3.83333	2.63333	6.23333	4.23333	1117.03	1023.03	1342.23	2294.03	2368.43	1796.43	293.033	282.433	303.433
102.667		-0.233333	0.166667	2.76667	-0.0333333	-1.23333	-1.03333	3.96667	3.16667	-0.233333	0.966667	2.76667	3.96667	34.5667	46.1667	59.3667	59.3667	61.7667	68.7667	809.767	889.367	857.367	78.3667	73.1667	26.3667	1.76667	2.96667	3.56667	2.96667	2.96667	3.16667	0.966667	4.56667	3.56667	1134.37	1025.37	1329.57	2306.37	2376.77	1790.77	292.367	282.767	309.767
102.833		1.76667	1.16667	1.76667	-0.0333333	-2.23333	-0.0333333	2.96667	1.16667	-0.233333	0.966667	2.76667	3.96667	32.5667	40.1667	57.3667	56.3667	60.7667	68.7667	803.767	903.367	870.367	78.3667	75.1667	25.3667	4.76667	2.96667	4.56667	4.96667	3.96667	3.16667	1.96667	5.56667	3.56667	1138.37	1024.37	1343.57	2295.37	2386.77	1795.77	293.367	286.767	313.767
103		2.76667	0.166667	0.766667	-1.03333	-0.233333	0.966667	2.96667	2.16667	1.76667	0.966667	1.76667	2.96667	36.5667	41.1667	57.3667	59.3667	62.7667	70.7667	814.767	896.367	873.367	77.3667	75.1667	23.3667	2.76667	2.96667	4.56667	2.96667	3.96667	3.16667	3.96667	4.56667	3.56667	1129.37	1029.37	1338.57	2300.37	2372.77	1797.77	287.367	282.767	304.767
103.167		-0.233333	0.166667	1.76667	-1.03333	0.766667	-0.0333333	2.96667	1.16667	0.766667	1.96667	2.76667	1.96667	33.5667	44.1667	58.3667	59.3667	58.7667	68.7667	813.767	911.367	869.367	78.3667	75.1667	26.3667	3.76667	2.96667	3.56667	5.96667	2.96667	2.16667	3.96667	4.56667	5.56667	1138.37	1019.37	1344.57	2273.37	2375.77	1813.77	293.367	282.767	307.767
103.333		0.933333	1.33333	2.93333	-1.86667	-1.06667	1.13333	4.13333	2.33333	2.93333	1.13333	1.93333	3.13333	36.7333	41.3333	57.5333	61.5333	59.9333	66.9333	815.933	909.533	884.533	77.5333	78.3333	27.5333	3.93333	5.13333	4.73333	3.13333	3.13333	3.33333	2.13333	5.73333	4.73333	1116.53	1008.53	1339.73	2313.53	2379.93	1789.93	289.533	282.933	309.933
103.5		-0.233333	2.16667	2.76667	-1.03333	1.76667	1.96667	4.96667	3.16667	1.76667	3.96667	1.76667	3.96667	36.5667	41.1667	59.3667	62.3667	59.7667	68.7667	819.767	892.367	887.367	81.3667	79.1667	25.3667	4.76667	4.96667	5.56667	4.96667	3.96667	5.16667	3.96667	5.56667	5.56667	1128.37	1004.37	1344.57	2288.37	2379.77	1802.77	292.367	290.767	310.767
103.667		3.43333	0.833333	3.43333	0.633333	-0.566667	1.63333	0.633333	2.83333	2.43333	1.63333	2.43333	2.63333	60.2333	47.8333	58.0333	60.0333	61.4333	66.4333	804.433	879.033	887.033	79.0333	78.8333	27.0333	4.43333	4.63333	6.23333	3.63333	4.63333	3.83333	2.63333	6.23333	4.23333	1123.03	987.033	1321.23	2269.03	2364.43	1805.43	292.033	277.433	306.433
103.833		0.6	1	3.6	-0.2	-0.4	1.8	2.8	3	0.6	0.8	1.6	1.8	31.4	39	55.2	58.2	58.6	66.6	801.6	877.2	862.2	77.2	77	26.2	3.6	3.8	4.4	2.8	3.8	3	0.8	4.4	3.4	1112.2	986.2	1313.4	2250.2	2354.6	1781.6	285.2	273.6	300.6
104		0.266667	0.666667	2.26667	-1.53333	0.266667	0.466667	2.46667	2.66667	3.26667	0.466667	3.26667	2.46667	30.0667	40.6667	56.8667	60.8667	61.2667	64.2667	795.267	872.867	856.867	80.8667	78.6667	24.8667	4.26667	4.46667	4.06667	2.46667	2.46667	3.66667	3.46667	4.06667	4.06667	1095.87	973.867	1307.07	2278.87	2335.27	1765.27	284.867	274.267	300.267
104.167		2.26667	-0.333333	2.26667	-0.533333	0.266667	2.46667	3.46667	3.66667	4.26667	1.46667	3.26667	3.46667	31.0667	40.6667	56.8667	57.8667	59.2667	66.2667	797.267	868.867	857.867	77.8667	77.6667	26.8667	4.26667	5.46667	5.06667	2.46667	4.46667	2.66667	3.46667	6.06667	3.06667	1105.87	986.867	1314.07	2260.87	2362.27	1774.27	293.867	280.267	304.267
104.333		2.6	0	2.6	-0.2	0.6	1.8	3.8	4	2.6	2.8	3.6	3.8	30.4	38	53.2	60.2	59.6	63.6	784.6	862.2	867.2	78.2	78	27.2	3.6	5.8	4.4	5.8	3.8	4	2.8	5.4	4.4	1104.2	965.2	1308.4	2262.2	2325.6	1779.6	284.2	269.6	300.6
104.5		1.43333	-1.16667	2.43333	-2.36667	0.433333	1.63333	2.63333	1.83333	1.43333	2.63333	1.43333	3.63333	31.2333	38.8333	55.0333	62.0333	57.4333	65.4333	796.433	872.033	864.033	76.0333	76.8333	27.0333	2.43333	2.63333	3.23333	3.63333	4.63333	3.83333	4.63333	5.23333	5.23333	1093.03	970.033	1310.23	2262.03	2335.43	1777.43	279.033	283.433	305.433
104.667		0.933333	-1.66667	2.93333	1.13333	0.933333	1.13333	2.13333	0.333333	2.93333	0.133333	2.93333	4.13333	29.7333	39.3333	53.5333	58.5333	61.9333	65.9333	791.933	869.533	887.533	76.5333	78.3333	26.5333	4.93333	3.13333	4.73333	4.13333	5.13333	3.33333	3.13333	4.73333	5.73333	1113.53	970.533	1311.73	2281.53	2358.93	1774.93	288.533	274.933	304.933
104.833		0.433333	0.833333	2.43333	-0.366667	1.43333	0.633333	2.63333	2.83333	0.433333	1.63333	2.43333	3.63333	33.2333	42.8333	55.0333	60.0333	56.4333	65.4333	799.433	878.033	883.033	80.0333	75.8333	24.0333	3.43333	2.63333	3.23333	3.63333	4.63333	2.83333	2.63333	6.23333	4.23333	1108.03	980.033	1326.23	2284.03	2360.43	1773.43	282.033	280.433	314.433
105		0.6	-1.77636e-15	3.6	-1.2	-0.4	2.8	1.8	3	2.6	0.8	2.6	3.8	33.4	41	58.2	58.2	59.6	68.6	807.6	876.2	885.2	75.2	81	26.2	3.6	2.8	4.4	3.8	4.8	3	2.8	4.4	4.4	1123.2	971.2	1317.4	2286.2	2367.6	1778.6	289.2	276.6	307.6
105.167		0.933333	1.33333	2.93333	-1.86667	-1.06667	0.133333	2.13333	1.33333	0.933333	1.13333	2.93333	3.13333	44.7333	44.3333	56.5333	57.5333	63.9333	67.9333	808.933	874.533	894.533	79.5333	76.3333	27.5333	3.93333	4.13333	2.73333	4.13333	3.13333	2.33333	2.13333	5.73333	1.73333	1119.53	979.533	1314.73	2282.53	2365.93	1781.93	287.533	277.933	305.933
105.333		1.6	-1	2.6	-0.2	-0.4	0.8	1.8	2	1.6	1.8	3.6	3.8	47.4	40	53.2	61.2	61.6	64.6	796.6	884.2	890.2	77.2	76	26.2	3.6	3.8	4.4	2.8	3.8	5	2.8	4.4	3.4	1105.2	974.2	1328.4	2285.2	2384.6	1792.6	292.2	272.6	309.6
105.5		0.6	0	3.6	-1.2	-0.4	0.8	0.8	2	-0.4	0.8	0.6	2.8	57.4	43	53.2	59.2	62.6	64.6	788.6	883.2	884.2	76.2	79	27.2	3.6	3.8	4.4	2.8	3.8	4	2.8	3.4	2.4	1107.2	974.2	1322.4	2261.2	2376.6	1785.6	287.2	279.6	312.6
105.667		0.766667	0.166667	3.76667	-0.0333333	0.766667	0.966667	1.96667	1.16667	0.766667	0.966667	2.76667	1.96667	29.5667	42.1667	51.3667	62.3667	58.7667	65.7667	783.767	867.367	874.367	80.3667	77.1667	25.3667	2.76667	5.96667	4.56667	3.96667	1.96667	3.16667	2.96667	4.56667	2.56667	1101.37	959.367	1319.57	2271.37	2365.77	1784.77	284.367	274.767	305.767
105.833		0.933333	0.333333	1.93333	-0.866667	0.933333	1.13333	3.13333	2.33333	2.93333	1.13333	1.93333	2.13333	30.7333	40.3333	53.5333	58.5333	60.9333	64.9333	793.933	853.533	885.533	80.5333	77.3333	26.5333	4.93333	4.13333	2.73333	4.13333	3.13333	3.33333	3.13333	4.73333	3.73333	1097.53	945.533	1319.73	2272.53	2362.93	1784.93	278.533	274.933	304.933
106		0.266667	-0.333333	3.26667	-0.533333	0.266667	1.46667	2.46667	1.66667	1.26667	2.46667	3.26667	2.46667	26.0667	38.6667	52.8667	58.8667	60.2667	64.2667	797.267	864.867	866.867	80.8667	77.6667	26.8667	3.26667	3.46667	4.06667	4.46667	4.46667	2.66667	3.46667	6.06667	3.06667	1096.87	945.867	1308.07	2259.87	2358.27	1793.27	281.867	279.267	302.267
106.167		2.1	0.5	2.1	-0.7	0.1	1.3	3.3	2.5	2.1	1.3	4.1	3.3	28.9	38.5	52.7	53.7	61.1	65.1	780.1	850.7	866.7	78.7	75.5	28.7	4.1	3.3	4.9	5.3	4.3	5.5	1.3	6.9	3.9	1085.7	940.7	1303.9	2253.7	2361.1	1769.1	284.7	277.1	296.1
106.333		0.6	1	2.6	-0.2	-0.4	1.8	2.8	3	0.6	0.8	2.6	2.8	28.4	39	49.2	57.2	56.6	62.6	777.6	844.2	876.2	76.2	76	27.2	4.6	2.8	2.4	2.8	1.8	3	2.8	4.4	3.4	1083.2	936.2	1317.4	2266.2	2360.6	1773.6	283.2	275.6	296.6
106.5		1.26667	-0.333333	3.26667	-0.533333	0.266667	1.46667	1.46667	1.66667	1.26667	0.466667	2.26667	2.46667	29.0667	38.6667	50.8667	54.8667	59.2667	62.2667	785.267	864.867	876.867	80.8667	76.6667	25.8667	4.26667	4.46667	4.06667	4.46667	3.46667	3.66667	2.46667	6.06667	5.06667	1107.87	942.867	1303.07	2268.87	2353.27	1778.27	286.867	277.267	305.267
106.667		1.6	0	1.6	0.8	1.6	0.8	1.8	2	0.6	2.8	2.6	2.8	30.4	38	54.2	55.2	57.6	63.6	803.6	873.2	868.2	80.2	75	27.2	4.6	3.8	3.4	4.8	4.8	3	2.8	5.4	3.4	1103.2	928.2	1307.4	2269.2	2369.6	1772.6	286.2	273.6	305.6
106.833		0.933333	1.33333	1.93333	1.13333	0.933333	0.133333	4.13333	1.33333	1.93333	1.13333	2.93333	2.13333	31.7333	39.3333	51.5333	57.5333	59.9333	63.9333	798.933	875.533	877.533	81.5333	75.3333	26.5333	3.93333	4.13333	3.73333	2.13333	4.13333	4.33333	3.13333	4.73333	4.73333	1099.53	940.533	1320.73	2268.53	2375.93	1797.93	284.533	278.933	299.933
107		1.26667	-1.33333	3.26667	1.46667	-0.733333	0.466667	1.46667	2.66667	3.26667	2.46667	2.26667	3.46667	29.0667	41.6667	52.8667	56.8667	59.2667	64.2667	804.267	864.867	877.867	79.8667	76.6667	27.8667	3.26667	4.46667	3.06667	2.46667	3.46667	3.66667	3.46667	4.06667	5.06667	1097.87	940.867	1308.07	2267.87	2363.27	1793.27	283.867	278.267	299.267
107.167		1.76667	-0.833333	2.76667	-1.03333	-0.233333	1.96667	1.96667	3.16667	2.76667	0.966667	2.76667	2.96667	27.5667	43.1667	51.3667	56.3667	55.7667	63.7667	795.767	860.367	891.367	78.3667	77.1667	26.3667	3.76667	3.96667	4.56667	2.96667	2.96667	4.16667	2.96667	4.56667	5.56667	1094.37	933.367	1320.57	2281.37	2371.77	1789.77	286.367	273.767	303.767
107.333		3.43333	-1.16667	3.43333	-0.366667	-0.566667	2.63333	2.63333	2.83333	3.43333	1.63333	3.43333	2.63333	37.2333	43.8333	50.0333	57.0333	59.4333	64.4333	794.433	852.033	868.033	77.0333	78.8333	29.0333	4.43333	4.63333	5.23333	4.63333	4.63333	3.83333	3.63333	4.23333	3.23333	1085.03	919.033	1301.23	2271.03	2349.43	1770.43	285.033	271.433	306.433
107.5		1.6	1	4.6	0.8	-0.4	-0.2	4.8	3	1.6	2.8	2.6	3.8	37.4	38	53.2	56.2	57.6	67.6	788.6	855.2	873.2	82.2	79	27.2	3.6	4.8	3.4	4.8	3.8	4	2.8	7.4	5.4	1067.2	924.2	1284.4	2254.2	2372.6	1768.6	283.2	271.6	302.6
107.667		0.933333	0.333333	4.93333	1.13333	-0.0666667	2.13333	4.13333	1.33333	1.93333	2.13333	2.93333	3.13333	35.7333	41.3333	47.5333	55.5333	57.9333	63.9333	786.933	849.533	873.533	76.5333	75.3333	30.5333	4.93333	5.13333	4.73333	5.13333	3.13333	3.33333	3.13333	5.73333	4.73333	1075.53	909.533	1287.73	2249.53	2356.93	1767.93	284.533	274.933	295.933
107.833		2.1	-0.5	3.1	0.3	1.1	1.3	3.3	1.5	3.1	2.3	4.1	4.3	31.9	39.5	47.7	54.7	59.1	63.1	775.1	853.7	855.7	79.7	75.5	27.7	3.1	4.3	4.9	2.3	4.3	4.5	3.3	4.9	4.9	1079.7	907.7	1290.9	2256.7	2364.1	1759.1	284.7	269.1	302.1
108		-0.0666667	0.333333	1.93333	-1.86667	0.933333	2.13333	3.13333	1.33333	0.933333	1.13333	2.93333	3.13333	34.7333	37.3333	51.5333	55.5333	54.9333	66.9333	777.933	847.533	864.533	81.5333	76.3333	26.5333	3.93333	3.13333	3.73333	4.13333	4.13333	2.33333	3.13333	3.73333	3.73333	1073.53	924.533	1299.73	2258.53	2340.93	1775.93	279.533	274.933	301.933
108.167		2.6	1	2.6	0.8	0.6	0.8	2.8	3	2.6	1.8	2.6	3.8	28.4	40	51.2	59.2	61.6	61.6	782.6	862.2	868.2	81.2	77	28.2	3.6	4.8	4.4	4.8	3.8	3	3.8	5.4	4.4	1069.2	913.2	1295.4	2273.2	2348.6	1789.6	282.2	279.6	303.6
108.333		0.6	0	1.6	1.8	-1.4	1.8	2.8	2	2.6	1.8	1.6	3.8	36.4	37	49.2	57.2	59.6	60.6	789.6	858.2	876.2	81.2	79	27.2	4.6	3.8	3.4	4.8	1.8	4	2.8	4.4	3.4	1083.2	912.2	1304.4	2283.2	2354.6	1765.6	286.2	273.6	302.6
108.5		1.43333	-1.16667	0.433333	0.633333	-0.566667	0.633333	2.63333	1.83333	2.43333	1.63333	1.43333	2.63333	34.2333	37.8333	49.0333	55.0333	59.4333	64.4333	801.433	864.033	880.033	78.0333	74.8333	26.0333	2.43333	2.63333	4.23333	4.63333	2.63333	3.83333	2.63333	4.23333	3.23333	1083.03	918.033	1283.23	2261.03	2374.43	1771.43	281.033	276.433	294.433
108.667		-0.566667	-0.166667	1.43333	-1.36667	-1.56667	0.633333	0.633333	0.833333	1.43333	0.633333	1.43333	1.63333	28.2333	39.8333	49.0333	56.0333	58.4333	58.4333	789.433	861.033	895.033	84.0333	76.8333	29.0333	2.43333	3.63333	2.23333	3.63333	2.63333	1.83333	1.63333	4.23333	3.23333	1086.03	908.033	1285.23	2270.03	2350.43	1786.43	280.033	275.433	303.433
108.833		1.26667	-0.333333	4.26667	-0.533333	-0.733333	2.46667	1.46667	2.66667	1.26667	1.46667	2.26667	4.46667	38.0667	37.6667	49.8667	57.8667	61.2667	60.2667	785.267	856.867	863.867	82.8667	77.6667	29.8667	3.26667	5.46667	4.06667	3.46667	3.46667	5.66667	3.46667	5.06667	5.06667	1076.87	920.867	1287.07	2252.87	2360.27	1769.27	281.867	272.267	302.267
109		1.6	1	2.6	0.8	1.6	1.8	2.8	2	2.6	1.8	3.6	3.8	32.4	37	48.2	55.2	59.6	61.6	786.6	851.2	849.2	77.2	77	28.2	3.6	3.8	5.4	4.8	3.8	5	3.8	5.4	5.4	1065.2	913.2	1279.4	2242.2	2357.6	1757.6	276.2	274.6	302.6
109.167		0.6	0	1.6	-0.2	-1.4	0.8	2.8	3	1.6	1.8	1.6	3.8	32.4	52	47.2	53.2	58.6	62.6	791.6	840.2	860.2	80.2	79	26.2	2.6	3.8	5.4	2.8	2.8	5	2.8	4.4	5.4	1060.2	906.2	1268.4	2233.2	2336.6	1775.6	282.2	276.6	301.6
109.333		-0.566667	-0.166667	2.43333	-0.366667	0.433333	0.633333	1.63333	1.83333	1.43333	0.633333	2.43333	3.63333	36.2333	35.8333	46.0333	54.0333	57.4333	63.4333	765.433	837.033	858.033	77.0333	76.8333	30.0333	2.43333	3.63333	3.23333	2.63333	3.63333	2.83333	1.63333	3.23333	3.23333	1060.03	895.033	1247.23	2244.03	2342.43	1753.43	279.033	276.433	298.433
109.5		0.433333	-0.166667	3.43333	-0.366667	0.433333	0.633333	1.63333	1.83333	2.43333	0.633333	2.43333	2.63333	30.2333	33.8333	49.0333	57.0333	57.4333	66.4333	773.433	825.033	854.033	81.0333	77.8333	30.0333	2.43333	4.63333	4.23333	3.63333	2.63333	2.83333	3.63333	6.23333	3.23333	1065.03	891.033	1282.23	2251.03	2343.43	1754.43	286.033	279.433	292.433
109.667		0.933333	-0.666667	2.93333	0.133333	0.933333	1.13333	1.13333	2.33333	0.933333	1.13333	2.93333	4.13333	27.7333	38.3333	48.5333	55.5333	54.9333	58.9333	779.933	829.533	856.533	81.5333	77.3333	29.5333	2.93333	3.13333	4.73333	4.13333	3.13333	4.33333	2.13333	4.73333	4.73333	1067.53	899.533	1270.73	2242.53	2349.93	1773.93	284.533	277.933	297.933
109.833		1.6	2	2.6	0.8	0.6	1.8	2.8	2	2.6	1.8	2.6	3.8	32.4	37	51.2	56.2	54.6	61.6	788.6	844.2	856.2	84.2	79	28.2	2.6	2.8	4.4	4.8	2.8	3	2.8	5.4	4.4	1072.2	907.2	1269.4	2262.2	2351.6	1780.6	283.2	273.6	300.6
110		0.933333	1.33333	3.93333	0.133333	1.93333	1.13333	3.13333	2.33333	0.933333	1.13333	4.93333	2.13333	28.7333	38.3333	50.5333	54.5333	57.9333	61.9333	781.933	849.533	852.533	85.5333	79.3333	29.5333	4.93333	4.13333	4.73333	4.13333	3.13333	3.33333	3.13333	4.73333	3.73333	1061.53	907.533	1293.73	2248.53	2336.93	1773.93	286.533	278.933	303.933
110.167		1.26667	0.666667	3.26667	0.466667	0.266667	3.46667	2.46667	1.66667	1.26667	2.46667	3.26667	4.46667	36.0667	36.6667	48.8667	57.8667	60.2667	63.2667	785.267	853.867	860.867	81.8667	78.6667	26.8667	4.26667	4.46667	4.06667	5.46667	3.46667	3.66667	2.46667	5.06667	5.06667	1083.87	911.867	1276.07	2256.87	2351.27	1778.27	285.867	276.267	305.267
110.333		2.43333	0.833333	4.43333	0.633333	0.433333	0.633333	3.63333	1.83333	1.43333	1.63333	3.43333	3.63333	36.2333	36.8333	49.0333	52.0333	58.4333	60.4333	796.433	848.033	862.033	82.0333	79.8333	29.0333	3.43333	3.63333	4.23333	3.63333	4.63333	3.83333	2.63333	4.23333	4.23333	1078.03	911.033	1279.23	2270.03	2339.43	1777.43	284.033	276.433	298.433
110.5		3.1	-0.5	4.1	1.3	1.1	2.3	3.3	2.5	2.1	2.3	5.1	3.3	35.9	36.5	49.7	56.7	61.1	64.1	798.1	861.7	857.7	81.7	79.5	31.7	1.1	3.3	3.9	4.3	4.3	3.5	4.3	6.9	5.9	1084.7	930.7	1274.9	2272.7	2352.1	1780.1	283.7	272.1	304.1
110.667		2.43333	1.83333	4.43333	0.633333	1.43333	1.63333	1.63333	3.83333	2.43333	2.63333	2.43333	4.63333	38.2333	42.8333	50.0333	55.0333	57.4333	64.4333	781.433	856.033	859.033	82.0333	75.8333	30.0333	4.43333	4.63333	5.23333	4.63333	4.63333	4.83333	2.63333	5.23333	4.23333	1087.03	897.033	1289.23	2254.03	2347.43	1783.43	286.033	277.433	300.433
110.833		2.26667	0.666667	4.26667	-0.533333	-0.733333	1.46667	1.46667	2.66667	2.26667	2.46667	2.26667	2.46667	37.0667	41.6667	47.8667	51.8667	58.2667	65.2667	787.267	848.867	855.867	81.8667	79.6667	31.8667	5.26667	3.46667	5.06667	3.46667	4.46667	4.66667	4.46667	5.06667	5.06667	1067.87	898.867	1268.07	2264.87	2356.27	1767.27	282.867	277.267	296.267
111		2.1	-1.5	4.1	-1.7	-0.9	1.3	3.3	1.5	1.1	2.3	1.1	4.3	32.9	40.5	50.7	55.7	57.1	60.1	780.1	845.7	847.7	81.7	76.5	27.7	4.1	3.3	3.9	5.3	3.3	2.5	2.3	4.9	3.9	1076.7	902.7	1272.9	2259.7	2329.1	1768.1	280.7	275.1	301.1
111.167		2.76667	0.166667	2.76667	-1.03333	-0.233333	0.966667	0.966667	2.16667	1.76667	1.96667	3.76667	3.96667	35.5667	37.1667	50.3667	52.3667	55.7667	61.7667	777.767	829.367	838.367	86.3667	76.1667	28.3667	2.76667	2.96667	2.56667	3.96667	1.96667	2.16667	1.96667	4.56667	3.56667	1070.37	895.367	1266.57	2246.37	2338.77	1764.77	280.367	272.767	303.767
111.333		0.766667	2.16667	3.76667	0.966667	0.766667	0.966667	2.96667	2.16667	1.76667	1.96667	2.76667	3.96667	28.5667	36.1667	44.3667	54.3667	55.7667	63.7667	765.767	830.367	854.367	81.3667	76.1667	31.3667	1.76667	3.96667	3.56667	4.96667	2.96667	4.16667	1.96667	3.56667	4.56667	1066.37	892.367	1266.57	2249.37	2331.77	1767.77	283.367	272.767	293.767
111.5		1.43333	1.83333	3.43333	-0.366667	0.433333	2.63333	2.63333	1.83333	1.43333	1.63333	3.43333	2.63333	27.2333	35.8333	47.0333	55.0333	57.4333	61.4333	772.433	822.033	843.033	87.0333	75.8333	28.0333	4.43333	3.63333	4.23333	4.63333	2.63333	4.83333	1.63333	6.23333	3.23333	1073.03	905.033	1267.23	2254.03	2329.43	1766.43	285.033	271.433	294.433
111.667		1.93333	0.333333	3.93333	-0.866667	0.933333	2.13333	3.13333	1.33333	1.93333	0.133333	3.93333	2.13333	27.7333	50.3333	49.5333	52.5333	58.9333	61.9333	786.933	832.533	833.533	84.5333	77.3333	27.5333	3.93333	3.13333	4.73333	3.13333	2.13333	3.33333	2.13333	5.73333	3.73333	1071.53	904.533	1279.73	2235.53	2347.93	1773.93	285.533	279.933	292.933
111.833		2.6	1	3.6	0.8	-1.4	1.8	2.8	0	1.6	1.8	3.6	2.8	33.4	44	48.2	54.2	57.6	63.6	786.6	840.2	842.2	82.2	80	29.2	4.6	3.8	4.4	5.8	3.8	4	4.8	5.4	4.4	1062.2	910.2	1268.4	2253.2	2360.6	1769.6	280.2	272.6	299.6
112		3.1	1.5	4.1	2.3	1.1	1.3	3.3	3.5	3.1	2.3	4.1	3.3	26.9	36.5	46.7	56.7	58.1	61.1	783.1	844.7	854.7	82.7	76.5	29.7	6.1	3.3	2.9	3.3	3.3	4.5	1.3	5.9	3.9	1072.7	890.7	1265.9	2252.7	2345.1	1771.1	279.7	275.1	306.1
112.167		1.43333	0.833333	3.43333	0.633333	-0.566667	0.633333	2.63333	2.83333	2.43333	1.63333	2.43333	2.63333	28.2333	41.8333	54.0333	55.0333	55.4333	57.4333	780.433	844.033	845.033	82.0333	79.8333	30.0333	4.43333	6.63333	3.23333	2.63333	3.63333	3.83333	2.63333	4.23333	4.23333	1087.03	903.033	1260.23	2236.03	2336.43	1784.43	282.033	278.433	298.433
112.333		1.6	2	4.6	0.8	-0.4	1.8	3.8	2	1.6	1.8	2.6	2.8	29.4	38	48.2	54.2	57.6	59.6	791.6	839.2	850.2	82.2	78	29.2	4.6	4.8	3.4	4.8	4.8	4	3.8	4.4	4.4	1072.2	904.2	1249.4	2256.2	2365.6	1763.6	280.2	275.6	301.6
112.5		1.1	-0.5	5.1	-0.7	-1.9	1.3	1.3	1.5	2.1	0.3	2.1	4.3	27.9	37.5	46.7	51.7	55.1	60.1	792.1	849.7	856.7	79.7	81.5	29.7	3.1	4.3	3.9	5.3	3.3	4.5	2.3	5.9	2.9	1069.7	907.7	1261.9	2243.7	2348.1	1774.1	286.7	275.1	299.1
112.667		2.6	1	4.6	0.8	0.6	1.8	3.8	2	2.6	1.8	1.6	3.8	33.4	36	46.2	52.2	57.6	63.6	778.6	845.2	850.2	82.2	80	33.2	3.6	4.8	5.4	2.8	1.8	3	3.8	6.4	4.4	1076.2	903.2	1258.4	2269.2	2355.6	1775.6	284.2	273.6	292.6
112.833		0.1	0.5	4.1	-0.7	0.1	0.3	3.3	1.5	1.1	1.3	1.1	2.3	30.9	36.5	46.7	52.7	56.1	61.1	786.1	846.7	850.7	81.7	79.5	30.7	3.1	3.3	3.9	2.3	3.3	3.5	3.3	5.9	3.9	1083.7	898.7	1252.9	2265.7	2351.1	1774.1	288.7	275.1	295.1
113		2.76667	2.16667	4.76667	0.966667	1.76667	3.96667	1.96667	2.16667	1.76667	2.96667	2.76667	1.96667	28.5667	33.1667	47.3667	55.3667	57.7667	62.7667	793.767	849.367	852.367	85.3667	77.1667	30.3667	4.76667	4.96667	4.56667	3.96667	2.96667	3.16667	2.96667	5.56667	4.56667	1093.37	908.367	1247.57	2254.37	2354.77	1793.77	281.367	280.767	300.767
113.167		4.26667	1.66667	5.26667	1.46667	0.266667	1.46667	2.46667	1.66667	0.266667	1.46667	3.26667	3.46667	46.0667	35.6667	46.8667	49.8667	55.2667	62.2667	789.267	842.867	841.867	84.8667	78.6667	30.8667	3.26667	2.46667	4.06667	2.46667	3.46667	1.66667	2.46667	6.06667	4.06667	1074.87	918.867	1266.07	2240.87	2351.27	1777.27	283.867	275.267	298.267
113.333		0.933333	0.333333	5.93333	0.133333	-0.0666667	0.133333	1.13333	2.33333	2.93333	0.133333	2.93333	3.13333	51.7333	49.3333	51.5333	51.5333	55.9333	63.9333	773.933	842.533	847.533	80.5333	77.3333	28.5333	2.93333	3.13333	3.73333	4.13333	4.13333	3.33333	1.13333	4.73333	3.73333	1075.53	908.533	1240.73	2240.53	2341.93	1752.93	284.533	276.933	299.933
113.5		1.26667	2.66667	7.26667	-0.533333	0.266667	4.46667	1.46667	2.66667	1.26667	1.46667	1.26667	2.46667	43.0667	33.6667	46.8667	50.8667	56.2667	59.2667	772.267	838.867	849.867	81.8667	79.6667	29.8667	3.26667	4.46667	4.06667	2.46667	3.46667	3.66667	1.46667	4.06667	4.06667	1078.87	913.867	1234.07	2245.87	2370.27	1780.27	281.867	272.267	296.267
113.667		1.1	1.5	5.1	1.3	-1.9	0.3	1.3	1.5	1.1	2.3	1.1	3.3	30.9	33.5	45.7	52.7	55.1	62.1	788.1	855.7	842.7	81.7	77.5	28.7	4.1	3.3	2.9	5.3	4.3	2.5	3.3	3.9	3.9	1081.7	905.7	1247.9	2274.7	2363.1	1773.1	282.7	276.1	302.1
113.833		2.26667	0.666667	6.26667	1.46667	0.266667	2.46667	1.46667	2.66667	1.26667	1.46667	2.26667	3.46667	29.0667	47.6667	46.8667	47.8667	56.2667	60.2667	788.267	852.867	845.867	83.8667	78.6667	28.8667	4.26667	2.46667	3.06667	4.46667	4.46667	2.66667	3.46667	5.06667	4.06667	1070.87	915.867	1248.07	2237.87	2340.27	1795.27	283.867	272.267	296.267
114		2.1	1.5	5.1	0.3	-0.9	0.3	2.3	3.5	2.1	2.3	3.1	3.3	30.9	36.5	45.7	50.7	55.1	61.1	785.1	839.7	838.7	81.7	76.5	29.7	2.1	3.3	1.9	2.3	3.3	2.5	2.3	4.9	3.9	1085.7	905.7	1252.9	2249.7	2326.1	1783.1	281.7	274.1	295.1
114.167		1.26667	1.66667	6.26667	0.466667	0.266667	2.46667	1.46667	3.66667	1.26667	0.466667	2.26667	2.46667	34.0667	37.6667	51.8667	52.8667	56.2667	58.2667	772.267	848.867	831.867	83.8667	74.6667	29.8667	3.26667	5.46667	5.06667	4.46667	3.46667	2.66667	2.46667	5.06667	4.06667	1073.87	905.867	1235.07	2257.87	2323.27	1780.27	276.867	277.267	300.267
114.333		2.26667	0.666667	7.26667	2.46667	1.26667	1.46667	1.46667	3.66667	1.26667	1.46667	3.26667	3.46667	31.0667	30.6667	46.8667	50.8667	54.2667	61.2667	785.267	838.867	847.867	82.8667	79.6667	30.8667	4.26667	4.46667	3.06667	4.46667	5.46667	2.66667	2.46667	4.06667	3.06667	1075.87	907.867	1248.07	2241.87	2325.27	1773.27	282.867	273.267	299.267
114.5		2.1	1.5	8.1	1.3	1.1	2.3	2.3	2.5	3.1	2.3	1.1	3.3	27.9	35.5	45.7	51.7	56.1	58.1	780.1	844.7	838.7	86.7	75.5	28.7	4.1	2.3	4.9	2.3	4.3	4.5	2.3	5.9	5.9	1083.7	906.7	1219.9	2246.7	2331.1	1782.1	286.7	270.1	293.1
114.667		3.93333	2.33333	6.93333	2.13333	-1.06667	0.133333	2.13333	1.33333	1.93333	2.13333	1.93333	6.13333	43.7333	56.3333	45.5333	53.5333	53.9333	59.9333	786.933	856.533	843.533	83.5333	76.3333	30.5333	3.93333	4.13333	3.73333	5.13333	2.13333	3.33333	2.13333	3.73333	3.73333	1085.53	897.533	1226.73	2254.53	2333.93	1782.93	275.533	281.933	295.933
114.833		2.1	3.5	9.1	-0.7	1.1	2.3	3.3	1.5	2.1	1.3	2.1	3.3	32.9	36.5	47.7	50.7	59.1	63.1	775.1	846.7	843.7	84.7	77.5	31.7	3.1	3.3	4.9	4.3	3.3	2.5	3.3	6.9	2.9	1081.7	917.7	1207.9	2232.7	2338.1	1771.1	281.7	271.1	297.1
115		3.6	3	8.6	2.8	1.6	-0.2	2.8	3	2.6	2.8	4.6	4.8	45.4	35	49.2	51.2	53.6	59.6	786.6	831.2	836.2	83.2	79	29.2	4.6	4.8	4.4	4.8	3.8	4	2.8	6.4	4.4	1077.2	907.2	1223.4	2236.2	2323.6	1767.6	278.2	274.6	300.6
115.167		3.93333	3.33333	8.93333	1.13333	-0.0666667	1.13333	2.13333	3.33333	1.93333	2.13333	2.93333	4.13333	38.7333	33.3333	45.5333	46.5333	53.9333	58.9333	781.933	834.533	827.533	81.5333	79.3333	32.5333	2.93333	4.13333	3.73333	4.13333	3.13333	3.33333	4.13333	4.73333	2.73333	1073.53	915.533	1215.73	2235.53	2316.93	1778.93	281.533	270.933	292.933
115.333		3.43333	2.83333	9.43333	-0.366667	0.433333	1.63333	2.63333	2.83333	2.43333	2.63333	3.43333	4.63333	49.2333	30.8333	47.0333	50.0333	53.4333	60.4333	777.433	844.033	823.033	87.0333	77.8333	32.0333	5.43333	3.63333	5.23333	4.63333	3.63333	3.83333	2.63333	7.23333	3.23333	1080.03	904.033	1224.23	2238.03	2328.43	1770.43	281.033	274.433	299.433
115.5		2.93333	2.33333	7.93333	-0.866667	-1.06667	0.133333	0.133333	3.33333	-0.0666667	1.13333	2.93333	2.13333	29.7333	28.3333	43.5333	51.5333	54.9333	58.9333	768.933	847.533	836.533	83.5333	78.3333	29.5333	1.93333	3.13333	2.73333	2.13333	1.13333	4.33333	1.13333	4.73333	2.73333	1068.53	916.533	1211.73	2214.53	2322.93	1766.93	277.533	271.933	294.933
115.667		2.43333	1.83333	8.43333	0.633333	0.433333	-0.366667	2.63333	1.83333	3.43333	3.63333	2.43333	3.63333	28.2333	32.8333	49.0333	51.0333	48.4333	59.4333	769.433	845.033	820.033	83.0333	78.8333	27.0333	3.43333	3.63333	3.23333	4.63333	2.63333	2.83333	3.63333	4.23333	2.23333	1074.03	917.033	1195.23	2237.03	2312.43	1757.43	282.033	273.433	293.433
115.833		5.6	5	9.6	1.8	0.6	1.8	2.8	4	2.6	2.8	2.6	5.8	31.4	33	52.2	51.2	59.6	56.6	777.6	829.2	833.2	84.2	77	31.2	4.6	4.8	4.4	3.8	4.8	3	3.8	7.4	2.4	1084.2	919.2	1215.4	2223.2	2305.6	1778.6	283.2	271.6	297.6
116		4.76667	4.16667	8.76667	-0.0333333	1.76667	1.96667	1.96667	2.16667	1.76667	0.966667	2.76667	2.96667	27.5667	37.1667	47.3667	50.3667	51.7667	57.7667	765.767	841.367	825.367	84.3667	77.1667	29.3667	2.76667	3.96667	4.56667	2.96667	4.96667	3.16667	2.96667	4.56667	2.56667	1085.37	908.367	1205.57	2207.37	2297.77	1755.77	281.367	275.767	299.767
116.167		6.1	3.5	10.1	2.3	0.1	0.3	2.3	2.5	2.1	2.3	3.1	3.3	29.9	41.5	50.7	50.7	53.1	59.1	775.1	836.7	832.7	81.7	80.5	30.7	4.1	4.3	4.9	2.3	3.3	3.5	2.3	4.9	4.9	1079.7	919.7	1200.9	2252.7	2296.1	1774.1	278.7	278.1	299.1
116.333		4.76667	3.16667	10.7667	-0.0333333	-1.23333	0.966667	1.96667	2.16667	1.76667	1.96667	2.76667	3.96667	28.5667	39.1667	52.3667	48.3667	57.7667	58.7667	768.767	833.367	823.367	83.3667	75.1667	27.3667	3.76667	3.96667	4.56667	1.96667	1.96667	3.16667	2.96667	5.56667	3.56667	1083.37	906.367	1195.57	2234.37	2313.77	1770.77	288.367	272.767	290.767

## Sheet: peptide_ThT
Time [s]	Time [h]	RAW_VALUES	R2R3 WT			AVG	R2R3 P301L			AVG	VQIVYK			AVG	VQIINK			AVG	G303V			AVG	S305N			AVG	V300I			AVG	WT R1R3			AVG	R1R3 P270L			AVG	R1R2 WT			AVG	R1R2 P270S			AVG	DNIKHV
0	0		24	24	23	-6.33333	25	25	22	-6	63	70	67	36.6667	52	55	52	23	27	27	27		24	25	25	-5.33333	26	26	27	-3.66667	35	34	33	4	24	24	25	-5.66667	24	24	25	-5.66667	25	26	28	-3.66667	27	27	27
300	0.0833333		24	24	22	-6.66667	26	24	23	-5.66667	63	85	68	42	60	61	65	32	26	26	27	-3.66667	24	24	25	-5.66667	26	26	27	-3.66667	34	34	34	4	23	24	25	-6	24	23	25	-6	25	25	26	-4.66667	26	27	27
600	0.166667		24	24	24	-6	25	24	23	-6	72	94	79	51.6667	68	72	75	41.6667	26	28	27	-3	24	24	25	-5.66667	27	25	27	-3.66667	34	35	33	4	23	23	24	-6.66667	24	24	25	-5.66667	24	26	27	-4.33333	25	27	27
900	0.25		24	24	22	-6.66667	25	23	23	-6.33333	87	119	93	69.6667	85	77	95	55.6667	26	29	27	-2.66667	23	24	25	-6	27	26	27	-3.33333	33	35	34	4	23	24	24	-6.33333	23	23	24	-6.66667	26	25	25	-4.66667	27	27	27
1200	0.333333		25	24	23	-6	25	24	23	-6	100	149	106	88.3333	101	85	113	69.6667	25	28	27	-3.33333	23	24	25	-6	26	25	27	-4	34	34	34	4	23	24	24	-6.33333	24	24	24	-6	25	25	26	-4.66667	27	28	27
1500	0.416667		25	25	22	-6	26	24	23	-5.66667	110	165	136	107	112	90	112	74.6667	25	27	27	-3.66667	23	23	25	-6.33333	26	25	26	-4.33333	34	34	34	4	23	23	24	-6.66667	23	23	24	-6.66667	25	26	25	-4.66667	26	28	27
1800	0.5		25	23	23	-6.33333	26	24	24	-5.33333	119	182	142	117.667	139	99	129	92.3333	25	26	27	-4	23	23	25	-6.33333	25	26	27	-4	34	34	34	4	23	23	25	-6.33333	23	24	26	-5.66667	26	24	26	-4.66667	27	27	27
2100	0.583333		25	23	23	-6.33333	25	25	23	-5.66667	138	179	171	132.667	144	119	141	104.667	27	26	27	-3.33333	23	23	24	-6.66667	26	25	27	-4	33	35	34	4	23	23	25	-6.33333	23	24	24	-6.33333	25	25	26	-4.66667	27	26	27
2400	0.666667		25	23	24	-6	26	23	23	-6	153	177	175	138.333	156	116	157	113	26	28	27	-3	23	23	25	-6.33333	25	25	27	-4.33333	34	35	33	4	23	23	24	-6.66667	24	23	24	-6.33333	25	25	26	-4.66667	26	27	27
2700	0.75		25	24	23	-6	26	24	23	-5.66667	157	172	189	142.667	172	129	172	127.667	26	32	27	-1.66667	23	23	25	-6.33333	26	25	27	-4	34	35	33	4.33333	22	23	24	-7	24	23	25	-6	25	25	27	-4.33333	26	27	28
3000	0.833333		26	23	23	-6	25	24	24	-5.66667	181	182	205	159.333	171	141	172	131.333	26	33	27	-1.33333	23	24	25	-6	26	25	27	-4	33	36	34	4	23	24	25	-6	23	23	24	-6.66667	25	25	25	-5	27	28	28
3299.9	0.916639		25	24	23	-6	26	24	23	-5.66667	195	163	202	156.667	186	169	179	148	26	37	28	0.333333	23	25	25	-5.66667	26	25	27	-4	33	35	34	3.33333	23	23	24	-6.66667	24	23	24	-6.33333	26	24	26	-4.66667	27	27	28
3599.9	0.999972		24	23	23	-6.66667	26	24	24	-5.33333	203	174	193	160	187	167	183	149	26	38	27	0.333333	23	24	26	-5.66667	26	25	27	-4	33	33	34	4.66667	24	23	24	-6.33333	23	23	24	-6.66667	25	25	26	-4.66667	26	28	27
3899.9	1.08331		24	24	23	-6.33333	25	25	23	-5.66667	224	184	204	174	206	171	190	159	26	35	27	-0.666667	23	24	25	-6	26	25	26	-4.33333	35	35	34	4	22	23	24	-7	23	23	24	-6.66667	25	25	27	-4.33333	27	27	28
4199.9	1.16664		25	23	22	-6.66667	25	24	23	-6	212	184	218	174.667	214	178	207	169.667	26	34	27	-1	24	24	25	-5.66667	26	26	27	-3.66667	33	34	35	4	23	23	25	-6.33333	24	23	25	-6	25	25	27	-4.33333	27	28	28
4499.9	1.24997		25	24	23	-6	26	24	24	-5.33333	252	213	231	202	225	184	214	177.667	26	30	27	-2.33333	24	24	26	-5.33333	26	26	27	-3.66667	33	35	34	4.33333	23	23	25	-6.33333	23	24	25	-6	25	26	26	-4.33333	27	28	28
4799.9	1.33331		25	24	22	-6.33333	26	24	23	-5.66667	250	229	243	210.667	224	198	220	184	26	28	27	-3	24	24	26	-5.33333	26	25	28	-3.66667	34	35	34	3.66667	23	24	24	-6.33333	23	23	25	-6.33333	25	25	27	-4.33333	27	28	28
5099.9	1.41664		25	24	24	-5.66667	27	25	23	-5	263	223	232	209.333	236	196	231	191	26	27	28	-3	24	24	26	-5.33333	26	26	28	-3.33333	33	34	34	4.66667	23	24	24	-6.33333	24	24	25	-5.66667	26	25	26	-4.33333	27	28	28
5399.9	1.49997		25	24	24	-5.66667	27	24	24	-5	293	248	304	251.667	245	208	249	204	27	30	27	-2	24	24	26	-5.33333	27	26	27	-3.33333	35	35	34	4	23	24	24	-6.33333	23	24	25	-6	26	26	27	-3.66667	27	28	29
5699.9	1.58331		26	24	24	-5.33333	27	25	24	-4.66667	252	258	350	256.667	258	204	254	208.667	27	36	28	0.333333	24	24	26	-5.33333	27	26	28	-3	34	34	34	4.66667	23	24	25	-6	24	24	25	-5.66667	25	26	27	-4	28	28	29
5999.9	1.66664		26	24	24	-5.33333	26	25	25	-4.66667	294	259	279	247.333	277	234	264	228.333	27	38	28	1	25	24	27	-4.66667	26	27	28	-3	34	35	35	4.66667	23	24	25	-6	24	23	25	-6	26	25	26	-4.33333	27	29	29
6299.9	1.74997		26	24	23	-5.66667	26	25	24	-5	291	263	264	242.667	287	228	274	233	28	39	28	1.66667	24	24	25	-5.66667	27	27	27	-3	34	35	35	5	23	24	25	-6	24	23	25	-6	26	26	26	-4	27	28	29
6599.9	1.83331		26	25	24	-5	27	25	24	-4.66667	302	273	285	256.667	315	251	293	256.333	27	39	28	1.33333	25	23	26	-5.33333	27	26	28	-3	35	35	35	4.66667	24	23	25	-6	24	24	26	-5.33333	26	25	27	-4	28	29	28
6899.9	1.91664		26	23	24	-5.66667	27	26	24	-4.33333	271	281	286	249.333	306	240	299	251.667	27	39	28	1.33333	24	25	27	-4.66667	27	25	28	-3.33333	35	35	34	5	23	24	25	-6	24	24	25	-5.66667	26	26	26	-4	27	29	30
7199.9	1.99997		26	25	23	-5.33333	27	25	24	-4.66667	308	280	293	263.667	318	259	301	262.667	26	41	28	1.66667	25	25	27	-4.33333	27	26	29	-2.66667	34	36	35	5	24	24	25	-5.66667	24	23	25	-6	26	26	27	-3.66667	28	28	29
7499.9	2.08331		26	24	24	-5.33333	27	26	24	-4.33333	295	309	264	259.333	333	300	303	282	27	41	27	1.66667	25	26	27	-4	28	26	28	-2.66667	35	36	34	4.33333	24	24	25	-5.66667	24	23	25	-6	26	26	27	-3.66667	27	29	29
7799.9	2.16664		26	24	23	-5.66667	27	25	25	-4.33333	348	290	271	273	338	287	304	279.667	27	41	27	1.66667	25	25	27	-4.33333	27	25	28	-3.33333	34	35	34	4.66667	24	23	25	-6	24	23	25	-6	26	26	27	-3.66667	28	28	29
8099.9	2.24997		27	23	24	-5.33333	27	26	25	-4	270	292	268	246.667	354	278	321	287.667	27	44	28	3	25	25	27	-4.33333	26	25	29	-3.33333	35	35	34	4.66667	24	25	25	-5.33333	24	24	25	-5.66667	26	26	28	-3.33333	28	29	29
8399.9	2.33331		26	24	23	-5.66667	27	25	25	-4.33333	294	288	313	268.333	365	295	332	300.667	27	44	28	3	26	25	27	-4	27	26	28	-3	35	34	35	4.66667	24	23	25	-6	23	24	25	-6	26	26	27	-3.66667	28	29	29
9600.5	2.66681		26	25	23	-5.33333	27	26	25	-4	500	321	284	338.333	408	344	358	340	27	49	28	4.66667	25	25	27	-4.33333	27	26	28	-3	34	35	35	3.33333	24	24	25	-5.66667	24	25	25	-5.33333	27	27	27	-3	28	29	28
9900.5	2.75014		26	24	24	-5.33333	28	27	25	-3.33333	474	329	283	332	412	321	379	340.667	28	50	28	5.33333	25	26	27	-4	27	26	28	-3	32	34	34	4.33333	24	23	25	-6	24	25	26	-5	27	27	27	-3	27	28	28
10200.6	2.8335		26	24	24	-5.33333	27	26	25	-4	423	330	284	315.667	419	321	370	340	28	51	28	5.66667	26	26	27	-3.66667	26	27	28	-3	34	35	34	4	24	24	26	-5.33333	24	24	26	-5.33333	27	27	27	-3	29	29	30
10500.6	2.91683		27	23	24	-5.33333	28	28	25	-3	373	368	301	317.333	510	353	385	386	27	51	28	5.33333	26	26	27	-3.66667	28	26	29	-2.33333	34	34	34	4.33333	24	24	25	-5.66667	24	25	26	-5	27	27	27	-3	28	30	30
10800.6	3.00017		26	24	24	-5.33333	27	28	26	-3	448	350	296	334.667	430	344	405	363	28	53	27	6	26	26	26	-4	28	26	28	-2.66667	34	34	35	4.33333	24	24	25	-5.66667	24	24	25	-5.66667	27	27	27	-3	27	28	30
11100.6	3.0835		26	24	25	-5	29	28	26	-2.33333	339	429	371	349.667	504	339	400	384.333	27	53	28	6	26	25	28	-3.66667	27	26	28	-3	35	34	34	5	24	24	25	-5.66667	24	24	25	-5.66667	26	27	27	-3.33333	28	29	31
11400.6	3.16683		26	24	24	-5.33333	28	29	26	-2.33333	364	426	315	338.333	477	390	419	398.667	27	52	29	6	26	26	27	-3.66667	27	27	29	-2.33333	34	36	35	4.66667	25	24	25	-5.33333	24	24	25	-5.66667	27	27	27	-3	28	28	30
11700.6	3.25017		27	24	24	-5	30	28	27	-1.66667	362	384	304	320	484	355	419	389.333	28	53	28	6.33333	26	26	28	-3.33333	27	26	29	-2.66667	34	35	35	3.66667	24	24	26	-5.33333	24	25	25	-5.33333	27	27	27	-3	28	28	30
12000.6	3.3335		27	24	24	-5	29	28	27	-2	379	372	329	330	510	371	434	408.333	27	52	28	5.66667	26	27	27	-3.33333	28	27	29	-2	34	34	33	3.33333	24	23	26	-5.66667	24	25	24	-5.66667	26	26	27	-3.66667	29	29	30
12300.6	3.41683		27	25	24	-4.66667	30	29	28	-1	465	395	336	368.667	518	377	433	412.667	27	52	29	6	26	27	28	-3	27	27	28	-2.66667	33	34	33	3	24	23	25	-6	25	25	26	-4.66667	26	26	27	-3.66667	29	28	31
12600.6	3.50017		26	24	24	-5.33333	31	28	29	-0.666667	364	377	327	326	525	398	431	421.333	27	52	28	5.66667	26	26	27	-3.66667	27	27	29	-2.33333	33	33	33	3	24	23	25	-6	24	24	26	-5.33333	26	27	28	-3	27	29	31
12900.6	3.5835		26	24	24	-5.33333	32	30	29	0.333333	392	410	350	354	523	391	443	422.333	28	51	28	5.66667	27	26	28	-3	28	27	28	-2.33333	33	33	33	3	24	23	25	-6	23	25	26	-5.33333	27	26	27	-3.33333	28	29	30
13200.6	3.66683		25	24	25	-5.33333	32	32	28	0.666667	404	398	326	346	514	422	456	434	28	51	28	5.66667	26	26	27	-3.66667	27	27	29	-2.33333	33	33	33	2.66667	24	24	25	-5.66667	24	25	26	-5	26	27	28	-3	28	28	30
13500.6	3.75017		26	23	25	-5.33333	33	33	29	1.66667	395	383	339	342.333	507	414	488	439.667	27	51	28	5.33333	26	26	27	-3.66667	28	27	28	-2.33333	33	33	32	3.66667	24	24	25	-5.66667	24	25	26	-5	26	26	28	-3.33333	28	29	30
13800.6	3.8335		27	24	24	-5	33	33	30	2	469	404	341	374.667	541	409	482	447.333	28	52	28	6	26	26	27	-3.66667	27	26	28	-3	33	35	33	3.33333	25	23	25	-5.66667	24	24	26	-5.33333	26	26	27	-3.66667	28	29	30
14100.6	3.91683		27	24	24	-5	33	34	30	2.33333	489	409	325	377.667	528	427	489	451.333	27	52	28	5.66667	26	25	28	-3.66667	28	26	29	-2.33333	33	34	33	3.33333	24	24	25	-5.66667	25	25	25	-5	26	26	27	-3.66667	29	29	30
14400.6	4.00017		26	24	24	-5.33333	36	32	30	2.66667	434	419	325	362.667	548	477	492	475.667	27	51	28	5.33333	26	26	27	-3.66667	27	27	29	-2.33333	34	32	34	2.66667	24	24	25	-5.66667	25	24	25	-5.33333	26	27	28	-3	29	28	30
14700.6	4.0835		26	24	24	-5.33333	36	32	30	2.66667	435	453	375	391	523	474	513	473.333	28	50	28	5.33333	26	26	28	-3.33333	27	27	28	-2.66667	33	33	32	3	24	24	25	-5.66667	24	24	26	-5.33333	26	26	27	-3.66667	28	29	31
15000.6	4.16683		26	24	24	-5.33333	38	31	32	3.66667	416	444	343	371	524	457	535	475.333	27	47	27	3.66667	26	26	27	-3.66667	27	27	29	-2.33333	32	34	33	3	24	24	25	-5.66667	24	25	26	-5	26	27	27	-3.33333	29	29	31
15300.6	4.25017		27	23	24	-5.33333	40	31	32	4.33333	449	435	356	383.333	571	477	539	499	27	48	27	4	27	27	28	-2.66667	28	27	29	-2	33	33	33	3.33333	23	24	25	-6	25	25	25	-5	27	27	27	-3	29	28	30
15600.6	4.3335		27	24	24	-5	41	31	33	5	519	441	368	412.667	529	471	601	503.667	27	51	28	5.33333	26	26	28	-3.33333	27	27	29	-2.33333	33	34	33	2.66667	24	24	26	-5.33333	24	25	26	-5	26	27	28	-3	28	29	31
15900.6	4.41683		26	24	24	-5.33333	41	31	34	5.33333	441	435	350	378.667	532	484	587	504.333	27	48	28	4.33333	26	26	28	-3.33333	27	26	29	-2.66667	32	33	33	2	25	24	25	-5.33333	24	25	26	-5	26	27	28	-3	28	29	30
16200.5	4.50014		27	23	24	-5.33333	43	31	33	5.66667	489	463	396	419.333	568	474	582	511.333	28	48	28	4.66667	27	27	27	-3	27	26	29	-2.66667	32	32	32	2.66667	25	24	24	-5.66667	24	24	26	-5.33333	27	26	27	-3.33333	28	29	31
16500.5	4.58347		26	24	24	-5.33333	43	32	34	6.33333	464	462	364	400	555	495	576	512	27	47	28	4	27	26	28	-3	27	26	28	-3	33	33	32	3.33333	24	24	25	-5.66667	24	24	25	-5.66667	26	26	27	-3.66667	28	29	31
16800.5	4.66681		27	24	24	-5	45	35	35	8.33333	465	489	401	421.667	563	481	607	520.333	28	48	27	4.33333	27	27	28	-2.66667	27	27	29	-2.33333	33	33	34	2.66667	24	24	25	-5.66667	24	25	25	-5.33333	27	27	26	-3.33333	28	29	31
17100.5	4.75014		27	24	24	-5	45	33	37	8.33333	482	523	398	437.667	565	491	630	532	28	47	28	4.33333	27	26	27	-3.33333	27	26	29	-2.66667	33	33	32	2.66667	24	24	26	-5.33333	24	24	26	-5.33333	26	27	27	-3.33333	28	28	31
17400.5	4.83347		27	24	24	-5	46	33	37	8.66667	654	494	427	495	576	515	627	542.667	27	49	27	4.33333	27	27	28	-2.66667	27	26	30	-2.33333	33	32	33	2.66667	24	24	25	-5.66667	24	24	25	-5.66667	26	26	28	-3.33333	28	29	30
17700.5	4.91681		27	24	24	-5	47	33	39	9.66667	511	526	395	447.333	582	529	610	543.667	28	49	28	5	27	26	29	-2.66667	27	26	29	-2.66667	33	33	32	2.33333	25	24	25	-5.33333	24	24	25	-5.66667	27	26	28	-3	28	29	31
18000.5	5.00014		27	23	25	-5	47	33	41	10.3333	584	529	397	473.333	586	534	641	557	28	49	28	5	27	27	28	-2.66667	27	26	29	-2.66667	32	33	32	3	25	23	26	-5.33333	24	25	26	-5	26	27	27	-3.33333	28	30	31
18300.5	5.08347		27	24	25	-4.66667	49	35	45	13	562	529	397	466	604	532	657	567.667	28	49	27	4.66667	27	28	28	-2.33333	27	27	29	-2.33333	33	33	33	2.33333	23	24	26	-5.66667	24	25	25	-5.33333	26	27	28	-3	28	29	31
18600.5	5.16681		27	24	25	-4.66667	49	36	49	14.6667	658	506	413	495.667	629	560	628	575.667	28	50	28	5.33333	27	28	29	-2	28	26	28	-2.66667	32	33	32	2.33333	24	24	25	-5.66667	23	24	26	-5.66667	26	27	27	-3.33333	28	29	31
18900.5	5.25014		27	24	25	-4.66667	49	37	55	17	590	536	368	468	612	612	634	589.333	27	49	27	4.33333	28	27	29	-2	27	27	29	-2.33333	32	33	32	2.66667	24	24	25	-5.66667	24	24	26	-5.33333	27	27	27	-3	27	29	31
19200.5	5.33347		27	24	25	-4.66667	50	40	49	16.3333	520	509	376	438.333	613	557	654	578	28	49	28	5	27	28	29	-2	27	27	28	-2.66667	32	33	33	2.33333	24	24	25	-5.66667	24	26	26	-4.66667	26	27	27	-3.33333	28	29	31
19500.5	5.41681		27	24	25	-4.66667	52	42	65	23	615	577	405	502.333	633	567	649	586.333	28	49	28	5	28	28	29	-1.66667	28	27	29	-2	33	32	32	3	24	24	25	-5.66667	24	24	25	-5.66667	26	27	27	-3.33333	28	29	31
19800.5	5.50014		26	24	24	-5.33333	52	56	80	32.6667	513	520	392	445	660	591	666	609	27	50	28	5	28	28	28	-2	28	27	29	-2	33	33	33	2.66667	25	24	25	-5.33333	24	24	26	-5.33333	28	27	28	-2.33333	28	29	30
20100.5	5.58347		27	24	25	-4.66667	53	64	67	31.3333	543	534	419	468.667	651	581	666	602.667	29	49	28	5.33333	28	27	30	-1.66667	27	26	29	-2.66667	32	34	32	2	24	24	25	-5.66667	24	25	25	-5.33333	26	26	27	-3.66667	28	30	31
20400.5	5.66681		27	24	25	-4.66667	54	62	72	32.6667	539	543	458	483.333	644	653	687	631.333	28	48	28	4.66667	27	28	29	-2	27	27	29	-2.33333	32	32	32	3	24	25	25	-5.33333	25	24	26	-5	26	27	27	-3.33333	28	28	31
20700.5	5.75014		27	24	24	-5	56	58	75	33	607	554	414	495	674	629	686	633	27	48	28	4.33333	28	28	29	-1.66667	28	27	29	-2	32	34	33	2.33333	24	24	25	-5.66667	24	25	25	-5.33333	27	26	27	-3.33333	29	29	30
21000.5	5.83347		27	24	24	-5	57	59	82	36	634	611	420	525	692	629	705	645.333	27	46	28	3.66667	29	29	30	-0.666667	27	26	29	-2.66667	32	33	32	2	24	24	25	-5.66667	23	25	26	-5.33333	27	27	27	-3	28	29	31
21300.5	5.91681		26	23	24	-5.66667	60	58	94	40.6667	556	559	405	476.667	676	593	723	634	27	48	27	4	28	27	30	-1.66667	27	27	28	-2.66667	32	32	32	2.66667	24	24	25	-5.66667	24	24	26	-5.33333	27	26	28	-3	27	29	30
21600.4	6.00011		26	24	25	-5	60	70	128	56	674	600	495	559.667	686	629	715	646.667	27	47	28	4	29	28	29	-1.33333	27	26	28	-3	33	33	32	2.33333	24	24	25	-5.66667	25	24	25	-5.33333	26	26	27	-3.66667	28	29	31
21900.4	6.08344		26	23	24	-5.66667	62	70	132	58	644	643	447	548	692	660	719	660.333	27	45	27	3	29	28	29	-1.33333	28	27	28	-2.33333	32	33	32	2.66667	24	23	24	-6.33333	24	24	26	-5.33333	26	27	27	-3.33333	28	29	30
22200.4	6.16678		26	23	24	-5.66667	64	74	147	65	615	579	473	525.667	746	612	725	664.333	26	46	27	3	28	28	29	-1.66667	26	26	28	-3.33333	32	33	33	2.33333	24	23	25	-6	24	24	25	-5.66667	26	26	27	-3.66667	27	29	30
22500.4	6.25011		26	23	24	-5.66667	66	86	165	75.6667	609	585	453	519	722	699	729	686.667	28	45	27	3.33333	28	28	30	-1.33333	27	26	29	-2.66667	32	33	32	2.66667	23	24	25	-6	25	24	25	-5.33333	26	26	27	-3.66667	27	28	31
22800.4	6.33344		26	23	24	-5.66667	66	88	145	69.6667	720	615	449	564.667	711	625	740	662	27	47	27	3.66667	29	28	29	-1.33333	27	26	28	-3	33	33	32	2.66667	24	24	25	-5.66667	24	24	25	-5.66667	26	26	26	-4	28	28	30
23100.4	6.41678		26	23	24	-5.66667	71	82	177	80	585	658	425	526	715	670	738	677.667	27	47	27	3.66667	29	28	29	-1.33333	27	26	28	-3	32	33	33	2.33333	24	23	25	-6	23	24	25	-6	26	25	26	-4.33333	28	28	30
23400.4	6.50011		26	23	24	-5.66667	78	103	214	101.667	665	594	440	536.333	723	669	757	686.333	27	46	26	3	29	28	30	-1	27	26	28	-3	32	33	32	3	23	23	24	-6.66667	23	23	25	-6.33333	25	26	27	-4	27	28	30
23700.4	6.58344		26	23	24	-5.66667	79	130	257	125.333	648	628	434	540	724	638	773	681.667	27	47	27	3.66667	29	28	29	-1.33333	26	26	28	-3.33333	33	33	33	3	23	24	24	-6.33333	22	23	25	-6.66667	26	25	26	-4.33333	28	28	30
24000.4	6.66678		26	23	23	-6	77	150	314	150.333	737	633	467	582.333	758	668	781	705.667	27	45	27	3	29	28	29	-1.33333	26	26	28	-3.33333	33	33	33	2.66667	23	23	24	-6.66667	23	23	25	-6.33333	26	26	26	-4	27	29	30
24300.4	6.75011		25	23	24	-6	77	181	418	195.333	715	658	448	577	783	640	769	700.667	26	46	27	3	28	28	29	-1.66667	26	25	28	-3.66667	33	33	32	2.33333	23	23	24	-6.66667	23	24	24	-6.33333	26	25	26	-4.33333	28	29	30
24600.4	6.83344		25	23	23	-6.33333	92	219	619	280	612	752	504	592.667	757	689	814	723.333	27	46	27	3.33333	29	28	29	-1.33333	27	25	28	-3.33333	32	33	32	3	23	24	24	-6.33333	24	24	25	-5.66667	25	26	26	-4.33333	28	28	29
24900.4	6.91678		25	23	24	-6	120	283	812	375	685	621	468	561.333	777	659	793	713	26	47	27	3.33333	29	28	29	-1.33333	26	25	28	-3.66667	33	33	33	2.66667	23	23	24	-6.66667	23	23	24	-6.66667	25	25	26	-4.66667	27	29	30
25200.4	7.00011		24	22	24	-6.66667	132	362	685	363	783	689	490	624	764	709	814	732.333	27	46	26	3	28	28	29	-1.66667	26	25	28	-3.66667	32	34	32	2.33333	23	23	24	-6.66667	23	23	25	-6.33333	26	26	26	-4	27	28	29
25500.4	7.08344		26	23	23	-6	135	406	754	401.667	675	623	481	563	794	726	804	744.667	27	48	27	4	29	27	29	-1.66667	26	26	27	-3.66667	33	32	32	3	22	23	24	-7	22	24	24	-6.66667	26	26	26	-4	27	28	30
25800.4	7.16678		26	23	23	-6	135	498	848	463.667	814	644	480	616	785	725	815	745	26	47	27	3.33333	28	27	29	-2	26	26	27	-3.66667	33	34	32	2.66667	23	23	24	-6.66667	23	23	24	-6.66667	25	25	27	-4.33333	26	28	29
26100.4	7.25011		26	23	23	-6	160	597	958	541.667	734	725	465	611.333	795	699	840	748	27	47	26	3.33333	28	27	29	-2	27	27	28	-2.66667	32	33	33	2.33333	22	23	24	-7	23	23	24	-6.66667	25	25	26	-4.66667	27	28	29
26400.4	7.33344		26	22	23	-6.33333	202	827	1093	677.333	724	632	465	577	804	692	845	750.333	26	48	27	3.66667	29	28	29	-1.33333	27	28	27	-2.66667	32	32	33	2.66667	23	22	23	-7.33333	22	24	24	-6.66667	26	26	27	-3.66667	27	28	29
26700.4	7.41678		24	23	23	-6.66667	253	976	1324	821	813	801	494	672.667	847	710	858	775	26	48	26	3.33333	28	28	29	-1.66667	26	28	27	-3	32	33	33	3	22	22	24	-7.33333	23	23	25	-6.33333	25	26	26	-4.33333	27	27	30
27000.4	7.50011		26	22	23	-6.33333	363	1203	1481	985.667	734	699	488	610.333	826	723	846	768.333	26	47	27	3.33333	28	27	28	-2.33333	26	27	27	-3.33333	33	33	33	3	23	22	24	-7	23	23	24	-6.66667	25	26	26	-4.33333	26	27	29
27300.3	7.58342		25	22	23	-6.66667	410	1409	1510	1079.67	768	686	552	638.667	836	718	860	774.667	26	48	27	3.66667	28	28	29	-1.66667	26	27	28	-3	33	33	33	2.33333	23	22	24	-7	23	23	24	-6.66667	25	25	26	-4.66667	27	28	29
27600.3	7.66675		25	22	23	-6.66667	474	1528	1839	1250.33	783	698	505	632	825	718	862	771.667	26	46	26	2.66667	28	28	29	-1.66667	26	27	28	-3	32	32	33	3.33333	22	22	24	-7.33333	23	23	24	-6.66667	26	26	26	-4	26	28	29
27900.3	7.75008		26	22	23	-6.33333	520	1741	2203	1458	738	657	505	603.333	849	742	868	789.667	27	46	26	3	28	28	30	-1.33333	26	26	27	-3.66667	33	34	33	3.33333	23	22	24	-7	23	22	24	-7	25	26	26	-4.33333	26	28	28
28200.3	7.83342		26	23	23	-6	594	1910	2540	1651.33	727	737	555	643	850	757	883	800	27	47	26	3.33333	27	28	30	-1.66667	26	27	27	-3.33333	34	33	33	2.66667	23	23	24	-6.66667	22	23	24	-7	25	25	26	-4.66667	27	28	30
28500.3	7.91675		25	23	23	-6.33333	682	1968	3175	1911.67	884	697	490	660.333	887	744	900	813.667	26	46	26	2.66667	29	27	30	-1.33333	26	26	26	-4	32	33	33	3.33333	22	22	24	-7.33333	23	24	23	-6.66667	25	25	26	-4.66667	27	28	29
28800.3	8.00008		26	23	23	-6	757	2367	3511	2181.67	803	788	503	668	869	749	900	809.333	26	47	26	3	28	28	30	-1.33333	25	25	28	-4	33	34	33	3.33333	22	23	23	-7.33333	23	23	24	-6.66667	25	25	26	-4.66667	26	28	28
29100.3	8.08342		25	23	23	-6.33333	756	2576	4139	2460.33	736	709	470	608.333	865	770	895	813.333	26	46	26	2.66667	28	29	30	-1	26	25	28	-3.66667	33	34	33	3	22	22	24	-7.33333	23	23	24	-6.66667	25	25	25	-5	27	28	30
29400.3	8.16675		25	23	24	-6	905	2780	4214	2603	707	713	488	606	867	757	898	810.667	26	45	27	2.66667	28	29	29	-1.33333	26	25	28	-3.66667	33	33	33	3.33333	23	23	23	-7	24	23	24	-6.33333	25	24	26	-5	27	28	29
29700.3	8.25008		26	23	25	-5.33333	1147	2891	4061	2669.67	705	696	526	612.333	879	759	920	822.667	27	46	27	3.33333	28	29	31	-0.666667	27	26	27	-3.33333	33	34	33	3	23	23	24	-6.66667	22	23	25	-6.66667	26	25	25	-4.66667	27	28	30
30000.3	8.33342		25	23	24	-6	1170	3332	4435	2949	760	709	486	621.667	874	779	926	829.667	27	48	27	4	28	30	30	-0.666667	26	27	28	-3	33	33	33	2.66667	23	23	24	-6.66667	23	24	24	-6.33333	26	25	26	-4.33333	27	28	30
30300.3	8.41675		26	23	24	-5.66667	1262	4702	4898	3590.67	797	877	493	692.333	915	818	937	860	27	46	27	3.33333	29	29	30	-0.666667	26	25	28	-3.66667	33	33	32	3.33333	24	22	24	-6.66667	23	24	25	-6	26	26	27	-3.66667	27	28	29
30600.3	8.50008		26	23	24	-5.66667	1371	5028	5951	4086.67	738	812	523	661	898	774	929	837	27	47	26	3.33333	29	31	32	0.666667	27	26	28	-3	33	34	33	3	24	23	24	-6.33333	23	25	25	-5.66667	26	26	27	-3.66667	27	28	30
30900.3	8.58342		26	24	24	-5.33333	3865	4948	5611	4778	805	755	507	659	920	799	937	855.333	27	48	27	4	28	30	32	0	26	27	28	-3	33	33	33	3.33333	23	23	24	-6.66667	24	24	25	-5.66667	26	26	27	-3.66667	27	29	30
31200.3	8.66675		26	22	24	-6	7139	5626	6131	6268.67	738	748	489	628.333	901	796	946	851	27	47	26	3.33333	29	31	32	0.666667	27	27	29	-2.33333	33	34	33	2.66667	23	24	25	-6	24	24	26	-5.33333	26	26	27	-3.66667	28	29	30
31500.3	8.75008		26	23	25	-5.33333	5427	5870	6288	5831.67	726	752	504	630.667	911	813	949	861	28	47	27	4	29	32	33	1.33333	27	26	28	-3	32	33	33	3	23	23	25	-6.33333	24	24	25	-5.66667	26	26	27	-3.66667	28	29	31
31800.3	8.83342		27	24	25	-4.66667	3235	6143	6712	5333.33	802	807	526	681.667	917	812	978	872.333	28	47	28	4.33333	30	32	32	1.33333	27	27	29	-2.33333	34	33	32	3.33333	23	24	24	-6.33333	24	24	25	-5.66667	26	25	27	-4	28	29	31
32100.3	8.91675		26	24	25	-5	3275	6959	8828	6324	877	722	503	670.667	917	827	974	876	27	47	28	4	30	31	33	1.33333	27	26	29	-2.66667	33	33	34	3.33333	24	23	25	-6	23	24	25	-6	26	27	26	-3.66667	28	28	30
32400.3	9.00008		28	24	24	-4.66667	4107	7296	10051	7121.33	866	875	498	716.333	935	814	994	884.333	28	47	27	4	30	32	34	2	27	27	28	-2.66667	33	34	33	3.33333	24	23	24	-6.33333	24	24	26	-5.33333	26	27	27	-3.33333	28	29	31
32700.2	9.08339		27	24	25	-4.66667	4037	7638	10186	7257	797	821	500	676	933	802	999	881.333	27	48	28	4.33333	30	33	33	2	28	26	29	-2.33333	33	33	34	3	24	24	25	-5.66667	24	24	26	-5.33333	27	27	27	-3	28	29	31
33000.2	9.16672		27	24	24	-5	3752	7661	10982	7435	776	793	530	669.667	953	869	1006	912.667	27	48	28	4.33333	29	33	35	2.33333	28	27	29	-2	33	33	33	3.66667	23	24	25	-6	25	24	25	-5.33333	27	27	28	-2.66667	28	29	31
33300.2	9.25006		27	24	24	-5	5135	8100	11704	8283	794	830	552	695.333	952	844	997	901	28	49	28	5	30	33	33	2	27	27	29	-2.33333	34	34	33	3	23	24	26	-5.66667	24	25	26	-5	26	27	27	-3.33333	28	30	31
33600.2	9.33339		27	24	25	-4.66667	7503	8591	12979	9661	890	800	516	705.333	954	840	1018	907.333	27	50	28	5	30	34	33	2.33333	29	27	29	-1.66667	33	33	33	3.66667	25	24	25	-5.33333	24	25	26	-5	27	27	28	-2.66667	29	29	31
33900.2	9.41672		27	24	25	-4.66667	7750	9485	13473	10206	861	862	520	717.667	958	849	1032	916.333	27	50	27	4.66667	30	34	34	2.66667	28	26	29	-2.33333	33	34	34	3.66667	24	24	26	-5.33333	24	25	26	-5	27	27	27	-3	29	30	31
34200.2	9.50006		27	24	26	-4.33333	9254	9857	13182	10734.3	1007	887	523	775.667	974	857	1004	915	28	50	29	5.66667	31	36	35	4	28	27	29	-2	34	33	34	3.33333	24	25	25	-5.33333	25	25	25	-5	27	28	27	-2.66667	28	29	31
34500.2	9.58339		28	24	25	-4.33333	7149	9856	13844	10253	906	993	504	771	987	858	1029	928	28	50	28	5.33333	31	35	35	3.66667	28	26	29	-2.33333	33	34	33	2.33333	24	24	26	-5.33333	24	25	26	-5	27	27	27	-3	28	29	31
34800.2	9.66672		28	24	26	-4	8463	9786	13784	10647.7	1099	942	541	830.667	963	878	1029	926.667	29	50	28	5.66667	31	36	36	4.33333	27	27	30	-2	32	32	33	3	25	24	26	-5	26	25	25	-4.66667	27	27	27	-3	29	29	31
35100.2	9.75006		27	24	25	-4.66667	9169	9945	14116	11046.7	938	897	521	755.333	977	881	1031	933	28	50	28	5.33333	31	36	37	4.66667	28	28	29	-1.66667	33	33	33	3.33333	25	25	26	-4.66667	25	25	27	-4.33333	27	27	27	-3	29	29	31
35400.2	9.83339		28	24	26	-4	8169	10139	14294	10837.3	822	915	538	728.333	987	868	1036	933.667	29	49	28	5.33333	31	36	37	4.66667	28	28	30	-1.33333	33	34	33	3.33333	26	25	26	-4.33333	25	25	26	-4.66667	27	28	28	-2.33333	29	29	33
35700.2	9.91672		28	24	25	-4.33333	9016	12123	14370	11806.3	759	820	538	675.667	998	871	1035	938	29	49	28	5.33333	32	37	37	5.33333	27	28	30	-1.66667	33	34	33	3.33333	25	25	26	-4.66667	25	25	26	-4.66667	27	28	27	-2.66667	29	30	32
36000.2	10.0001		28	25	25	-4	9393	11618	13852	11591	1136	889	499	811.333	984	882	1045	940.333	29	48	29	5.33333	32	37	37	5.33333	27	27	29	-2.33333	33	34	33	3.33333	25	25	26	-4.66667	25	25	27	-4.33333	28	28	28	-2	29	29	31
36300.2	10.0834		27	25	26	-4	11568	12280	14980	12912.7	839	883	534	722	1016	918	1038	960.667	28	48	29	5	32	38	39	6.33333	28	28	30	-1.33333	33	33	34	3	25	24	26	-5	25	25	26	-4.66667	27	28	28	-2.33333	29	30	32
36600.2	10.1667		28	24	25	-4.33333	10846	13284	15082	13040.7	914	909	544	759	993	899	1046	949.333	28	47	29	4.66667	33	39	40	7.33333	28	28	30	-1.33333	33	33	33	3.33333	25	25	26	-4.66667	25	25	27	-4.33333	28	27	28	-2.33333	28	30	32
36900.2	10.2501		28	24	25	-4.33333	12049	16600	15560	14706.3	1236	790	546	827.333	1027	936	1071	981.333	29	48	28	5	34	39	39	7.33333	28	28	30	-1.33333	33	34	33	3.33333	25	25	26	-4.66667	24	26	26	-4.66667	27	27	29	-2.33333	29	30	32
37200.2	10.3334		28	25	25	-4	16333	28190	15715	20049.3	844	854	547	718.333	1013	904	1070	965.667	28	48	29	5	33	41	39	7.66667	29	28	30	-1	33	34	33	3	25	24	26	-5	25	26	26	-4.33333	27	28	28	-2.33333	29	30	32
37500.2	10.4167		28	25	26	-3.66667	17990	29022	15729	20883.7	900	795	603	736	1013	911	1070	968	29	49	29	5.66667	34	40	40	8	28	27	30	-1.66667	32	34	33	3.66667	25	25	27	-4.33333	26	25	26	-4.33333	27	28	28	-2.33333	29	31	31
37800.2	10.5001		28	24	26	-4	17631	29453	16128	21040.7	886	976	562	778	1015	921	1069	971.667	29	48	29	5.33333	34	42	41	9	28	28	29	-1.66667	33	34	34	3	24	25	26	-5	24	26	26	-4.66667	27	27	28	-2.66667	29	30	31
38100.1	10.5834		28	25	26	-3.66667	20432	28918	16250	21836.7	1133	884	573	833.333	1024	945	1077	985.333	29	48	28	5	35	43	42	10	29	27	31	-1	33	33	33	3	25	24	26	-5	25	26	26	-4.33333	28	28	28	-2	30	30	32
38400.1	10.6667		28	25	26	-3.66667	20170	29438	16858	22125.3	875	906	542	744.333	1012	934	1077	977.667	28	49	29	5.33333	35	44	42	10.3333	28	28	30	-1.33333	33	33	33	3.33333	25	26	27	-4	25	25	27	-4.33333	28	27	28	-2.33333	29	30	32
38700.1	10.75		28	25	26	-3.66667	21144	29791	17264	22703	918	898	589	771.667	1032	921	1086	983	29	49	29	5.66667	36	46	43	11.6667	28	28	30	-1.33333	34	33	33	2.66667	25	26	26	-4.33333	26	26	26	-4	28	28	28	-2	29	30	32
39001.2	10.8337		28	25	27	-3.33333	21221	30551	17485	23055.7	777	885	559	710.333	1037	937	1086	990	30	49	30	6.33333	37	47	43	12.3333	28	28	31	-1	33	33	32	3.33333	25	25	27	-4.33333	25	26	27	-4	27	27	29	-2.33333	29	31	32
39300.1	10.9167		29	25	26	-3.33333	20915	31051	18897	23591	1172	918	552	850.667	1034	926	1086	985.333	30	49	30	6.33333	38	48	43	13	28	28	31	-1	33	34	33	3.33333	25	25	26	-4.66667	25	26	27	-4	27	28	28	-2.33333	29	30	31
39600.1	11		29	25	26	-3.33333	20089	31468	24544	25337	1347	955	580	930.667	1055	932	1110	1002.33	30	49	28	5.66667	38	48	46	14	29	29	30	-0.666667	33	34	33	3.33333	25	25	26	-4.66667	25	26	27	-4	27	28	28	-2.33333	29	30	32
39900.1	11.0834		29	25	26	-3.33333	19109	32410	25972	25800.3	1043	932	585	823.333	1038	949	1120	1005.67	30	49	29	6	38	51	46	15	29	27	31	-1	33	34	33	3	24	25	26	-5	25	26	27	-4	27	28	28	-2.33333	30	30	32
40200.1	11.1667		29	25	26	-3.33333	20458	31575	26833	26258.7	1202	1009	570	897	1048	957	1131	1015.33	31	49	29	6.33333	40	56	47	17.6667	28	28	30	-1.33333	32	33	34	3	25	25	27	-4.33333	24	26	26	-4.66667	28	27	28	-2.33333	30	30	32
40500.1	11.25		28	25	26	-3.66667	19329	30815	27635	25896.3	1550	889	587	978.667	1050	960	1133	1017.67	30	50	29	6.33333	40	56	48	18	28	28	30	-1.33333	33	33	33	3.33333	25	26	27	-4	26	26	27	-3.66667	27	28	29	-2	30	31	32
40800.1	11.3334		28	25	27	-3.33333	19585	31290	27775	26186.7	894	962	606	790.667	1070	943	1126	1016.33	31	51	29	7	40	56	50	18.6667	28	28	31	-1	33	34	33	2.33333	24	25	26	-5	25	25	27	-4.33333	28	28	29	-1.66667	30	30	32
41100.1	11.4167		29	25	25	-3.66667	20017	31784	28548	26753	893	1047	720	856.667	1055	953	1125	1014.33	30	51	29	6.66667	42	58	51	20.3333	28	28	30	-1.33333	32	33	32	3.33333	25	25	26	-4.66667	25	25	26	-4.66667	28	27	29	-2	29	31	33
41400.1	11.5		28	25	26	-3.66667	21897	32041	28750	27532.7	929	1004	653	832	1060	950	1134	1018	31	49	29	6.33333	43	59	51	21	28	28	30	-1.33333	33	34	33	3	25	24	27	-4.66667	25	26	26	-4.33333	27	28	29	-2	30	31	31
41700.1	11.5834		29	25	26	-3.33333	26070	32769	28641	29130	1039	1027	620	865.333	1076	976	1135	1032.33	31	49	29	6.33333	44	64	53	23.6667	28	29	30	-1	32	34	33	3.33333	26	25	26	-4.33333	25	26	27	-4	27	28	28	-2.33333	30	30	31
42000.5	11.6668		29	25	26	-3.33333	28117	32799	29343	30056.3	1576	1054	641	1060.33	1066	969	1146	1030.33	31	49	29	6.33333	45	67	54	25.3333	28	28	30	-1.33333	33	33	34	3.33333	24	25	27	-4.66667	26	25	26	-4.33333	28	27	29	-2	29	31	31
42300.7	11.7502		28	25	26	-3.66667	29063	35148	29508	31209.7	1259	1099	665	977.667	1077	974	1149	1036.67	31	48	29	6	45	64	54	24.3333	28	28	31	-1	33	34	33	3.33333	25	25	26	-4.66667	25	26	26	-4.33333	27	27	28	-2.66667	29	30	32
42600.8	11.8336		28	25	26	-3.66667	29900	38034	29416	32420	955	1004	645	838	1083	959	1169	1040.33	32	47	29	6	46	70	57	27.6667	28	28	30	-1.33333	33	34	33	3.33333	25	24	26	-5	25	25	26	-4.66667	28	28	28	-2	29	30	32
42900.9	11.9169		28	25	26	-3.66667	30896	40720	30005	33843.7	1074	1140	628	917.333	1097	980	1168	1051.67	33	48	29	6.66667	47	75	58	30	28	27	29	-2	34	33	33	3	25	24	26	-5	25	25	26	-4.66667	27	27	28	-2.66667	29	30	32
43200.9	12.0002		28	25	25	-4	30714	41648	29970	34080.7	1130	972	599	870.333	1088	960	1171	1043	36	47	28	7	47	78	59	31.3333	28	26	30	-2	33	33	33	3	24	24	25	-5.66667	24	25	26	-5	27	27	28	-2.66667	28	30	32
43500.9	12.0836		29	24	26	-3.66667	30053	40926	30263	33717.3	1086	1089	608	897.667	1092	981	1171	1051.33	37	48	28	7.66667	48	79	58	31.6667	28	27	29	-2	33	33	33	3	24	24	26	-5.33333	25	25	26	-4.66667	27	27	28	-2.66667	29	30	31
43800.9	12.1669		28	24	26	-4	30391	38957	30994	33417.3	1021	1046	576	851	1107	970	1167	1051.33	39	46	28	7.66667	49	78	61	32.6667	28	27	29	-2	33	33	33	3.33333	24	24	25	-5.66667	25	25	26	-4.66667	27	28	28	-2.33333	28	29	32
44100.9	12.2502		28	24	26	-4	31849	39832	31572	34387.7	1052	1096	689	915.667	1101	985	1178	1058	39	47	28	8	50	85	65	36.6667	27	27	30	-2	32	35	33	2.33333	25	24	25	-5.33333	25	25	26	-4.66667	26	27	28	-3	29	30	32
44400.9	12.3336		28	25	26	-3.66667	31725	43968	31670	35757.7	1205	1035	714	954.667	1104	988	1192	1064.67	39	47	28	8	51	91	67	39.6667	27	27	29	-2.33333	32	32	33	3	24	24	25	-5.66667	25	25	26	-4.66667	27	27	27	-3	28	30	31
44700.9	12.4169		28	25	25	-4	31676	49032	31885	37501	1065	966	657	866	1104	997	1169	1060	38	48	28	8	50	94	69	41	27	28	29	-2	32	34	33	3	25	25	25	-5	25	25	26	-4.66667	27	26	27	-3.33333	29	29	31
45000.9	12.5002		27	24	25	-4.66667	31899	50410	31714	37977.7	1166	870	648	864.667	1111	1005	1193	1073	38	48	29	8.33333	53	94	69	42	27	27	30	-2	32	34	33	2.33333	24	24	25	-5.66667	25	25	25	-5	27	28	27	-2.66667	28	29	31
45300.9	12.5836		27	25	25	-4.33333	32845	51476	32164	38798.3	1074	989	658	877	1097	984	1203	1064.67	38	48	28	8	55	100	75	46.6667	27	27	29	-2.33333	32	33	32	2	24	24	25	-5.66667	24	24	26	-5.33333	27	27	27	-3	29	30	31
45600.9	12.6669		28	24	25	-4.33333	35428	50258	31691	39095.7	1223	1132	630	965	1111	1007	1174	1067.33	38	49	28	8.33333	53	95	74	44	27	27	29	-2.33333	32	32	32	2.66667	24	24	26	-5.33333	26	24	26	-4.66667	27	27	27	-3	28	29	31
45900.9	12.7502		28	24	25	-4.33333	35077	46034	31741	37587.3	1170	1014	636	910	1117	1012	1190	1076.33	38	47	28	7.66667	52	103	74	46.3333	27	26	29	-2.66667	33	33	32	2.33333	23	24	25	-6	23	25	25	-5.66667	26	27	27	-3.33333	28	29	31
46200.9	12.8336		27	24	25	-4.66667	33687	46818	32102	37505.7	1210	1048	612	926.667	1123	1014	1189	1078.67	39	48	28	8.33333	55	100	78	47.6667	28	27	29	-2	33	31	33	2.33333	24	25	26	-5	24	25	26	-5	27	27	28	-2.66667	28	29	31
46500.9	12.9169		27	24	26	-4.33333	32101	45979	31766	36585.3	1073	1083	682	916	1121	1026	1201	1086	39	48	29	8.66667	55	105	82	50.6667	27	27	28	-2.66667	32	33	32	2.66667	24	25	25	-5.33333	24	25	26	-5	27	27	27	-3	28	28	31
46800.9	13.0002		28	24	25	-4.33333	32917	47490	32502	37606.3	1164	1003	719	932	1124	1018	1206	1086	39	50	29	9.33333	57	109	84	53.3333	27	27	29	-2.33333	32	33	33	2.33333	24	24	25	-5.66667	24	24	26	-5.33333	26	27	27	-3.33333	28	29	30
47100.8	13.0836		28	24	24	-4.66667	33947	49887	32703	38815.7	1086	1010	734	913.333	1119	1024	1205	1086	39	49	28	8.66667	58	113	85	55.3333	27	27	29	-2.33333	32	33	32	2	24	24	25	-5.66667	24	24	26	-5.33333	26	27	27	-3.33333	28	29	31
47400.8	13.1669		27	24	25	-4.66667	33431	51398	32509	39082.7	970	1068	639	862.333	1159	1035	1205	1103	39	50	28	9	55	111	87	54.3333	28	27	29	-2	32	32	32	2.66667	24	24	25	-5.66667	23	24	26	-5.66667	26	27	27	-3.33333	28	28	31
47700.8	13.2502		27	24	25	-4.66667	34108	53357	32696	40023.7	1316	1170	702	1032.67	1137	1036	1211	1098	38	49	27	8	60	111	90	57	27	26	28	-3	32	33	33	2.66667	24	24	25	-5.66667	24	25	26	-5	26	27	27	-3.33333	28	29	30
48000.8	13.3336		27	24	24	-5	35081	54717	34032	41246.7	1187	1277	713	1029	1136	1041	1203	1096.67	37	50	28	8.33333	61	118	96	61.6667	27	26	28	-3	33	32	33	2.66667	23	22	25	-6.66667	24	24	25	-5.66667	27	27	28	-2.66667	27	28	30
48300.8	13.4169		27	24	24	-5	33478	54577	30968	39644.3	1028	1412	785	1045	1186	1041	1227	1121.33	37	50	27	8	59	119	95	61	28	26	28	-2.66667	32	34	32	2.66667	23	23	25	-6.33333	24	24	25	-5.66667	25	26	27	-4	29	29	31
48600.8	13.5002		27	24	25	-4.66667	30835	51809	31745	38099.7	1203	1026	743	960.667	1190	1039	1231	1123.33	37	49	29	8.33333	60	125	101	65.3333	28	27	29	-2	33	33	32	2	24	24	25	-5.66667	24	24	25	-5.66667	27	27	27	-3	28	29	30
48900.8	13.5836		27	23	25	-5	30695	51304	31570	37826.3	1166	1141	724	980.333	1161	1041	1238	1116.67	35	49	28	7.33333	60	121	104	65	26	26	29	-3	32	32	32	2.33333	23	24	25	-6	23	25	25	-5.66667	27	26	27	-3.33333	28	29	30
49200.8	13.6669		26	24	25	-5	28734	49759	32285	36896	1284	953	689	945.333	1156	1036	1230	1110.67	37	49	28	8	61	123	106	66.6667	27	26	29	-2.66667	32	32	33	2.33333	24	24	25	-5.66667	23	24	25	-6	26	26	27	-3.66667	28	29	30
49500.8	13.7502		27	24	25	-4.66667	29004	49167	33632	37237.7	1233	1247	821	1070.33	1162	1069	1226	1122.33	36	48	28	7.33333	61	129	111	70.3333	26	26	29	-3	32	33	32	2.33333	23	23	25	-6.33333	23	24	25	-6	26	26	27	-3.66667	27	29	31
49800.8	13.8336		28	24	25	-4.33333	29292	50069	32487	37252.7	1261	996	786	984.333	1144	1077	1242	1124.33	37	48	28	7.66667	66	131	111	72.6667	26	27	29	-2.66667	32	33	32	1.66667	24	24	25	-5.66667	24	24	25	-5.66667	26	27	27	-3.33333	28	30	30
50100.8	13.9169		26	24	25	-5	29155	50597	34440	38034	1125	1106	764	968.333	1146	1068	1247	1123.67	36	47	28	7	64	132	117	74.3333	26	25	29	-3.33333	32	32	31	1.33333	24	24	25	-5.66667	23	24	25	-6	26	26	26	-4	28	28	31
50400.8	14.0002		27	24	24	-5	29071	51013	34527	38173.7	1522	1138	679	1083	1167	1073	1245	1131.67	38	48	28	8	66	137	119	77.3333	26	26	28	-3.33333	31	32	31	2.33333	23	23	25	-6.33333	23	24	25	-6	26	26	27	-3.66667	28	28	30
50700.8	14.0836		27	23	25	-5	29240	52913	33699	38587.3	1238	1080	711	979.667	1175	1130	1264	1159.67	38	48	28	8	65	132	126	77.6667	27	26	28	-3	32	33	32	2	23	24	24	-6.33333	23	24	24	-6.33333	26	25	26	-4.33333	28	28	30
51000.8	14.1669		28	23	25	-4.66667	29388	53851	35405	39518	1024	1092	743	923	1175	1080	1260	1141.67	39	48	28	8.33333	68	133	122	77.6667	27	26	28	-3	31	33	32	2	24	23	25	-6	23	24	25	-6	25	26	26	-4.33333	27	28	30
51300.8	14.2502		27	24	24	-5	29296	54886	36529	40207	1472	1562	734	1226	1165	1083	1258	1138.67	39	48	28	8.33333	70	141	124	81.6667	26	26	29	-3	32	32	32	2	23	23	24	-6.66667	23	24	25	-6	27	25	27	-3.66667	28	29	30
51600.8	14.3336		27	24	24	-5	29186	52606	36570	39424	1189	1107	664	956.667	1179	1103	1269	1153.67	40	47	29	8.66667	73	140	129	84	26	26	29	-3	32	32	32	1	23	23	24	-6.66667	23	24	25	-6	26	25	26	-4.33333	27	28	30
51900.8	14.4169		27	23	25	-5	29418	46982	35167	37159	977	1364	714	988.333	1168	1109	1267	1151.33	39	47	28	8	72	146	136	88	27	27	28	-2.66667	30	32	31	2.33333	23	23	25	-6.33333	24	24	25	-5.66667	25	26	27	-4	28	28	30
52200.8	14.5002		27	24	25	-4.66667	29394	41092	36678	35691.3	1452	1183	717	1087.33	1224	1092	1296	1174	39	48	29	8.66667	71	142	139	87.3333	27	25	28	-3.33333	33	32	32	2	23	23	24	-6.66667	23	24	25	-6	26	26	27	-3.66667	27	28	29
52500.8	14.5836		27	23	24	-5.33333	29370	45896	35512	36896	1333	1232	776	1083.67	1187	1082	1283	1154	39	48	29	8.66667	75	145	138	89.3333	27	26	28	-3	32	32	32	2	23	23	24	-6.66667	24	24	25	-5.66667	27	26	26	-3.66667	27	28	30
52800.7	14.6669		27	24	24	-5	29830	52505	35531	39258.7	1171	1179	765	1008.33	1202	1098	1277	1162.33	39	48	30	9	78	152	144	94.6667	26	26	28	-3.33333	32	32	32	2	22	23	24	-7	23	24	25	-6	26	26	27	-3.66667	27	29	30
53100.7	14.7502		26	24	25	-5	30140	55531	35108	40229.7	1607	1190	780	1162.33	1192	1109	1288	1166.33	39	48	29	8.66667	81	147	149	95.6667	27	25	28	-3.33333	31	33	32	1.66667	22	23	25	-6.66667	23	24	24	-6.33333	26	26	26	-4	27	28	30
53400.7	14.8335		26	23	23	-6	31844	59516	35725	42331.7	1420	1177	728	1078.33	1183	1108	1316	1172.33	40	47	31	9.33333	83	157	147	99	26	26	29	-3	32	32	31	1.33333	23	24	24	-6.33333	23	24	24	-6.33333	25	26	26	-4.33333	28	28	30
53700.7	14.9169		26	23	24	-5.66667	35096	58632	37419	43685.7	1302	1209	705	1042	1180	1108	1292	1163.33	40	48	32	10	89	155	152	102	27	26	29	-2.66667	31	32	31	2.66667	23	23	24	-6.66667	23	24	25	-6	26	25	27	-4	27	29	30
54000.7	15.0002		26	23	24	-5.66667	36300	53181	36919	42103.3	1486	1249	723	1122.67	1187	1099	1300	1165.33	41	49	30	10	86	163	152	103.667	26	25	29	-3.33333	33	33	32	2	23	23	25	-6.33333	23	23	25	-6.33333	25	26	26	-4.33333	28	29	29
54300.7	15.0835		27	24	25	-4.66667	35305	49969	38460	41214.7	1228	1141	686	988.333	1184	1104	1321	1173	40	49	31	10	89	167	153	106.333	26	26	28	-3.33333	32	32	32	2	23	23	24	-6.66667	23	24	25	-6	26	26	27	-3.66667	26	28	30
54600.7	15.1669		26	23	25	-5.33333	35041	50114	39175	41413.3	1111	1058	803	960.667	1178	1127	1319	1178	40	48	32	10	90	163	159	107.333	26	25	28	-3.66667	32	32	32	1.66667	22	23	25	-6.66667	23	24	25	-6	26	26	27	-3.66667	28	28	30
54900.7	15.2502		26	23	24	-5.66667	34574	51382	40214	42026.7	1547	1185	857	1166.33	1191	1129	1324	1184.67	40	48	33	10.3333	92	172	158	110.667	26	26	28	-3.33333	31	32	32	1.66667	23	23	24	-6.66667	24	23	25	-6	26	26	27	-3.66667	27	28	30
55200.7	15.3335		26	23	24	-5.66667	34169	52455	38478	41670.7	1150	1166	833	1019.67	1198	1114	1318	1180	39	49	33	10.3333	97	174	167	116	26	26	28	-3.33333	31	32	32	1.66667	23	23	25	-6.33333	22	24	24	-6.66667	25	26	26	-4.33333	27	28	30
55500.7	15.4169		26	24	25	-5	33344	54000	37663	41639	1192	1254	831	1062.33	1203	1121	1320	1184.67	38	49	32	9.66667	99	172	164	115	26	26	28	-3.33333	32	32	31	1.66667	23	23	24	-6.66667	23	24	25	-6	26	26	26	-4	27	29	30
55800.7	15.5002		26	23	24	-5.66667	31491	51509	36357	39755.7	1406	1143	769	1076	1206	1156	1325	1199	40	49	34	11	102	181	164	119	25	25	28	-4	31	33	31	2.33333	23	23	25	-6.33333	24	23	24	-6.33333	26	25	26	-4.33333	28	29	30
56100.7	15.5835		27	23	24	-5.33333	32988	48281	35999	39059.3	1267	1212	808	1065.67	1206	1135	1334	1195	41	47	34	10.6667	105	184	173	124	26	26	28	-3.33333	32	33	32	1.33333	23	23	25	-6.33333	23	24	24	-6.33333	26	26	26	-4	27	28	30
56400.7	15.6669		26	23	25	-5.33333	32861	47117	36752	38880	1246	1131	810	1032.33	1207	1135	1343	1198.33	40	46	34	10	109	184	175	126	26	25	28	-3.66667	31	32	31	2	23	23	25	-6.33333	23	23	25	-6.33333	25	27	26	-4	28	28	30
56700.7	15.7502		27	24	25	-4.66667	32216	47478	38148	39250.7	1371	1179	901	1120.33	1207	1126	1350	1197.67	42	46	35	11	118	188	179	131.667	26	26	29	-3	32	32	32	2	23	23	25	-6.33333	23	24	25	-6	25	25	27	-4.33333	28	29	30
57000.7	15.8335		27	24	25	-4.66667	31377	49294	46446	42342.3	1271	1280	884	1115	1203	1133	1334	1193.33	41	46	37	11.3333	114	191	181	132	27	26	28	-3	32	32	32	2	23	23	24	-6.66667	23	24	24	-6.33333	26	26	25	-4.33333	27	29	31
57300.7	15.9169		26	24	24	-5.33333	31728	51546	50464	44549.3	1167	1339	759	1058.33	1207	1134	1337	1196	42	47	42	13.6667	116	188	187	133.667	27	26	29	-2.66667	32	32	32	2.33333	23	23	24	-6.66667	23	24	25	-6	27	25	26	-4	27	29	30
57600.7	16.0002		26	23	24	-5.66667	32004	53129	50693	45245.3	1337	1090	775	1037.33	1203	1146	1346	1201.67	42	47	43	14	125	192	199	142	26	27	28	-3	32	33	32	1.66667	23	23	26	-6	24	24	25	-5.66667	26	26	26	-4	27	28	30
57900.7	16.0835		27	24	24	-5	32572	53410	51613	45835	1308	1297	787	1100.67	1208	1140	1352	1203.33	43	49	42	14.6667	130	199	195	144.667	26	27	29	-2.66667	32	32	31	2	24	22	25	-6.33333	23	24	25	-6	25	26	26	-4.33333	27	28	30
58200.6	16.1668		26	24	24	-5.33333	32850	52944	51202	45635.3	1303	1121	798	1044	1205	1148	1355	1206	43	49	47	16.3333	137	198	194	146.333	26	26	29	-3	31	33	32	2	23	23	25	-6.33333	23	24	25	-6	26	26	26	-4	28	28	29
58500.6	16.2502		27	23	25	-5	33400	51335	53533	46059.3	1385	1168	797	1086.67	1217	1143	1360	1210	43	48	48	16.3333	139	208	197	151.333	26	27	29	-2.66667	32	32	32	2	23	22	24	-7	24	24	25	-5.66667	25	26	27	-4	27	28	31
58800.6	16.3335		26	23	25	-5.33333	32896	50268	56736	46603.3	1215	1289	840	1084.67	1208	1155	1353	1208.67	43	49	50	17.3333	135	202	212	153	26	26	29	-3	32	32	32	2	22	23	24	-7	22	25	25	-6	26	26	26	-4	27	29	30
59100.6	16.4168		27	23	25	-5	33023	49183	54162	45426	1190	1094	844	1012.67	1238	1162	1358	1222.67	43	49	59	20.3333	147	206	216	159.667	26	26	29	-3	32	33	31	1.66667	23	24	25	-6	23	24	24	-6.33333	27	25	26	-4	27	29	30
59400.6	16.5002		26	24	24	-5.33333	32932	48390	52238	44490	1212	1179	808	1036.33	1218	1172	1358	1219.33	44	50	66	23.3333	144	222	214	163.333	27	26	30	-2.33333	31	33	31	2	23	22	25	-6.66667	23	24	25	-6	26	26	26	-4	28	29	30
59700.6	16.5835		26	23	25	-5.33333	32935	48973	52555	44791	1313	1462	812	1165.67	1215	1264	1354	1247.67	45	49	79	27.6667	146	211	221	162.667	26	26	29	-3	32	33	31	2	23	23	25	-6.33333	23	24	24	-6.33333	25	26	26	-4.33333	27	28	30
60000.6	16.6668		27	24	24	-5	32774	49772	51993	44816.3	1181	1117	774	994	1222	1171	1358	1220.33	43	48	97	32.6667	158	212	222	167.333	27	26	28	-3	31	32	33	1.66667	24	24	24	-6	23	24	25	-6	25	26	26	-4.33333	28	28	30
60300.6	16.7502		27	24	25	-4.66667	32624	51528	52550	45537.3	1614	1120	785	1143	1207	1177	1360	1218	43	50	113	38.6667	152	208	223	164.333	26	26	28	-3.33333	30	33	32	2	23	23	25	-6.33333	23	24	25	-6	26	27	27	-3.33333	28	28	30
60600.6	16.8335		27	24	24	-5	36052	52157	52907	47008.7	1100	1300	832	1047.33	1220	1179	1366	1225	44	50	141	48.3333	160	217	233	173.333	26	26	29	-3	32	32	32	2	23	23	24	-6.66667	23	24	25	-6	26	26	27	-3.66667	28	29	31
60900.6	16.9168		26	24	24	-5.33333	36346	53095	51651	47000.7	1438	1242	818	1136	1224	1184	1369	1229	46	51	169	58.6667	165	221	243	179.667	26	26	29	-3	32	33	31	2	23	23	25	-6.33333	23	23	25	-6.33333	26	26	26	-4	28	28	30
61200.6	17.0002		27	23	25	-5	36399	53829	52886	47674.7	1234	1474	784	1134	1227	1180	1370	1229	46	50	204	70	170	220	244	181.333	26	25	28	-3.66667	32	32	32	2.33333	23	23	25	-6.33333	23	24	25	-6	26	26	27	-3.66667	28	29	30
61500.6	17.0835		27	24	24	-5	36649	54661	53563	48261	1057	1409	821	1065.67	1221	1180	1374	1228.33	46	50	244	83.3333	170	224	264	189.333	27	26	28	-3	33	32	32	1.33333	23	24	25	-6	23	24	25	-6	26	26	27	-3.66667	27	29	30
61800.6	17.1668		27	23	25	-5	36934	55363	54942	49049.7	1028	1395	809	1047.33	1227	1191	1387	1238.33	48	52	297	102.333	176	226	259	190.333	27	26	28	-3	31	31	32	1.66667	23	24	25	-6	24	24	25	-5.66667	26	26	26	-4	28	29	30
62100.6	17.2502		27	24	25	-4.66667	37235	55462	54087	48898	1316	1266	803	1098.33	1229	1228	1384	1250.33	48	52	341	117	175	223	261	189.667	26	26	29	-3	31	32	32	1.66667	23	23	25	-6.33333	24	24	25	-5.66667	26	26	26	-4	28	29	30
62400.6	17.3335		27	24	24	-5	37638	55092	55558	49399.3	1229	1126	754	1006.33	1238	1198	1398	1248	49	51	395	135	187	235	269	200.333	26	26	29	-3	32	32	31	2.33333	23	23	25	-6.33333	24	25	25	-5.33333	27	26	27	-3.33333	28	29	31
62700.6	17.4168		27	25	25	-4.33333	38290	54536	55747	49494.3	1478	1533	780	1233.67	1248	1184	1396	1246	48	51	458	155.667	182	234	279	201.667	27	27	29	-2.33333	32	33	32	2	24	23	25	-6	24	24	25	-5.66667	26	25	27	-4	28	28	30
63000.6	17.5002		27	23	25	-5	38209	54605	56027	49583.7	1310	1629	797	1215.33	1234	1196	1385	1241.67	49	51	510	173.333	183	235	276	201.333	27	27	29	-2.33333	32	32	32	1.33333	23	23	25	-6.33333	24	24	25	-5.66667	26	26	26	-4	28	29	31
63300.6	17.5835		26	24	24	-5.33333	38023	53727	56960	49540	1328	1394	818	1150	1231	1197	1392	1243.33	50	52	595	202.333	187	239	286	207.333	26	26	28	-3.33333	31	32	31	2	23	23	25	-6.33333	23	24	25	-6	26	26	27	-3.66667	28	28	30
63600.6	17.6668		27	24	24	-5	38179	52964	56399	49150.7	1515	1373	869	1222.33	1244	1198	1396	1249.33	51	51	651	221	198	239	294	213.667	27	26	28	-3	32	32	32	2.33333	23	23	24	-6.66667	23	24	25	-6	26	26	27	-3.66667	28	29	30
63900.5	17.7501		27	23	25	-5	37757	51712	55853	48410.7	1419	1261	829	1139.67	1237	1204	1387	1246	52	52	729	247.667	191	239	307	215.667	27	26	29	-2.66667	32	32	33	1.66667	23	24	24	-6.33333	24	25	25	-5.33333	25	26	27	-4	28	29	30
64200.5	17.8335		27	24	25	-4.66667	37794	49287	56203	47731.3	1391	1449	973	1241	1237	1201	1400	1249.33	52	52	778	264	194	250	292	215.333	27	26	29	-2.66667	32	31	32	2	24	23	25	-6	24	25	25	-5.33333	26	26	27	-3.66667	27	29	30
64500.5	17.9168		27	24	25	-4.66667	37407	48636	56276	47409.7	1303	1547	889	1216.33	1238	1205	1406	1253	56	52	896	304.667	202	252	306	223.333	26	26	29	-3	32	32	32	2.66667	23	23	25	-6.33333	23	25	25	-5.66667	26	26	27	-3.66667	27	28	31
64800.5	18.0001		28	24	24	-4.66667	37159	49354	56316	47579.7	1353	1285	1074	1207.33	1240	1195	1387	1244	55	53	974	330.667	204	259	319	230.667	27	26	29	-2.66667	33	33	32	2	24	24	25	-5.66667	24	24	25	-5.66667	26	26	26	-4	27	29	30
65100.5	18.0835		27	24	25	-4.66667	37411	51279	56984	48528	1224	1485	898	1172.33	1230	1228	1408	1258.67	57	52	1000	339.667	207	253	334	234.667	27	26	29	-2.66667	32	32	32	2.33333	23	23	26	-6	24	24	25	-5.66667	27	26	26	-3.66667	28	29	30
65400.5	18.1668		28	24	25	-4.33333	37333	53700	57318	49420.3	1176	1357	848	1097	1244	1233	1403	1263.33	59	52	1188	403	212	267	322	237	26	27	29	-2.66667	32	33	32	2.66667	23	23	25	-6.33333	24	24	24	-6	26	26	27	-3.66667	28	28	30
65700.5	18.2501		28	24	25	-4.33333	37628	54638	59245	50473.7	1265	1373	938	1162	1250	1215	1414	1263	60	54	1166	396.667	216	268	338	244	27	27	29	-2.33333	33	33	32	1.33333	23	24	25	-6	23	24	25	-6	26	27	27	-3.33333	27	28	30
66000.5	18.3335		27	25	25	-4.33333	37144	53781	56838	49224.3	1153	1411	914	1129.33	1244	1211	1414	1259.67	58	54	1267	429.667	220	257	369	252	26	26	29	-3	31	31	32	2	23	23	25	-6.33333	23	24	25	-6	27	26	26	-3.66667	28	29	30
66300.5	18.4168		27	24	25	-4.66667	36610	53138	55269	48309	1460	1349	859	1192.67	1248	1217	1417	1264	64	56	1416	482	212	259	359	246.667	26	27	29	-2.66667	31	33	32	2	23	23	24	-6.66667	23	23	25	-6.33333	26	26	27	-3.66667	28	29	30
66600.5	18.5001		27	24	25	-4.66667	36792	49531	55516	47249.7	1393	1687	1036	1342	1253	1223	1419	1268.33	66	56	1361	464.333	224	263	372	256.333	27	26	29	-2.66667	33	31	32	2.33333	23	23	25	-6.33333	24	24	25	-5.66667	26	26	27	-3.66667	28	29	30
66900.5	18.5835		27	24	25	-4.66667	37147	49963	56689	47903	1234	1355	948	1149	1241	1227	1405	1261	71	57	1660	566	217	278	372	259	26	26	29	-3	32	33	32	2.33333	24	24	24	-6	24	24	25	-5.66667	26	26	27	-3.66667	28	29	31
67200.5	18.6668		27	25	25	-4.33333	37462	51081	57179	48544	1389	1473	1035	1269	1243	1251	1408	1270.67	70	60	1665	568.333	225	276	373	261.333	27	27	29	-2.33333	32	33	32	2.33333	24	23	25	-6	24	25	25	-5.33333	27	27	26	-3.33333	28	29	30
67500.5	18.7501		27	24	25	-4.66667	37477	52430	59059	49625.3	1211	1267	952	1113.33	1234	1249	1408	1267	72	62	1674	572.667	231	281	396	272.667	27	26	30	-2.33333	32	33	32	2	24	24	25	-5.66667	24	24	25	-5.66667	26	26	26	-4	27	29	31
67800.5	18.8335		28	24	25	-4.33333	38339	54939	61548	51578.7	1427	1332	852	1173.67	1232	1262	1414	1272.67	78	64	1981	677.667	235	280	398	274.333	28	27	29	-2	32	33	31	1.66667	23	24	25	-6	23	24	25	-6	26	27	27	-3.33333	28	29	30
68100.5	18.9168		27	24	25	-4.66667	38255	56441	61750	52118.7	1226	1180	935	1083.67	1250	1267	1418	1281.67	81	67	1794	617.333	230	277	431	282.667	26	27	30	-2.33333	31	32	32	2.33333	23	23	25	-6.33333	24	24	26	-5.33333	26	26	27	-3.66667	27	30	31
68400.5	19.0001		27	24	25	-4.66667	38443	56441	61727	52173.7	1283	1395	951	1179.67	1251	1261	1418	1280	82	69	2251	770.667	232	279	438	286.333	26	26	30	-2.66667	32	33	32	1	23	24	25	-6	24	24	25	-5.66667	27	26	27	-3.33333	27	28	30
68700.5	19.0835		28	24	25	-4.33333	38322	56482	61976	52230	1408	1218	843	1126.33	1253	1257	1427	1282.33	88	75	1934	669	230	287	440	289	27	26	29	-2.66667	30	32	31	2	23	23	25	-6.33333	23	25	25	-5.66667	26	27	27	-3.33333	28	28	30
69000.5	19.1668		27	24	25	-4.66667	37410	56741	61882	51981	1358	1263	861	1130.67	1255	1262	1439	1288.67	87	82	2280	786.333	231	293	450	294.667	26	26	29	-3	32	32	32	1.33333	24	23	25	-6	23	24	25	-6	26	26	27	-3.66667	28	29	30
69300.4	19.2501		27	24	25	-4.66667	36857	57731	61989	52162.3	1419	1147	919	1131.67	1255	1264	1433	1287.33	94	89	2153	748.667	239	283	461	297.667	27	26	29	-2.66667	31	32	31	2.33333	23	23	25	-6.33333	24	24	25	-5.66667	26	26	27	-3.66667	28	29	31
69600.4	19.3334		28	24	24	-4.66667	37099	56953	62282	52081.3	1222	1236	867	1078.33	1250	1268	1438	1288.67	104	101	2259	791.333	235	293	485	307.667	27	26	30	-2.33333	32	33	32	1.66667	23	23	25	-6.33333	24	24	25	-5.66667	26	27	26	-3.66667	29	29	30
69900.4	19.4168		27	24	25	-4.66667	37199	55845	62218	51724	1256	1293	882	1113.67	1255	1276	1442	1294.33	104	117	2489	873.333	246	298	490	314.667	26	26	30	-2.66667	31	32	32	2	24	23	25	-6	24	24	25	-5.66667	26	27	28	-3	28	29	30
70200.4	19.5001		27	24	26	-4.33333	37118	54493	61941	51154	1291	1280	825	1102	1255	1280	1439	1294.67	120	134	2378	847.333	247	297	482	312	27	26	30	-2.33333	32	33	31	2	24	23	25	-6	23	24	25	-6	26	27	26	-3.66667	27	29	31
70500.4	19.5834		28	24	25	-4.33333	37760	54457	62307	51478	1111	1289	804	1038	1255	1280	1449	1298	132	156	2739	979	255	311	497	324.333	28	26	30	-2	31	33	32	1.33333	24	24	25	-5.66667	24	24	25	-5.66667	27	27	28	-2.66667	29	29	30
70800.4	19.6668		28	25	25	-4	37518	54612	62427	51489	1479	1122	1042	1184.33	1261	1274	1452	1299	149	173	2591	941	249	313	515	329	27	26	31	-2	32	31	31	1.66667	23	23	25	-6.33333	23	25	26	-5.33333	26	27	28	-3	29	29	31
71100.4	19.7501		28	24	25	-4.33333	37565	54281	62083	51279.7	1120	1273	884	1062.33	1264	1283	1441	1299.33	170	208	2985	1091	252	316	524	334	27	27	30	-2	31	32	32	1.66667	24	23	25	-6	24	25	25	-5.33333	26	27	26	-3.66667	28	29	31
71400.4	19.8334		28	24	25	-4.33333	37770	53463	61807	50983.3	1504	1217	1089	1240	1266	1275	1444	1298.33	203	239	3053	1135	253	318	540	340.333	26	27	30	-2.33333	30	32	33	2.33333	23	24	25	-6	23	24	25	-6	26	27	27	-3.33333	28	29	29
71700.4	19.9168		28	24	25	-4.33333	38330	53799	62082	51373.7	1219	1360	914	1134.33	1256	1283	1448	1299	231	270	3153	1188	260	315	531	338.667	28	27	31	-1.33333	33	32	32	2.33333	24	23	25	-6	24	25	26	-5	27	26	26	-3.66667	28	29	31
72000.4	20.0001		28	25	25	-4	38522	54514	62173	51706.3	1124	1149	906	1029.67	1265	1279	1455	1303	259	363	3294	1275.33	262	319	537	342.667	27	27	32	-1.33333	32	33	32	2	23	23	25	-6.33333	24	24	25	-5.66667	27	27	26	-3.33333	28	30	30
72300.4	20.0834		28	24	25	-4.33333	35755	55466	62215	51115.3	1194	1115	841	1020	1257	1293	1463	1307.67	286	362	3279	1279	269	329	549	352.333	28	27	32	-1	32	32	32	1.66667	23	23	25	-6.33333	24	24	26	-5.33333	26	27	27	-3.33333	28	29	31
72600.4	20.1668		29	25	25	-3.66667	34133	56668	62080	50930.3	1358	1233	914	1138.33	1254	1285	1470	1306.33	332	396	3393	1343.67	266	336	569	360.333	28	27	32	-1	32	32	31	1.33333	24	23	25	-6	24	24	25	-5.66667	26	27	27	-3.33333	29	29	31
72900.4	20.2501		28	24	26	-4	33594	57093	62250	50949	1279	1259	858	1102	1268	1281	1453	1304	371	499	3413	1397.67	272	346	618	382	28	27	32	-1	31	32	31	2.33333	24	23	25	-6	24	23	25	-6	26	27	27	-3.33333	29	29	30
73200.4	20.3334		28	25	26	-3.66667	33848	56971	62163	50964	1220	1445	932	1169	1272	1284	1469	1311.67	393	507	3445	1418.33	271	345	639	388.333	27	28	32	-1	32	33	32	2	23	24	25	-6	24	25	25	-5.33333	28	27	27	-2.66667	29	29	31
73500.4	20.4168		29	25	25	-3.66667	33876	56677	62174	50879	1210	1501	1025	1215.33	1281	1280	1454	1308.33	464	664	3464	1500.67	277	346	664	399	27	26	32	-1.66667	32	32	32	2	24	24	25	-5.66667	25	25	26	-4.66667	26	27	27	-3.33333	28	29	31
73800.4	20.5001		29	25	25	-3.66667	33595	56432	62216	50717.7	1174	1538	911	1177.67	1280	1291	1464	1315	500	821	3513	1581.33	288	345	668	403.667	27	27	32	-1.33333	32	32	32	2	23	25	24	-6	24	25	26	-5	27	28	28	-2.33333	28	29	30
74100.4	20.5834		29	24	25	-4	33673	55556	62355	50498	1442	1453	1027	1277.33	1270	1290	1467	1312.33	568	745	3670	1631	285	354	658	402.333	27	27	32	-1.33333	32	32	32	2	24	24	26	-5.33333	24	24	25	-5.66667	27	27	27	-3	28	30	31
74400.4	20.6668		28	25	26	-3.66667	33498	55728	62330	50488.7	1127	1595	875	1169	1277	1293	1474	1318	608	1032	3643	1731	284	358	655	402.333	26	27	32	-1.66667	32	32	32	2	23	24	25	-6	23	24	25	-6	26	27	28	-3	29	29	30
74700.7	20.7502		28	25	26	-3.66667	33287	56168	62531	50632	1116	1246	859	1043.67	1264	1364	1485	1341	663	955	3795	1774.33	289	366	659	408	27	27	32	-1.33333	32	32	32	1.33333	23	24	25	-6	24	25	26	-5	27	27	28	-2.66667	29	30	31
75001	20.8336		30	25	25	-3.33333	32462	58111	62551	51011.3	1308	1407	941	1188.67	1273	1294	1501	1326	738	1098	3639	1795	296	367	703	425.333	27	27	33	-1	32	32	30	1.33333	24	24	26	-5.33333	24	25	26	-5	26	27	27	-3.33333	29	29	31
75301.1	20.917		29	25	25	-3.66667	32271	59417	62474	51357.3	1053	1301	1052	1105.33	1283	1301	1478	1324	866	1333	3786	1965	292	367	712	427	27	28	32	-1	32	31	31	1.66667	24	24	25	-5.66667	24	25	26	-5	27	27	27	-3	28	29	31
75601.2	21.0003		29	25	26	-3.33333	31712	58820	62400	50947.3	1444	1212	877	1147.67	1286	1298	1486	1326.67	915	1176	3686	1895.67	289	380	720	433	28	27	33	-0.666667	31	33	31	1.66667	24	24	25	-5.66667	24	24	26	-5.33333	26	27	28	-3	29	29	30
75901.2	21.0837		29	25	26	-3.33333	30774	59679	62641	51001.3	1357	1279	858	1134.67	1281	1298	1480	1323	1105	1318	3705	2012.67	295	382	748	445	27	28	32	-1	31	32	32	1.66667	25	24	25	-5.33333	25	25	26	-4.66667	27	27	27	-3	28	30	31
76201.2	21.167		29	26	26	-3	31339	60360	62457	51355.3	1140	1268	854	1057.33	1281	1295	1502	1329.33	1134	1582	3684	2103.33	298	390	749	449	28	28	32	-0.666667	31	32	32	1.33333	24	24	26	-5.33333	24	25	26	-5	26	28	28	-2.66667	29	29	31
76501.2	21.2503		29	24	26	-3.66667	32289	60516	62533	51749.3	1416	1347	960	1211	1283	1297	1500	1330	1260	1447	3830	2149	307	389	732	446	28	27	33	-0.666667	31	32	31	1.33333	24	25	26	-5	24	24	26	-5.33333	27	27	28	-2.66667	29	29	32
76801.2	21.3337		30	26	26	-2.66667	32991	60964	62529	52131.3	1230	1259	983	1127.33	1276	1320	1487	1331	1418	1499	3896	2241	308	390	759	455.667	27	27	32	-1.33333	32	31	31	1.66667	24	25	27	-4.66667	24	25	25	-5.33333	27	28	27	-2.66667	28	30	31
77101.2	21.417		29	25	27	-3	33196	60991	62676	52257.7	1334	1425	854	1174.33	1286	1316	1493	1335	1467	1825	3865	2355.67	297	402	766	458.333	27	28	33	-0.666667	31	32	32	1	24	25	26	-5	25	25	26	-4.66667	27	27	27	-3	29	29	32
77401.2	21.5003		28	25	26	-3.66667	33258	59356	62347	51623.7	1131	1362	891	1098	1277	1306	1498	1330.33	1498	1777	3969	2384.67	303	404	774	463.667	28	27	33	-0.666667	31	32	30	2	24	24	27	-5	26	25	26	-4.33333	27	27	27	-3	28	30	32
77701.2	21.5837		29	26	26	-3	33491	59724	62666	51930.3	1389	1495	925	1239.67	1290	1308	1506	1338	1529	1667	4014	2373.33	305	416	783	471.333	28	28	33	-0.333333	31	33	32	2	24	25	26	-5	26	26	26	-4	26	27	27	-3.33333	29	30	31
78001.2	21.667		29	26	26	-3	33591	59915	62492	51969.3	1251	1536	1020	1239	1281	1312	1494	1332.33	1780	2044	4045	2593	307	416	790	474.333	28	28	33	-0.333333	32	32	32	1.33333	25	25	26	-4.66667	25	26	26	-4.33333	28	28	27	-2.33333	29	31	32
78301.2	21.7503		29	25	26	-3.33333	33324	57957	62674	51288.3	1162	1516	937	1175	1282	1298	1502	1330.67	1819	2237	4108	2691.33	310	423	809	484	28	28	33	-0.333333	31	32	31	1.66667	25	25	26	-4.66667	25	26	26	-4.33333	27	27	28	-2.66667	29	30	32
78601.2	21.8337		29	25	26	-3.33333	33179	56839	62613	50847	1313	1469	954	1215.33	1289	1306	1503	1336	1871	1957	4122	2620	321	414	808	484.333	28	27	33	-0.666667	31	32	32	2	25	25	27	-4.33333	25	25	27	-4.33333	27	28	28	-2.33333	29	31	32
78901.2	21.917		30	26	27	-2.33333	33428	57943	62700	51327	1416	1588	906	1273.33	1290	1314	1493	1335.67	1928	2047	4215	2700	317	422	834	494.333	28	27	34	-0.333333	32	32	32	1.66667	25	24	27	-4.66667	25	25	26	-4.66667	27	28	28	-2.33333	29	30	31
79201.2	22.0003		30	24	26	-3.33333	33306	58655	65000	52290.3	1051	1662	992	1205	1289	1313	1498	1336.67	2248	2405	4032	2865	327	430	852	506.333	28	28	33	-0.333333	31	32	32	2	24	24	26	-5.33333	25	25	27	-4.33333	27	28	28	-2.33333	29	29	32
79501.2	22.0837		29	26	26	-3	33235	58921	62669	51578.3	1244	1460	939	1184.33	1289	1301	1494	1331.33	2225	2257	4286	2892.67	329	433	855	509	28	27	33	-0.666667	32	32	32	2	24	24	27	-5	26	25	26	-4.33333	27	27	28	-2.66667	29	30	31
79801.2	22.167		30	26	26	-2.66667	33399	59602	62771	51894	1458	1437	923	1242.67	1285	1320	1509	1341.33	2228	2138	4310	2862	332	442	850	511.333	27	27	34	-0.666667	32	33	31	1.33333	24	24	26	-5.33333	25	25	26	-4.66667	27	27	28	-2.66667	29	30	31
80101.1	22.2503		30	25	26	-3	33940	59672	62688	52070	1198	1547	1053	1236	1291	1309	1504	1338	2503	2457	4223	3031	328	440	860	512.667	27	27	33	-1	31	32	31	2	24	25	26	-5	25	25	26	-4.66667	27	28	28	-2.33333	29	30	32
80401.1	22.3336		30	26	26	-2.66667	33766	60241	62652	52189.7	1129	1494	986	1173	1294	1313	1514	1343.67	2523	2551	4277	3087	336	446	870	520.667	28	27	33	-0.666667	32	32	32	1.66667	24	24	27	-5	24	26	27	-4.33333	27	27	28	-2.66667	29	30	31
80701.1	22.417		30	26	26	-2.66667	33424	59907	62521	51920.7	996	1356	947	1069.67	1296	1320	1508	1344.67	2754	2366	4321	3117	334	450	864	519.333	28	27	33	-0.666667	32	31	32	1.66667	25	25	26	-4.66667	25	25	26	-4.66667	27	26	28	-3	30	30	32
81001.1	22.5003		29	25	27	-3	34111	59825	62526	52124	1041	1545	916	1137.33	1292	1325	1503	1343.33	2541	2611	4175	3079	337	464	877	529.333	28	28	35	0.333333	31	32	32	2	24	25	26	-5	25	25	26	-4.66667	27	28	29	-2	30	30	32
81301.1	22.5836		30	26	26	-2.66667	34540	60117	62403	52323.3	942	1556	891	1099.67	1302	1316	1503	1343.67	2650	2693	4364	3205.67	345	461	888	534.667	28	27	34	-0.333333	32	32	32	1.33333	25	25	26	-4.66667	25	26	27	-4	28	28	28	-2	29	30	32
81601.1	22.667		31	25	25	-3	34495	60982	62448	52611.7	1252	1455	933	1183.33	1297	1326	1514	1349	3295	2801	4198	3401.33	342	469	902	541	27	27	34	-0.666667	31	32	31	1.66667	25	24	26	-5	25	26	26	-4.33333	27	28	29	-2	29	30	31
81901.1	22.7503		31	26	27	-2	34627	61181	62630	52782.7	1018	1322	880	1043.33	1302	1319	1505	1345.33	2925	2680	4405	3306.67	346	490	902	549.333	28	28	34	0	32	32	31	1	25	26	26	-4.33333	25	25	27	-4.33333	27	28	28	-2.33333	29	30	32
82201.1	22.8336		31	26	27	-2	34749	62008	62588	53085	1005	1567	934	1138.67	1300	1356	1509	1358.33	2973	3206	4338	3475.67	353	479	903	548.333	28	27	35	0	30	32	31	1.33333	25	25	27	-4.33333	25	25	26	-4.66667	28	28	28	-2	29	30	31
82501.1	22.917		31	26	27	-2	35039	60999	62730	52892.7	1145	1574	940	1189.67	1295	1340	1527	1357.33	3796	3218	4389	3771	362	488	904	554.667	28	28	35	0.333333	32	32	30	1.66667	25	24	26	-5	25	26	27	-4	27	28	28	-2.33333	29	31	32
82801.1	23.0003		30	26	27	-2.33333	34770	59997	62501	52392.7	1119	1599	992	1206.67	1296	1347	1513	1355.33	3423	3151	4418	3634	357	499	934	566.667	28	29	35	0.666667	31	32	32	2	25	26	27	-4	25	26	27	-4	27	28	28	-2.33333	29	30	32
83101.1	23.0836		30	26	26	-2.66667	34637	59277	62505	52109.7	1138	1291	1088	1142.33	1299	1332	1531	1357.33	3610	3415	4324	3753	364	496	920	563.333	28	28	36	0.666667	32	32	32	1	26	25	27	-4	25	25	26	-4.66667	28	28	29	-1.66667	29	31	32
83401.1	23.167		30	27	26	-2.33333	34476	58754	62450	51863.3	1337	1471	960	1226	1299	1362	1517	1362.67	3984	3478	4496	3956	367	495	934	568.667	28	28	34	0	31	30	32	1.66667	24	25	26	-5	25	25	27	-4.33333	28	28	28	-2	29	31	32
83701.1	23.2503		30	26	27	-2.33333	34223	59069	62488	51896.7	1411	1482	1002	1268.33	1296	1357	1524	1362.33	3760	3418	4417	3835	367	512	942	577	28	28	35	0.333333	31	32	32	1.33333	26	25	27	-4	25	25	26	-4.66667	27	28	28	-2.33333	29	30	31
84001.1	23.3336		30	26	26	-2.66667	34135	58717	62553	51771.7	1187	1397	840	1111.33	1290	1344	1517	1353.67	3704	3640	4559	3937.67	369	507	963	583	28	29	35	0.666667	31	32	31	1.66667	25	26	27	-4	24	25	28	-4.33333	27	28	28	-2.33333	29	30	32
84301.1	23.417		30	27	27	-2	34057	58228	62701	51632	1078	1419	1026	1144.33	1295	1394	1514	1371	4067	3703	4527	4069	373	506	972	587	28	28	35	0.333333	32	32	31	1	25	25	26	-4.66667	25	26	28	-3.66667	27	27	28	-2.66667	30	31	32
84601.1	23.5003		31	26	27	-2	34154	58103	62937	51701.3	983	1535	975	1134.33	1305	1342	1519	1358.67	3880	3612	4604	4002	379	518	977	594.667	27	28	35	0	31	31	31	1.33333	25	25	26	-4.66667	26	26	27	-3.66667	28	28	29	-1.66667	30	31	32
84901.1	23.5836		30	26	27	-2.33333	34044	57952	62685	51530.3	1082	1408	1051	1150.33	1311	1348	1530	1366.33	3936	3712	4629	4062.33	378	525	985	599.333	29	28	35	0.666667	31	32	31	1.33333	25	26	27	-4	25	25	26	-4.66667	27	28	29	-2	29	31	32
85201.1	23.667		30	25	27	-2.66667	34179	55708	62557	50784.7	981	1496	968	1118.33	1292	1356	1527	1361.67	4248	3927	4724	4269.67	391	519	978	599.333	28	28	35	0.333333	31	31	32	1	24	25	26	-5	26	25	27	-4	28	28	28	-2	30	31	31
85501.1	23.7503		30	26	27	-2.33333	34170	56370	62662	51037.3	1026	1465	951	1117.33	1303	1358	1533	1368	4159	3781	4620	4156.67	389	531	993	607.667	28	28	36	0.666667	31	30	32	1.33333	26	25	26	-4.33333	24	26	26	-4.66667	28	27	28	-2.33333	29	30	31
85801	23.8336		31	26	26	-2.33333	34465	56179	65000	51851.3	1262	1370	1050	1197.33	1312	1358	1513	1364.33	4269	3702	4767	4216	396	539	1002	615.667	28	27	36	0.333333	31	32	31	1.33333	24	24	26	-5.33333	24	26	26	-4.66667	27	27	28	-2.66667	29	31	32
86101	23.9169		30	26	26	-2.66667	34605	55362	65000	51625.7	1245	1285	1081	1173.67	1303	1370	1517	1366.67	4466	4002	4619	4332.33	392	542	1033	625.667	28	28	36	0.666667	31	32	31	0.666667	24	24	27	-5	25	26	26	-4.33333	27	28	27	-2.66667	29	30	32
86401	24.0003		31	26	26	-2.33333	34919	56486	65000	52105	1070	1351	946	1092.33	1316	1358	1530	1371.33	4091	4030	4789	4273.33	404	554	1024	630.667	28	27	35	0	31	31	30	2.33333	25	25	27	-4.33333	25	26	27	-4	28	28	29	-1.66667	29	30	32
86701	24.0836		30	25	26	-3	35346	55773	65000	52009.7	1370	1645	942	1289	1302	1363	1525	1366.67	4409	3604	4672	4198.33	400	567	1037	638	28	27	36	0.333333	32	33	32	1.66667	25	25	26	-4.66667	25	26	27	-4	27	27	28	-2.66667	29	30	31
87001	24.1669		31	26	25	-2.66667	35515	56168	62581	51391.3	1008	1507	1201	1208.67	1309	1364	1530	1371	4394	3865	4800	4323	400	574	1070	651.333	28	28	37	1	31	33	31	1.33333	25	25	26	-4.66667	25	25	27	-4.33333	28	27	28	-2.33333	29	30	32
87301	24.2503		30	25	26	-3	35679	55918	62574	51360.3	1210	1685	1022	1275.67	1304	1357	1528	1366.33	4266	4174	4583	4311	410	574	1049	647.667	28	27	37	0.666667	32	31	31	1.33333	25	24	26	-5	25	25	26	-4.66667	27	27	28	-2.66667	29	30	31
87601	24.3336		30	26	26	-2.66667	35398	56564	62623	51498.3	1330	1300	1061	1200.33	1308	1352	1538	1369.33	4512	3712	4837	4323.67	419	592	1068	663	28	28	38	1.33333	32	31	31	1	24	25	26	-5	24	25	26	-5	28	28	28	-2	28	30	32
87901	24.4169		30	26	26	-2.66667	35620	58148	62640	52106	1351	1448	978	1229	1309	1361	1534	1371.33	4255	3859	4757	4260.33	426	606	1060	667.333	27	27	38	0.666667	30	32	31	1.66667	25	24	26	-5	25	25	26	-4.66667	27	27	28	-2.66667	29	30	31
88201	24.5003		30	25	26	-3	36004	59317	65000	53410.3	1207	1595	1062	1258	1303	1363	1543	1373	4419	4203	4892	4474.67	418	609	1077	671.333	29	27	38	1.33333	31	32	32	1	25	24	25	-5.33333	25	25	26	-4.66667	27	27	28	-2.66667	29	30	31
88501	24.5836		30	25	26	-3	36316	59725	65000	53650.3	1156	1437	965	1156	1312	1353	1532	1369	4685	3988	4936	4506.33	438	608	1095	683.667	28	27	37	0.666667	31	31	31	1.33333	24	25	26	-5	24	26	26	-4.66667	26	28	27	-3	29	30	32
88801	24.6669		31	25	26	-2.66667	36763	58111	62784	52522.7	1348	1480	1046	1261.33	1306	1374	1531	1373.67	4687	3786	4942	4441.67	438	611	1090	683	27	27	38	0.666667	31	31	32	1	24	24	27	-5	25	26	26	-4.33333	27	27	28	-2.66667	29	30	31
89101	24.7503		30	25	26	-3	36993	55842	62589	51778	1158	1644	945	1219	1303	1371	1532	1372	4559	4261	4888	4539.33	446	618	1096	690	27	27	38	0.666667	30	32	31	2	24	24	26	-5.33333	25	25	26	-4.66667	26	26	28	-3.33333	28	29	31
89401	24.8336		31	26	26	-2.33333	36830	54216	65000	51985.3	1071	1647	1142	1256.67	1308	1359	1531	1369.33	4802	4401	4942	4685	453	633	1117	704.333	27	27	38	0.666667	32	32	32	1.33333	24	25	26	-5	25	25	27	-4.33333	27	27	27	-3	29	30	31
89701	24.9169		31	25	26	-2.66667	36591	52775	65000	51425.3	1107	1299	1091	1135.67	1304	1371	1534	1373	4878	4098	5010	4632	450	649	1125	711.333	27	27	37	0.333333	31	31	32	1.33333	25	25	26	-4.66667	24	24	27	-5	27	27	28	-2.66667	29	29	30
90001	25.0003		31	25	25	-3	36600	54529	65000	52013	1031	1467	982	1130	1315	1371	1539	1378.33	4949	4374	4994	4742.33	456	636	1120	707.333	28	27	37	0.666667	31	32	31	0.666667	24	25	25	-5.33333	25	25	27	-4.33333	26	28	26	-3.33333	29	30	31
90301	25.0836		32	24	26	-2.66667	36824	54155	65000	51963	1065	1294	1118	1129	1302	1365	1532	1369.67	4919	4478	5021	4776	461	648	1095	704.667	27	27	37	0.333333	31	32	29	1.66667	24	24	26	-5.33333	25	25	26	-4.66667	27	28	28	-2.33333	29	29	31
90601	25.1669		32	25	25	-2.66667	36646	52239	65000	51265	1141	1363	1079	1164.33	1313	1361	1537	1373.67	4946	4088	4970	4638	470	656	1136	724	28	27	37	0.666667	32	32	31	0.666667	25	25	26	-4.66667	24	25	25	-5.33333	27	27	28	-2.66667	28	30	31
90901	25.2503		31	24	26	-3	36879	52660	65000	51483	948	1507	920	1095	1316	1361	1546	1377.67	5073	4526	5047	4852	467	665	1146	729.333	27	27	38	0.666667	30	31	31	1	24	25	26	-5	24	24	26	-5.33333	26	27	27	-3.33333	28	29	31
91201	25.3336		32	25	26	-2.33333	36884	55005	65000	52266.3	1630	1486	1034	1353.33	1315	1373	1542	1380	4975	4265	5072	4740.67	471	673	1150	734.667	27	27	38	0.666667	31	31	31	1.66667	24	24	26	-5.33333	25	25	26	-4.66667	26	27	28	-3	29	30	31
91500.9	25.4169		32	25	25	-2.66667	37465	56276	65000	52883.7	1299	1512	978	1233	1313	1372	1542	1379	5036	4185	5080	4737	478	676	1180	748	28	27	37	0.666667	31	32	32	1	24	24	26	-5.33333	24	25	26	-5	26	26	27	-3.66667	28	30	31
91800.9	25.5002		32	25	26	-2.33333	37366	54779	65000	52351.7	1010	1322	1017	1086.33	1315	1371	1536	1377.33	5162	4412	5046	4843.33	486	690	1192	759.333	28	27	38	1	31	32	30	1.33333	24	24	25	-5.66667	24	24	26	-5.33333	27	27	27	-3	29	30	31
92100.9	25.5836		32	25	26	-2.33333	37107	57107	65000	53041.3	1178	1243	1180	1170.33	1314	1377	1550	1383.67	5007	4196	5191	4768	490	697	1187	761.333	27	28	38	1	32	31	31	1.33333	24	23	26	-5.66667	25	25	26	-4.66667	26	25	28	-3.66667	28	29	31
92400.9	25.6669		31	24	26	-3	36766	58621	65000	53432.3	1329	1325	1067	1210.33	1314	1372	1545	1380.33	5131	4448	5076	4855	497	710	1194	770.333	28	27	38	1	31	32	31	1.66667	23	24	26	-5.66667	24	25	26	-5	26	27	27	-3.33333	28	29	31
92700.9	25.7502		32	25	25	-2.66667	36528	57987	62896	52440.3	1006	1490	1058	1154.67	1314	1379	1547	1383.33	5153	4328	5233	4874.67	502	733	1183	776	27	27	39	1	31	32	32	1.66667	24	24	26	-5.33333	23	25	26	-5.33333	27	27	27	-3	29	29	30
93000.9	25.8336		31	25	26	-2.66667	36386	57545	65000	52947	1411	1344	1122	1262.33	1314	1382	1543	1383	5109	4311	5077	4802.33	504	739	1206	786.333	27	28	39	1.33333	32	32	31	1.33333	24	25	25	-5.33333	24	24	25	-5.66667	26	27	28	-3	28	29	31
93300.9	25.9169		32	25	26	-2.33333	35090	56178	65000	52059.3	1171	1657	1128	1288.67	1338	1353	1522	1374.33	5364	4535	5298	5035.67	508	746	1218	794	27	28	39	1.33333	31	32	31	2	24	24	26	-5.33333	25	25	27	-4.33333	26	27	28	-3	29	30	34
93600.9	26.0002		32	25	25	-2.66667	36639	56534	65000	52694.3	1173	1401	1052	1178.67	1344	1354	1519	1375.67	5364	4357	5235	4955.33	526	760	1246	814	28	28	39	1.66667	32	32	32	0.333333	25	25	25	-5	25	25	26	-4.66667	27	27	28	-2.66667	29	29	35
93900.9	26.0836		32	25	26	-2.33333	36095	56655	65000	52553.3	1398	1379	1236	1307.67	1338	1362	1522	1377.33	5498	4559	5359	5108.67	534	756	1222	807.333	28	27	39	1.33333	30	31	30	2	24	25	26	-5	24	25	26	-5	27	27	27	-3	28	30	34
94200.9	26.1669		31	25	26	-2.66667	36697	58691	65000	53432.7	990	1573	1062	1178.33	1335	1373	1524	1380.67	5368	4728	5271	5092.33	530	770	1267	825.667	28	27	39	1.33333	32	32	32	0.666667	24	24	26	-5.33333	25	26	27	-4	27	26	27	-3.33333	28	30	34
94500.9	26.2502		32	25	26	-2.33333	36519	61042	65000	54157	1312	1399	1060	1227	1334	1372	1517	1377.67	5542	4534	5368	5118	542	768	1269	829.667	28	27	40	1.66667	30	31	31	1.66667	24	25	26	-5	25	25	27	-4.33333	27	27	27	-3	29	30	34
94800.9	26.3336		31	25	27	-2.33333	37327	62254	65000	54830.3	1217	1352	1374	1284.33	1348	1388	1525	1390.33	5506	4704	5275	5131.67	537	788	1269	834.667	27	27	39	1	32	32	31	1.33333	24	25	26	-5	24	25	26	-5	27	27	28	-2.66667	28	29	34
95100.9	26.4169		31	25	25	-3	37586	62369	65000	54955	1296	1431	1198	1278.33	1338	1381	1531	1386.67	5450	4765	5383	5169.33	544	812	1295	853.667	27	28	40	1.66667	31	32	31	0.333333	24	25	26	-5	24	25	26	-5	27	27	28	-2.66667	28	30	35
95400.9	26.5002		31	25	25	-3	38770	62352	62496	54509.3	1070	1585	1219	1261.33	1338	1382	1521	1383.67	5607	4632	5328	5159	549	867	1322	882.667	27	27	41	1.66667	30	31	30	1.33333	24	24	26	-5.33333	25	24	27	-4.66667	27	27	27	-3	29	30	34
95700.9	26.5836		31	25	26	-2.66667	39152	62495	62485	54680.7	1042	1594	1137	1227.67	1337	1379	1533	1386.33	5576	4878	5398	5254	566	867	1327	890	27	28	40	1.66667	31	32	31	1.66667	24	24	26	-5.33333	25	26	26	-4.33333	27	27	27	-3	28	30	35
96000.9	26.6669		31	25	26	-2.66667	38833	59600	62611	53651.3	1147	1333	1081	1157	1350	1389	1541	1396.67	5562	4807	5310	5196.33	565	875	1326	892	28	27	41	2	32	32	31	1.33333	24	24	26	-5.33333	24	25	26	-5	27	27	28	-2.66667	28	30	34
96300.9	26.7502		31	26	26	-2.33333	38662	56400	62554	52508.7	1299	1600	1143	1317.33	1342	1398	1543	1397.67	5646	4916	5337	5269.67	569	877	1333	896.333	29	26	40	1.66667	32	31	31	1.33333	23	24	26	-5.66667	25	25	26	-4.66667	27	27	27	-3	29	29	34
96600.8	26.8336		31	25	26	-2.66667	38488	55139	62700	52079	1064	1428	1106	1169.33	1340	1409	1545	1401.33	5734	4957	5369	5323.33	575	868	1352	901.667	27	27	41	1.66667	31	31	32	2	24	24	26	-5.33333	25	25	26	-4.66667	27	27	28	-2.66667	28	30	35
96900.8	26.9169		31	25	26	-2.66667	38073	56387	62598	52322.7	1467	1361	1091	1276.33	1358	1377	1545	1396.67	5753	4849	5318	5276.67	583	900	1331	908	27	27	41	1.66667	32	32	32	2	24	24	26	-5.33333	25	25	26	-4.66667	27	28	28	-2.33333	29	31	35
97200.8	27.0002		32	25	26	-2.33333	37858	56467	62657	52297.3	1098	1659	1002	1223	1338	1387	1549	1394.67	5733	4978	5341	5320.67	588	906	1361	921.667	27	27	40	1.33333	33	32	31	1.33333	25	24	26	-5	25	25	26	-4.66667	27	27	28	-2.66667	29	31	35
97500.8	27.0836		32	26	26	-2	38063	53724	62493	51396.7	1198	1526	1083	1239	1350	1396	1553	1403	5801	5039	5401	5383.67	600	927	1407	948	28	28	42	2.66667	31	32	31	1.66667	24	24	27	-5	25	25	27	-4.33333	26	27	27	-3.33333	29	30	34
97800.8	27.1669		33	25	26	-2	37867	50029	62577	50127.7	1305	1668	1129	1337.33	1349	1408	1548	1405	5845	4847	5384	5328.67	594	958	1409	957	28	27	41	2	31	32	32	1	24	25	26	-5	24	26	26	-4.66667	27	27	28	-2.66667	28	30	34
98100.8	27.2502		32	25	27	-2	37905	50232	62651	50232.7	1223	1348	1123	1201.33	1355	1394	1553	1404	5691	5013	5552	5388.67	612	995	1425	980.667	28	28	42	2.66667	31	31	31	1.33333	24	25	26	-5	24	26	26	-4.66667	27	27	28	-2.66667	29	30	34
98400.8	27.3336		33	25	26	-2	37686	53255	62470	51107	998	1456	1125	1163	1353	1394	1549	1402	5937	4920	5474	5413.67	615	1022	1439	995.333	28	27	42	2.33333	31	32	31	2	25	25	26	-4.66667	24	26	26	-4.66667	27	27	28	-2.66667	29	31	34
98700.8	27.4169		32	26	27	-1.66667	37771	55407	62446	51844.7	1073	1594	1214	1263.67	1349	1388	1554	1400.33	5914	4841	5638	5434.33	617	1028	1440	998.333	28	28	44	3.33333	32	32	32	1.33333	25	24	26	-5	25	25	26	-4.66667	27	27	28	-2.66667	29	30	35
99000.8	27.5002		33	25	27	-1.66667	37682	55323	62585	51833.3	1426	1430	1104	1290	1343	1398	1562	1404.33	5791	5002	5510	5404.33	645	1025	1450	1010	27	28	44	3	31	31	32	1.33333	24	25	27	-4.66667	25	26	26	-4.33333	27	28	28	-2.33333	29	31	34
99300.8	27.5836		32	26	26	-2	37769	54202	62646	51509	1107	1406	1336	1253	1356	1392	1561	1406.33	6020	4950	5641	5507	635	1046	1445	1012	28	27	45	3.33333	31	32	31	1.33333	25	24	26	-5	25	25	27	-4.33333	27	28	27	-2.66667	29	30	35
99600.8	27.6669		32	26	26	-2	38003	54581	65000	52498	1267	1429	1360	1322	1358	1406	1553	1409	6005	4929	5431	5425	642	1038	1444	1011.33	28	28	44	3.33333	31	32	31	1.33333	24	25	26	-5	25	25	27	-4.33333	27	28	28	-2.33333	29	30	35
99900.8	27.7502		33	27	27	-1	38131	55857	62723	52207	1012	1604	1077	1201	1358	1384	1558	1403.33	6113	5064	5662	5583	650	1084	1468	1037.33	27	27	44	2.66667	31	32	31	1.33333	24	25	26	-5	25	26	27	-4	28	28	28	-2	30	30	35
100201	27.8336		33	26	26	-1.66667	38502	57327	62557	52765.3	1192	1607	1130	1279.67	1362	1385	1567	1408	5973	4847	5481	5403.67	664	1074	1508	1052	28	27	45	3.33333	31	32	31	1.33333	24	25	27	-4.66667	25	26	26	-4.33333	26	27	28	-3	29	30	34
100501	27.9169		33	25	27	-1.66667	38506	57838	62518	52924	1123	1610	1260	1301	1365	1394	1565	1411.33	6080	5054	5626	5556.67	675	1083	1494	1054	28	28	45	3.66667	30	32	32	1.33333	24	25	26	-5	25	26	26	-4.33333	27	28	28	-2.33333	30	30	33
100801	28.0002		33	26	27	-1.33333	38706	57794	62498	52969.3	1411	1521	1209	1350.33	1357	1380	1559	1402	6082	5105	5638	5578.33	682	1122	1507	1073.67	28	29	44	3.66667	31	32	31	1.33333	24	25	27	-4.66667	24	25	27	-4.66667	27	27	29	-2.33333	29	31	35
101101	28.0836		32	26	26	-2	38908	58007	62555	53126.7	1125	1521	1066	1207.33	1359	1396	1567	1410.67	6183	4935	5726	5584.67	677	1101	1523	1070.33	28	29	45	4	31	32	31	2	25	25	26	-4.66667	25	25	27	-4.33333	28	27	28	-2.33333	30	31	35
101401	28.1669		33	26	26	-1.66667	38603	58530	62620	53221	1181	1386	1213	1230	1367	1397	1572	1415.33	6218	5114	5750	5664	693	1103	1543	1083	28	28	45	3.66667	32	32	32	1.33333	25	26	27	-4	26	25	26	-4.33333	27	28	28	-2.33333	30	31	35
101701	28.2502		32	26	27	-1.66667	38825	58867	65000	54200.7	1221	1526	1013	1223.33	1356	1394	1573	1411	6247	5170	5822	5716.33	691	1120	1562	1094.33	28	28	47	4.33333	31	31	32	1.66667	25	25	27	-4.33333	24	25	26	-5	28	28	28	-2	29	30	36
102001	28.3335		32	26	27	-1.66667	38661	58829	62500	53300	1166	1363	1037	1158.67	1359	1401	1562	1410.67	6294	5071	5859	5711.33	695	1113	1582	1100	28	28	48	4.66667	32	32	31	1.66667	24	24	26	-5.33333	25	25	27	-4.33333	28	28	28	-2	29	30	34
102301	28.4169		31	25	27	-2.33333	39172	59221	62436	53579.7	1056	1480	1114	1186.67	1364	1404	1574	1417.33	6328	5104	5804	5715.33	719	1110	1579	1106	27	28	48	4.33333	32	32	31	1	25	24	27	-4.66667	24	26	27	-4.33333	27	28	29	-2	29	31	35
102601	28.5002		31	25	26	-2.66667	39376	58890	62602	53592.7	945	1403	1127	1128.33	1359	1408	1578	1418.33	6358	5241	5892	5800.33	709	1127	1612	1119.33	28	28	46	4	31	31	31	1.66667	25	26	27	-4	26	26	26	-4	27	27	28	-2.66667	29	31	34
102901	28.5835		32	27	27	-1.33333	39388	58560	62674	53510.7	988	1532	1269	1233	1360	1402	1572	1414.67	6300	5198	5865	5757.67	728	1158	1629	1141.67	28	28	48	4.66667	31	32	32	1.33333	25	25	26	-4.66667	26	26	26	-4	27	27	28	-2.66667	30	31	36
103201	28.6669		31	26	26	-2.33333	39670	58762	62390	53577.3	1105	1396	1021	1144	1359	1402	1574	1415	6384	5120	5916	5776.67	734	1154	1613	1137	29	28	47	4.66667	31	31	32	1.66667	25	24	27	-4.66667	25	25	27	-4.33333	28	29	29	-1.33333	30	30	34
103501	28.7502		32	26	27	-1.66667	39669	58732	62401	53570.7	1187	1714	1266	1359	1362	1406	1568	1415.33	6348	5268	5908	5811.33	735	1185	1640	1156.67	28	28	48	4.66667	32	32	31	1.33333	25	24	27	-4.66667	25	25	27	-4.33333	28	28	29	-1.66667	30	31	35
103801	28.8335		32	25	28	-1.66667	39626	58593	62540	53556.3	1002	1472	1123	1169	1359	1405	1562	1412	6364	5204	6005	5827.67	750	1162	1643	1155	28	28	49	5	31	32	31	1.33333	25	25	27	-4.33333	25	26	27	-4	27	29	28	-2	29	30	35
104101	28.9169		31	26	27	-2	39517	58256	62403	53362	1089	1627	1196	1274	1362	1397	1563	1410.67	6462	5080	5884	5778.67	765	1187	1651	1171	28	28	49	5	31	31	32	1.66667	25	26	27	-4	26	26	27	-3.66667	27	28	29	-2	29	31	35
104401	29.0002		32	26	27	-1.66667	40072	58810	62423	53738.3	1336	1455	1147	1282.67	1358	1405	1572	1415	6308	5290	6044	5850.67	774	1189	1653	1175.33	29	28	48	5	32	31	32	2.33333	25	25	27	-4.33333	25	27	28	-3.33333	28	28	28	-2	29	31	35
104701	29.0835		32	26	27	-1.66667	41382	58805	62715	54270.7	1239	1802	995	1315.33	1359	1409	1576	1418	6456	5238	5935	5846.33	793	1203	1672	1192.67	28	28	49	5	32	32	33	1.66667	26	25	27	-4	25	26	28	-3.66667	28	28	28	-2	30	31	35
105001	29.1669		33	26	27	-1.33333	41654	59356	62747	54555.7	1122	1404	1269	1235	1357	1411	1570	1416	6560	5235	6063	5922.67	786	1210	1688	1198	29	30	49	6	31	32	32	1	25	25	27	-4.33333	26	27	27	-3.33333	28	28	30	-1.33333	29	31	36
105301	29.2502		32	26	27	-1.66667	41481	59436	62784	54537	1067	1625	1396	1332.67	1353	1411	1573	1415.67	6513	5311	5750	5828	795	1239	1680	1208	29	28	50	5.66667	31	32	30	1.33333	25	26	27	-4	25	25	27	-4.33333	27	29	28	-2	29	31	34
105601	29.3335		33	26	27	-1.33333	41547	59213	65000	55223.3	1531	1460	1129	1343.33	1365	1425	1567	1422.33	6537	5270	6094	5937	806	1250	1719	1228.33	30	28	50	6	31	32	31	2	26	25	27	-4	25	26	27	-4	27	28	29	-2	30	31	36
105901	29.4169		33	26	27	-1.33333	40366	58660	62748	53894.7	1313	1483	1143	1283	1359	1410	1576	1418.33	6673	5374	5830	5929	819	1224	1723	1225.33	29	28	52	6.33333	31	33	32	2	26	25	27	-4	26	26	27	-3.66667	28	28	29	-1.66667	29	31	35
106201	29.5002		33	26	27	-1.33333	39157	58033	62965	53355	1056	1381	1239	1195.33	1357	1407	1571	1415	6704	5320	6100	6011.33	825	1232	1752	1239.67	29	29	52	6.66667	32	32	32	1.66667	25	26	27	-4	26	26	27	-3.66667	28	29	29	-1.33333	30	31	35
106501	29.5835		32	25	27	-2	38627	58437	65000	53991.3	939	1377	1097	1107.67	1360	1406	1576	1417.33	6622	5396	5969	5965.67	837	1255	1732	1244.67	29	28	51	6	31	32	32	1.66667	25	26	27	-4	26	26	28	-3.33333	28	29	30	-1	30	32	35
106801	29.6669		32	26	27	-1.66667	38836	58997	65000	54247.7	1342	1342	1071	1221.67	1362	1409	1580	1420.33	6832	5303	6139	6061.33	862	1259	1751	1260.67	29	28	52	6.33333	32	31	32	1.66667	25	25	26	-4.66667	26	26	27	-3.66667	28	28	29	-1.66667	30	31	35
107101	29.7502		33	26	27	-1.33333	39063	59021	65000	54331.3	1104	1586	1138	1246	1351	1407	1579	1415.67	6731	5425	6033	6033	842	1275	1748	1258.33	29	29	52	6.66667	32	32	31	2	25	25	27	-4.33333	26	26	27	-3.66667	28	28	28	-2	30	31	35
107401	29.8336		32	26	26	-2	39638	59963	65000	54837	1149	1496	1085	1213.33	1350	1417	1577	1418	6796	5458	6217	6127	851	1271	1789	1273.67	29	29	54	7.33333	32	32	32	1.66667	25	26	27	-4	25	26	28	-3.66667	28	28	28	-2	29	31	35
107701	29.917		33	26	28	-1	40339	60291	65000	55180	1036	1508	1262	1238.67	1358	1416	1586	1423.33	6926	5424	6082	6114	863	1275	1791	1279.67	29	29	53	7	32	32	31	1.66667	26	26	27	-3.66667	26	26	27	-3.66667	27	28	29	-2	29	30	35
108001	30.0004		32	26	27	-1.66667	41865	60604	62935	55104.7	1305	1523	1163	1300.33	1356	1408	1584	1419.33	6966	5425	6285	6195.33	879	1315	1796	1300	28	28	53	6.33333	31	32	32	1.66667	25	26	26	-4.33333	25	25	27	-4.33333	27	28	29	-2	30	31	35
108301	30.0837		33	27	26	-1.33333	42202	60404	62750	55088.7	1035	1494	1109	1182.67	1358	1406	1576	1416.67	6907	5501	6065	6127.67	892	1334	1820	1318.67	29	29	55	7.66667	32	32	31	1.66667	25	26	27	-4	25	26	28	-3.66667	27	28	29	-2	30	31	36
108601	30.1671		33	26	27	-1.33333	42889	60513	62698	55336.7	1116	1410	1235	1223.67	1355	1420	1584	1423	6934	5461	6284	6196.33	896	1319	1823	1316	28	29	56	7.66667	32	31	32	2	25	25	27	-4.33333	26	26	28	-3.33333	27	29	29	-1.66667	29	31	34
108902	30.2504		32	26	27	-1.66667	43313	60112	62530	55288.3	1350	1293	1099	1217.33	1358	1416	1584	1422.67	7043	5486	6102	6180.33	901	1308	1823	1314	28	29	57	8	32	32	32	1.66667	24	25	27	-4.66667	26	26	28	-3.33333	28	28	29	-1.66667	29	31	34
109202	30.3338		33	26	27	-1.33333	43206	60194	62823	55377.7	1429	1412	1151	1300.67	1360	1418	1585	1424.33	6889	5540	6363	6234	911	1359	1858	1346	29	28	55	7.33333	31	32	32	1.66667	25	25	26	-4.66667	26	26	28	-3.33333	29	29	28	-1.33333	30	31	35
109502	30.4171		33	27	27	-1	43517	60386	62552	55455	1238	1378	1091	1205.67	1355	1415	1591	1423.67	6977	5356	6032	6091.67	905	1364	1822	1333.67	28	28	56	7.33333	32	31	32	2	25	25	27	-4.33333	25	25	27	-4.33333	28	28	29	-1.66667	30	30	35
109802	30.5004		33	25	27	-1.66667	43519	60277	65000	56235.3	1071	1443	1253	1225.67	1357	1409	1582	1419.33	7004	5489	6344	6249	925	1341	1844	1340	29	29	57	8.33333	32	32	32	2.33333	25	26	27	-4	26	26	27	-3.66667	28	28	29	-1.66667	30	31	35
110102	30.5838		34	26	26	-1.33333	43216	59841	62902	55289.7	1070	1344	1097	1140.33	1365	1414	1587	1425.33	6927	5505	6131	6157.67	916	1352	1846	1341.33	28	29	58	8.33333	32	33	32	2.33333	25	25	27	-4.33333	25	26	27	-4	28	28	29	-1.66667	29	31	34
110402	30.6671		33	27	27	-1	44008	60149	65000	56355.7	1295	1374	1152	1243.67	1359	1413	1585	1422.33	7147	5471	6366	6298	953	1372	1858	1364.33	28	28	57	7.66667	32	33	32	1.33333	25	25	27	-4.33333	25	26	26	-4.33333	28	28	28	-2	30	30	35
110702	30.7504		34	26	26	-1.33333	45173	59665	65000	56582.7	1173	1449	1118	1216.67	1370	1417	1591	1429.33	7096	5565	6311	6294	943	1425	1880	1386	29	28	59	8.66667	31	31	32	1.33333	25	25	26	-4.66667	26	26	27	-3.66667	28	28	27	-2.33333	29	30	35
111002	30.8338		33	26	27	-1.33333	45496	60510	65000	56972	1039	1701	1219	1289.67	1362	1428	1597	1432.33	6904	5586	6368	6256	958	1418	1903	1396.33	29	29	58	8.66667	31	32	31	1.66667	26	25	27	-4	26	26	27	-3.66667	27	28	28	-2.33333	30	31	35
111302	30.9171		33	26	27	-1.33333	45053	60879	62532	56124.7	1140	1473	1177	1233.33	1366	1419	1596	1430.33	7225	5664	6264	6354.33	954	1404	1913	1393.67	29	28	59	8.66667	32	32	31	1	25	25	26	-4.66667	26	26	26	-4	28	28	29	-1.66667	30	29	35
111602	31.0004		32	26	26	-2	44839	61189	62603	56180.3	973	1517	1141	1180.33	1364	1414	1593	1427	7191	5589	6457	6382.33	968	1444	1962	1428	29	28	62	9.66667	31	31	31	1.66667	26	25	27	-4	25	25	27	-4.33333	27	27	29	-2.33333	30	30	35
111902	31.0838		33	26	27	-1.33333	44914	61321	65000	57048.3	1007	1389	1205	1170.33	1365	1438	1598	1437	6982	5714	6328	6311.33	985	1449	1949	1431	29	29	61	9.66667	31	32	32	2.33333	25	24	27	-4.66667	25	26	27	-4	27	27	28	-2.66667	29	30	34
112202	31.1671		33	25	27	-1.66667	46105	61424	62784	56741	1317	1371	1095	1231	1366	1419	1593	1429.33	7263	5680	6421	6424.67	1011	1423	1942	1428.67	28	29	61	9.33333	32	33	32	1.66667	25	25	26	-4.66667	25	25	27	-4.33333	28	28	28	-2	29	30	34
112501	31.2504		32	26	27	-1.66667	46369	61368	62571	56739.3	1188	1530	1147	1258.33	1369	1420	1585	1428	7138	5691	6339	6359.33	1010	1458	1953	1443.67	28	29	61	9.33333	30	33	32	1.66667	24	25	26	-5	25	25	26	-4.66667	27	28	29	-2	30	29	34
112801	31.3337		33	26	26	-1.66667	46548	61348	62787	56864.3	1205	1364	1168	1215.67	1350	1422	1589	1423.67	7099	5759	6420	6396	1029	1458	1941	1446	28	28	64	10	31	32	32	2	24	25	26	-5	24	25	26	-5	27	27	28	-2.66667	29	30	33
113101	31.4171		33	25	26	-2	47186	61377	62557	57010	1172	1382	1188	1217.33	1357	1412	1589	1422.67	7405	5627	6329	6423.67	1044	1464	1976	1464.67	28	28	64	10	32	33	31	2	24	24	26	-5.33333	24	25	26	-5	27	27	28	-2.66667	28	29	34
113401	31.5004		32	25	26	-2.33333	48046	61439	62502	57299	957	1508	1188	1187.67	1361	1414	1589	1424.67	7192	5716	6518	6445.33	1047	1480	1987	1474.67	28	28	65	10.3333	32	32	32	1.66667	24	24	26	-5.33333	24	24	26	-5.33333	27	27	27	-3	29	30	34
113701	31.5837		33	24	26	-2.33333	47978	61164	62689	57247	1098	1500	1218	1242	1366	1444	1586	1435.33	7216	5765	6515	6468.67	1050	1447	1999	1468.67	29	28	63	10	30	33	32	1.33333	25	24	26	-5	24	25	26	-5	26	27	28	-3	29	30	35
114001	31.6671		32	24	26	-2.66667	47389	61027	62595	56973.7	1063	1358	1165	1165.33	1362	1415	1590	1425.67	7506	5552	6578	6515.33	1063	1450	1996	1473	27	29	62	9.33333	31	32	31	2.66667	24	24	27	-5	24	24	26	-5.33333	26	27	27	-3.33333	28	30	33
114301	31.7504		32	25	26	-2.33333	47530	61045	62580	57021.7	951	1380	1164	1135	1357	1434	1592	1431	7294	5673	6409	6428.67	1061	1464	2019	1484.67	27	28	64	9.66667	32	33	33	2.66667	23	24	26	-5.66667	24	24	25	-5.66667	26	27	27	-3.33333	29	30	32
114601	31.8337		32	24	25	-3	47093	60179	62608	56596.7	1241	1463	1136	1250	1366	1413	1585	1424.67	7449	5693	6640	6564	1070	1477	2018	1491.67	28	28	66	10.6667	33	32	33	2.66667	23	24	26	-5.66667	24	25	25	-5.33333	26	27	27	-3.33333	28	30	34
114901	31.9171		32	25	25	-2.66667	46797	60312	62604	56541	1185	1467	1284	1282	1361	1411	1587	1423	7654	5727	6713	6668	1072	1474	1992	1482.67	28	28	64	10	32	34	32	3.66667	24	24	25	-5.66667	24	24	26	-5.33333	26	27	27	-3.33333	28	29	33
115201	32.0004		32	25	25	-2.66667	45946	60232	62570	56219.3	1267	1280	1219	1225.33	1361	1411	1583	1421.67	7526	5689	6637	6587.33	1060	1496	2021	1495.67	27	29	65	10.3333	33	34	34	2	23	24	26	-5.66667	24	24	25	-5.66667	26	27	27	-3.33333	28	30	33
115501	32.0837		32	25	26	-2.33333	44947	60595	62552	56001.3	1014	1589	1333	1282	1360	1414	1597	1427	7489	5753	6774	6642	1061	1528	2033	1510.67	29	29	66	11.3333	32	32	32	3	23	24	25	-6	24	25	26	-5	26	27	26	-3.66667	28	29	33
115801	32.1671		31	24	25	-3.33333	44405	60982	62526	55941	1344	1392	1360	1335.33	1362	1405	1593	1423.33	7777	5799	6611	6699	1069	1525	2030	1511.33	28	28	67	11	32	34	33	2.66667	23	24	25	-6	24	25	25	-5.33333	26	27	27	-3.33333	28	29	33
116101	32.2504		32	24	26	-2.66667	43799	61051	62790	55850	1026	1609	1289	1278	1359	1412	1596	1425.67	7756	5773	6766	6735	1081	1564	2018	1524.33	28	28	67	11	33	33	32	2.66667	23	24	26	-5.66667	23	24	25	-6	27	26	26	-3.66667	27	28	34
116401	32.3337		32	24	25	-3	44705	61209	62763	56195.7	1119	1578	1086	1231	1360	1412	1593	1425	7712	5927	6689	6746	1092	1567	2063	1544	28	28	66	10.6667	33	32	33	2.66667	23	24	25	-6	24	24	25	-5.66667	26	26	27	-3.66667	28	28	33
116701	32.4171		32	24	25	-3	44443	60575	65000	56642.7	1085	1306	1477	1259.33	1357	1412	1592	1423.67	7801	5670	6758	6713	1084	1579	2050	1541	28	29	67	11.3333	32	33	33	2.66667	23	23	25	-6.33333	23	24	25	-6	27	27	26	-3.33333	28	30	33
117001	32.5004		32	24	25	-3	44231	60381	65000	56507.3	1120	1393	1343	1255.33	1359	1418	1585	1424	7879	5762	6843	6798	1112	1588	2082	1564	29	29	66	11.3333	32	34	32	4	24	23	25	-6	24	24	25	-5.66667	26	26	26	-4	27	30	32
117301	32.5837		31	24	25	-3.33333	42140	59920	65000	55656.7	1284	1490	1190	1291.33	1354	1403	1596	1421	7852	5849	6777	6796	1120	1584	2066	1560	29	29	66	11.3333	34	34	34	3	23	24	25	-6	23	24	25	-6	26	26	26	-4	27	29	33
117601	32.6671		31	23	26	-3.33333	41746	59918	65000	55524.7	1226	1309	1189	1211.33	1360	1412	1590	1424	7852	5734	6883	6793	1111	1621	2087	1576.33	29	29	69	12.3333	32	33	34	2.66667	23	23	25	-6.33333	23	24	24	-6.33333	26	26	27	-3.66667	28	29	33
117901	32.7504		31	23	25	-3.66667	40896	59790	65000	55198.7	1407	1401	1338	1352	1354	1414	1591	1423	7985	5752	6767	6804.67	1130	1610	2084	1578	27	28	67	10.6667	32	34	32	3.33333	23	24	25	-6	23	23	25	-6.33333	26	26	26	-4	27	29	33
118201	32.8337		31	24	25	-3.33333	39672	60106	65000	54896	1327	1700	1195	1377.33	1357	1444	1592	1434.33	7890	5936	6884	6873.33	1114	1610	2102	1578.67	28	28	69	11.6667	33	34	33	2	23	23	25	-6.33333	23	24	25	-6	26	26	26	-4	27	28	33
118501	32.917		32	24	24	-3.33333	38326	60105	62762	53701	1142	1508	1182	1247.33	1364	1410	1599	1427.67	7961	5830	6729	6810	1133	1626	2102	1590.33	28	29	69	12	32	32	32	3.33333	23	23	25	-6.33333	23	23	25	-6.33333	25	25	26	-4.66667	27	28	33
118801	33.0004		31	24	26	-3	36672	60313	65000	53965	1026	1349	1181	1155.33	1370	1414	1601	1431.67	8023	5847	6965	6915	1135	1612	2120	1592.33	28	28	67	11	33	34	33	3	23	23	24	-6.66667	23	24	25	-6	26	25	25	-4.66667	27	28	33
119101	33.0837		32	24	25	-3	35069	60106	65000	53361.7	1515	1338	1197	1320	1367	1417	1592	1428.67	7864	5975	6964	6904.33	1131	1612	2143	1598.67	28	28	67	11	32	34	33	3.66667	23	23	25	-6.33333	23	24	26	-5.66667	26	26	26	-4	27	29	32
119401	33.167		32	24	25	-3	35118	60088	65000	53372	1243	1324	1114	1197	1371	1417	1590	1429.33	8069	5941	6974	6964.67	1166	1631	2139	1615.33	29	27	68	11.3333	34	34	33	2.66667	23	23	24	-6.66667	23	23	25	-6.33333	26	26	26	-4	28	28	33
119701	33.2504		32	24	25	-3	34846	60047	65000	53267.7	1129	1413	1257	1236.33	1372	1410	1604	1432	8186	6011	7062	7056.33	1200	1652	2150	1637.33	29	28	69	12	32	33	33	3	23	23	24	-6.66667	24	24	25	-5.66667	25	25	26	-4.66667	27	28	33
120001	33.3337		32	23	25	-3.33333	34713	59610	65000	53077.7	997	1447	1190	1181.33	1373	1417	1610	1436.67	8149	5891	6938	6962.67	1178	1645	2170	1634.33	30	29	70	13	33	33	33	3	23	24	25	-6	23	24	26	-5.66667	26	26	26	-4	27	28	33
120301	33.417		32	25	27	-2	34757	59215	65000	52960.7	1341	1718	1195	1388	1373	1419	1595	1432.33	8128	5986	7075	7033	1234	1658	2159	1653.67	29	29	70	12.6667	33	34	32	3	23	23	25	-6.33333	24	24	25	-5.66667	26	26	26	-4	28	29	33
120601	33.5004		32	25	25	-2.66667	34704	59391	65000	53001.7	1238	1408	1353	1303	1372	1425	1595	1434	8134	6070	6922	7012	1278	1672	2198	1686	30	29	70	13	32	34	33	2.33333	23	24	25	-6	24	24	25	-5.66667	26	26	26	-4	27	28	32
120901	33.5837		32	24	26	-2.66667	34893	59733	65000	53178.7	1099	1537	1187	1244.33	1370	1425	1602	1435.67	8266	5741	7095	7004	1279	1677	2222	1696	30	29	70	13	33	33	31	3.33333	24	24	25	-5.66667	24	25	26	-5	26	26	26	-4	28	29	34
121201	33.667		33	25	26	-2	34748	60093	65000	53250.3	1101	1497	1401	1303	1378	1425	1594	1435.67	8142	6090	7049	7063.67	1296	1693	2220	1706.33	30	30	68	12.6667	33	34	33	3	24	24	26	-5.33333	24	24	26	-5.33333	27	27	27	-3	28	28	33
121501	33.7504		33	25	25	-2.33333	35165	60228	65000	53434.3	1350	1434	1178	1290.67	1370	1438	1608	1442	8085	5883	7130	7002.67	1303	1734	2213	1720	30	30	69	13	34	32	33	2.66667	24	24	27	-5	24	25	26	-5	26	27	27	-3.33333	28	29	33
121801	33.8337		34	26	25	-1.66667	34873	59392	65000	53058.3	1297	1444	1171	1274	1386	1432	1609	1445.67	8377	6055	7123	7155	1318	1738	2226	1730.67	30	31	70	13.6667	32	33	33	3	24	24	28	-4.66667	24	25	26	-5	26	27	28	-3	29	30	34
122101	33.917		33	25	26	-2	35253	59669	65000	53277.3	1215	1379	1195	1233	1380	1439	1616	1448.33	8110	6156	7154	7110	1356	1740	2240	1748.67	31	31	71	14.3333	33	33	33	2.66667	24	24	29	-4.33333	24	24	26	-5.33333	26	26	27	-3.66667	28	30	34
122401	34.0004		33	25	26	-2	35402	59179	65000	53163.7	1050	1318	1204	1160.67	1389	1441	1613	1451	8110	5992	7233	7081.67	1423	1748	2289	1790	32	31	72	15	33	32	33	2.66667	24	25	27	-4.66667	24	25	25	-5.33333	27	28	27	-2.66667	28	30	35
122701	34.0837		33	26	26	-1.66667	35365	58399	65000	52891.3	1143	1503	1369	1308.33	1383	1443	1617	1451	8421	5985	7166	7160.67	1398	1751	2295	1784.67	32	31	71	14.6667	32	33	33	3	25	25	27	-4.33333	25	26	27	-4	27	27	27	-3	29	30	34
123001	34.167		33	25	27	-1.66667	35624	57708	62659	51967	1422	1395	1307	1344.67	1379	1443	1611	1447.67	8121	6182	7267	7160	1397	1771	2327	1801.67	32	32	73	15.6667	34	33	32	3	24	24	27	-5	24	25	26	-5	27	28	29	-2	29	30	34
123301	34.2504		33	25	27	-1.66667	35616	57344	65000	52623.3	1181	1382	1148	1207	1380	1447	1617	1451.33	8218	5960	7218	7102	1406	1787	2336	1813	31	31	72	14.6667	34	33	32	2.33333	25	25	27	-4.33333	25	25	26	-4.66667	27	28	28	-2.33333	29	30	35
123601	34.3337		33	26	27	-1.33333	35487	57832	65000	52743	1211	1409	1204	1244.67	1389	1448	1624	1457	8554	6013	7266	7247.67	1413	1781	2332	1812	32	32	71	15	32	33	32	3	26	25	27	-4	25	25	26	-4.66667	28	27	27	-2.66667	29	30	34
123901	34.417		34	26	27	-1	35574	58394	62536	52138	1167	1349	1157	1194.33	1383	1443	1619	1451.67	8243	6106	7389	7216	1433	1785	2359	1829	32	32	72	15.3333	34	32	33	3	24	25	27	-4.66667	25	26	26	-4.33333	27	28	28	-2.33333	30	31	34
124201	34.5003		33	25	27	-1.66667	35811	58544	65000	53088.3	1297	1400	1189	1265.33	1384	1445	1623	1454	8311	5937	7307	7155	1441	1771	2366	1829.33	32	32	72	15.3333	33	33	33	2.66667	24	25	27	-4.66667	25	26	26	-4.33333	27	28	28	-2.33333	29	30	35
124501	34.5837		34	25	27	-1.33333	35577	58399	65000	52962	1390	1405	1296	1333.67	1380	1438	1629	1452.33	8717	6100	7456	7394.33	1437	1773	2382	1834	34	33	71	16	32	34	32	3	25	25	26	-4.66667	25	25	27	-4.33333	27	27	29	-2.33333	29	30	34
124801	34.667		34	26	26	-1.33333	35545	58292	65000	52915.7	1157	1444	1232	1247.67	1381	1439	1623	1451	8539	5963	7428	7280	1450	1780	2360	1833.33	34	33	73	16.6667	34	33	32	2.66667	24	24	27	-5	25	25	26	-4.66667	27	28	28	-2.33333	29	30	35
125101	34.7503		34	25	27	-1.33333	35308	58118	65000	52778.7	1197	1436	1287	1276.67	1381	1443	1613	1449	8573	6279	7493	7418.33	1444	1795	2370	1839.67	33	33	73	16.3333	32	33	33	3.33333	24	25	26	-5	24	26	26	-4.66667	27	28	29	-2	29	31	34
125401	34.8337		33	25	27	-1.66667	35541	58203	65000	52884.7	1156	1335	1297	1232.67	1386	1447	1625	1456	8857	6206	7431	7468	1435	1780	2392	1839	32	34	74	16.6667	34	33	33	3.33333	24	24	27	-5	26	25	26	-4.33333	27	27	28	-2.66667	29	31	34
125701	34.917		33	25	27	-1.66667	35708	58807	65000	53141.7	1361	1404	1122	1265.67	1375	1441	1619	1448.33	8805	6124	7473	7437.33	1431	1800	2383	1841.33	32	35	72	16.3333	33	34	33	3.33333	24	25	27	-4.66667	25	25	26	-4.66667	27	27	28	-2.66667	29	31	34
126001	35.0003		34	25	27	-1.33333	35677	58457	65000	53014.7	1309	1330	1291	1280	1378	1433	1619	1446.67	8763	6350	7523	7515.33	1450	1810	2403	1857.67	32	35	73	16.6667	34	34	32	2.66667	24	25	26	-5	25	25	26	-4.66667	26	28	28	-2.66667	29	31	34
126301	35.0837		33	25	27	-1.66667	35507	59140	65000	53185.7	1101	1398	1158	1189	1375	1437	1626	1449.33	8977	6399	7552	7612.67	1459	1814	2414	1865.67	32	35	73	16.6667	33	33	32	3	24	24	26	-5.33333	24	25	26	-5	27	28	27	-2.66667	29	30	34
126601	35.167		32	25	27	-2	35498	60128	65000	53512	1164	1641	1334	1349.67	1379	1437	1607	1444.33	9002	6170	7537	7539.67	1487	1811	2421	1876.33	32	34	72	16	32	34	33	3.33333	24	24	26	-5.33333	24	25	26	-5	27	27	28	-2.66667	29	31	33
126901	35.2503		32	26	27	-1.66667	35249	59849	65000	53336	1168	1506	1240	1274.67	1380	1433	1626	1449.67	8784	6341	7626	7553.67	1526	1849	2438	1907.67	32	33	74	16.3333	33	34	33	2.66667	24	24	26	-5.33333	25	25	26	-4.66667	26	27	28	-3	29	30	34
127201	35.3337		33	24	27	-2	35118	60355	65000	53461	1140	1681	1195	1308.67	1377	1431	1613	1443.67	9091	6223	7667	7630.33	1528	1871	2435	1914.67	32	34	75	17	33	32	33	2.66667	23	24	25	-6	24	25	26	-5	27	27	27	-3	28	30	33
127501	35.417		32	24	26	-2.66667	34957	60638	65000	53501.7	1202	1453	1386	1317	1371	1435	1616	1444	9149	6440	7648	7715.67	1541	1879	2457	1929	33	34	77	18	32	34	32	3.33333	23	24	25	-6	24	24	25	-5.66667	27	27	27	-3	28	29	33
127801	35.5003		33	25	26	-2	34842	60436	65000	53396	1310	1578	1275	1357.67	1368	1440	1613	1443.67	8932	6438	7728	7669.33	1537	1888	2459	1931.33	34	33	75	17.3333	33	33	34	3	24	24	26	-5.33333	24	25	27	-4.66667	26	26	28	-3.33333	29	30	34
128101	35.5837		33	25	26	-2	34700	59978	62830	52472.7	1285	1553	1466	1404.67	1374	1437	1623	1448	9029	6534	7668	7713.67	1532	1886	2472	1933.33	36	33	76	18.3333	33	33	33	2.66667	23	24	26	-5.66667	24	25	26	-5	27	28	27	-2.66667	28	30	33
128401	35.667		32	24	26	-2.66667	34656	60062	62646	52424.7	1178	1762	1271	1373.67	1375	1435	1613	1444.33	9268	6395	7743	7772	1525	1870	2471	1925.33	35	34	75	18	33	33	32	3.33333	23	23	25	-6.33333	24	25	26	-5	26	26	28	-3.33333	28	30	34
128701	35.7503		33	24	26	-2.33333	34910	60328	62805	52651	1147	1683	1231	1323.67	1373	1434	1611	1442.67	9017	6508	7749	7728	1547	1885	2468	1936.67	34	33	74	17	32	34	34	3	24	23	25	-6	24	24	26	-5.33333	26	26	27	-3.66667	28	29	33
129001	35.8336		33	25	26	-2	34854	60194	62808	52588.7	1034	1477	1274	1231.67	1376	1433	1610	1443	9034	6473	7638	7685	1527	1914	2472	1941	33	34	75	17.3333	32	34	33	3	25	24	26	-5	23	24	26	-5.66667	26	26	27	-3.66667	28	29	34
129301	35.917		33	25	25	-2.33333	34977	59631	62678	52398.7	1064	1620	1428	1340.67	1379	1437	1613	1446.33	9359	6496	7785	7850	1552	1919	2514	1965	35	34	76	18.3333	32	34	33	4	24	24	26	-5.33333	24	25	26	-5	26	26	27	-3.66667	28	30	34
129601	36.0003		32	24	26	-2.66667	35031	59144	62785	52290	1242	1551	1461	1388	1371	1436	1611	1442.67	9155	6655	7827	7849	1576	1920	2515	1973.67	33	35	78	18.6667	34	34	34	3.33333	23	23	25	-6.33333	23	25	25	-5.66667	27	27	27	-3	28	30	33
129901	36.0836		32	26	26	-2	35503	58602	62820	52278.3	1207	1523	1253	1297.67	1370	1445	1609	1444.67	8972	6441	7832	7718.33	1593	1924	2519	1982	36	35	79	20	33	34	33	3.33333	23	23	26	-6	24	25	26	-5	26	27	26	-3.66667	28	29	33
130201	36.167		32	24	24	-3.33333	35687	58654	62539	52263.3	1116	1491	1280	1265.67	1371	1434	1608	1441	9461	6680	7876	7975.67	1589	1917	2523	1979.67	35	35	79	19.6667	33	33	34	3	23	23	25	-6.33333	24	24	25	-5.66667	25	26	27	-4	28	29	33
130501	36.2503		33	25	26	-2	35814	58285	65000	53003	1320	1681	1267	1392.67	1378	1431	1613	1444	9216	6596	7796	7839.33	1604	1929	2546	1996.33	36	34	77	19	32	33	34	2.66667	24	23	25	-6	24	24	26	-5.33333	26	27	27	-3.33333	28	30	34
130801	36.3336		32	25	26	-2.33333	35230	57045	62777	51654	1338	1739	1330	1439	1389	1440	1618	1452.33	8994	6481	7856	7747	1620	1934	2557	2007	36	34	77	19	32	33	33	4	22	24	25	-6.33333	23	25	25	-5.66667	26	27	26	-3.66667	28	29	32
131101	36.417		33	24	26	-2.33333	35488	56911	65000	52436.3	1472	1585	1279	1415.33	1385	1437	1606	1446	9530	6571	7916	7975.67	1620	1952	2547	2009.67	36	37	76	19.6667	33	35	34	3.33333	23	23	25	-6.33333	23	25	25	-5.66667	26	27	27	-3.33333	29	29	33
131401	36.5003		32	24	25	-3	35464	56549	62804	51575.7	1523	1681	1360	1491.33	1375	1475	1612	1457.33	9473	6520	7838	7913.67	1640	1966	2569	2028.33	37	37	78	20.6667	33	34	33	3.66667	23	24	24	-6.33333	23	24	25	-6	26	27	27	-3.33333	27	29	33
131701	36.5836		33	24	25	-2.66667	35563	56409	65000	52294	1265	1594	1293	1354	1378	1436	1612	1445.33	9021	6539	8018	7829.33	1659	1981	2555	2035	36	38	78	20.6667	33	34	34	3	24	22	25	-6.33333	24	24	26	-5.33333	25	26	27	-4	28	29	33
132001	36.667		33	25	26	-2	35639	55608	65000	52052.3	1322	1410	1380	1340.67	1380	1443	1614	1449	9418	6560	7838	7908.67	1650	1980	2579	2039.67	36	37	80	21	32	34	33	3	23	23	25	-6.33333	23	24	26	-5.66667	26	27	27	-3.33333	29	29	33
132301	36.7503		33	25	25	-2.33333	35606	53135	62695	50448.7	1372	1479	1266	1342.33	1386	1433	1610	1446.33	9719	6534	7993	8052	1675	1977	2587	2049.67	37	38	80	21.6667	32	33	34	3	23	23	25	-6.33333	23	24	26	-5.66667	26	26	26	-4	27	29	33
132601	36.8336		32	25	25	-2.66667	35451	51133	65000	50498	1442	1554	1206	1370.67	1376	1432	1607	1441.67	9214	6654	7647	7808.33	1694	2000	2600	2068	37	37	79	21	32	34	33	3.66667	24	24	26	-5.33333	24	24	26	-5.33333	26	26	27	-3.66667	27	29	33
132901	36.917		32	24	26	-2.66667	35416	50900	65000	50408.7	1394	1469	1443	1405.33	1379	1449	1617	1451.67	9334	6583	7957	7928	1681	1990	2605	2062	40	38	79	22.3333	34	34	33	3	23	24	25	-6	23	25	25	-5.66667	25	26	26	-4.33333	28	29	33
133201	37.0003		32	24	26	-2.66667	35134	49814	65000	49952.7	1176	1496	1308	1296.67	1385	1443	1617	1451.67	9856	6552	7775	8031	1658	2013	2612	2064.33	40	39	78	22.3333	32	34	33	3.66667	23	23	25	-6.33333	23	23	25	-6.33333	25	27	26	-4	28	29	32
133501	37.0836		32	24	25	-3	35504	50174	65000	50196	1214	1430	1212	1255.33	1386	1436	1623	1451.67	9358	6787	7861	7972	1670	2027	2623	2076.67	39	41	81	23.6667	34	34	33	3.66667	23	24	26	-5.66667	23	24	25	-6	26	27	26	-3.66667	28	28	33
133801	37.167		33	24	26	-2.33333	35284	49346	65000	49846.7	1362	1654	1309	1411.67	1378	1447	1616	1450.33	9438	6667	7511	7842	1653	2036	2634	2077.67	40	40	80	23.3333	33	34	34	3.33333	23	23	26	-6	23	24	25	-6	25	27	26	-4	27	29	33
134101	37.2503		31	25	25	-3	35363	49428	65000	49900.3	1450	1545	1318	1407.67	1378	1432	1621	1447	9861	6618	7832	8073.67	1628	2038	2639	2071.67	40	39	80	23	33	34	33	3.33333	23	24	26	-5.66667	23	24	25	-6	26	26	26	-4	27	28	33
134401	37.3336		32	24	25	-3	35428	49170	65000	49836	1159	1522	1307	1299.33	1388	1442	1612	1450.67	9435	6757	7523	7875	1631	2043	2658	2080.67	40	40	81	23.6667	33	34	33	3.33333	23	23	26	-6	24	24	25	-5.66667	26	26	26	-4	27	29	33
134701	37.417		33	25	25	-2.33333	36058	50331	65000	50433	1352	1474	1219	1318.33	1387	1442	1625	1454.67	9617	6790	7833	8050	1626	2035	2661	2077.33	41	41	82	24.6667	33	34	33	3.33333	22	24	25	-6.33333	23	24	25	-6	26	25	26	-4.33333	27	29	33
135001	37.5003		32	24	26	-2.66667	36386	49557	65000	50284.3	1168	1684	1289	1350.33	1381	1476	1610	1459	9990	6784	7760	8148	1637	2065	2646	2086	41	40	81	24	32	34	34	3.66667	24	24	25	-5.66667	23	23	24	-6.66667	25	26	26	-4.33333	27	28	33
135301	37.5836		33	25	25	-2.33333	35626	50726	62943	49735	1291	1446	1375	1340.67	1384	1436	1613	1447.67	9748	6716	7842	8072	1651	2064	2681	2102	41	41	77	23	33	35	33	3.66667	23	23	26	-6	23	24	24	-6.33333	25	26	26	-4.33333	27	29	33
135601	37.6669		32	24	25	-3	35883	50702	62744	49746.3	1416	1508	1253	1362.33	1386	1444	1620	1453.33	9641	6890	7833	8091.33	1667	2080	2694	2117	42	41	81	24.6667	34	34	33	4.33333	23	23	26	-6	24	24	25	-5.66667	26	26	27	-3.66667	26	28	32
135901	37.7503		32	24	25	-3	35665	51929	62794	50099.3	1416	1452	1232	1336.67	1378	1438	1619	1448.33	10004	6781	7823	8172.67	1685	2095	2691	2127	43	41	82	25.3333	34	35	34	3.66667	23	24	26	-5.66667	23	24	25	-6	25	27	26	-4	27	28	33
136201	37.8336		32	24	25	-3	35801	54245	62821	50925.7	1408	1600	1269	1395.67	1375	1443	1619	1449	9950	6801	7851	8170.67	1692	2097	2712	2137	43	41	83	25.6667	34	34	33	3.66667	23	23	26	-6	23	24	26	-5.66667	25	26	26	-4.33333	27	29	32
136501	37.9169		31	25	24	-3.33333	35877	55964	65000	52250.3	1837	1441	1226	1471.33	1377	1491	1621	1466.33	9654	6922	7906	8130.67	1709	2089	2738	2148.67	43	43	82	26	34	34	33	3.33333	22	22	26	-6.66667	23	25	25	-5.66667	26	26	26	-4	28	29	32
136801	38.0003		32	25	24	-3	35748	56594	65000	52417.3	1192	1481	1520	1367.67	1380	1465	1626	1460.33	10046	6796	7968	8240	1711	2094	2751	2155.33	45	44	83	27.3333	32	35	33	2.66667	24	23	27	-5.33333	23	25	25	-5.66667	26	26	26	-4	28	28	33
137101	38.0836		32	25	25	-2.66667	37944	57269	65000	53374.3	1452	1704	1290	1452	1380	1443	1624	1452.33	10145	6832	7908	8265	1749	2108	2752	2173	44	45	82	27	33	33	32	3.66667	23	22	27	-6	23	23	25	-6.33333	26	26	27	-3.66667	27	29	32
137401	38.1669		32	24	25	-3	39500	57240	65000	53883.3	1365	1511	1216	1334	1378	1435	1627	1450	9716	6896	8084	8202	1784	2118	2771	2194.33	47	44	82	27.6667	34	34	33	4	23	23	27	-5.66667	23	24	24	-6.33333	25	25	26	-4.66667	27	28	32
137701	38.2503		33	24	25	-2.66667	41523	58447	65000	54960	1281	1465	1276	1310.67	1386	1435	1626	1452.33	10314	7062	7902	8396	1828	2141	2774	2217.67	47	43	82	27.3333	34	34	34	3.33333	23	23	28	-5.33333	23	24	25	-6	25	25	26	-4.66667	28	29	32
138001	38.3336		32	24	25	-3	41999	58769	65000	55226	1169	1484	1387	1316.67	1384	1441	1630	1455	10291	6911	8197	8436.33	1853	2149	2792	2234.67	47	43	83	27.6667	33	34	33	3.33333	23	23	27	-5.66667	23	25	25	-5.66667	26	26	27	-3.66667	28	29	32
138301	38.4169		32	24	26	-2.66667	41941	59327	65000	55392.7	1288	1395	1262	1285	1390	1437	1621	1452.67	10010	7097	7907	8308	1888	2149	2806	2251	46	44	82	27.3333	34	34	32	3.66667	23	24	27	-5.33333	22	24	26	-6	25	26	26	-4.33333	26	29	32
138601	38.5003		32	25	25	-2.66667	41656	59567	62888	54673.7	1172	1419	1257	1252.67	1384	1454	1625	1457.67	10474	7047	8145	8525.33	1945	2170	2798	2274.33	48	46	83	29	34	34	33	3.66667	22	23	27	-6	23	24	25	-6	26	26	26	-4	28	28	32
138901	38.5836		32	24	25	-3	39524	60093	65000	54842.3	1275	1552	1352	1363	1390	1439	1635	1458	10517	7113	8014	8518	2003	2177	2820	2303.33	48	49	83	30	34	34	33	3.33333	23	23	25	-6.33333	23	23	25	-6.33333	25	25	26	-4.66667	28	28	33
139201	38.6669		32	24	25	-3	39363	60085	62672	54010	1147	1488	1308	1284.33	1387	1441	1633	1457	10376	6875	8108	8423	2014	2190	2801	2305	48	49	83	30	33	34	33	3.66667	23	23	26	-6	24	24	25	-5.66667	25	25	26	-4.66667	27	29	32
139501	38.7503		32	24	25	-3	39664	59533	62721	53942.7	1186	1454	1431	1327	1395	1440	1628	1457.67	10140	7014	8324	8462.67	1967	2192	2822	2297	48	49	84	30.3333	33	34	34	2.66667	23	23	25	-6.33333	24	24	25	-5.66667	26	26	26	-4	27	29	33
139801	38.8336		32	24	26	-2.66667	40299	59467	62710	54128.7	1195	1470	1417	1330.67	1390	1450	1639	1463	10683	7151	8043	8595.67	1952	2203	2818	2294.33	50	48	85	31	32	34	32	3.66667	23	22	25	-6.66667	23	23	25	-6.33333	26	26	26	-4	27	30	32
140101	38.917		32	24	25	-3	38684	58392	62686	53224	1159	1461	1331	1287	1386	1449	1632	1459	10345	6971	8413	8546.33	1964	2207	2843	2308	49	47	82	29.3333	34	33	34	3.66667	23	23	24	-6.66667	23	24	25	-6	26	25	26	-4.33333	28	28	33
140402	39.0004		31	24	25	-3.33333	37133	57776	62599	52472.7	1288	1552	1301	1350.33	1389	1447	1632	1459.33	10335	7079	8166	8496.67	1947	2211	2887	2318.33	49	48	84	30.3333	34	34	33	3	23	24	25	-6	24	24	25	-5.66667	26	26	26	-4	27	29	33
140702	39.0838		32	24	26	-2.66667	36755	58230	62584	52493	1417	1496	1368	1397	1382	1443	1630	1455	10747	7093	8414	8721.33	1940	2226	2869	2315	50	48	84	30.6667	33	33	33	3.33333	23	23	26	-6	23	24	24	-6.33333	26	26	27	-3.66667	27	29	33
141002	39.1671		33	25	26	-2	36592	58864	62519	52628.3	1284	1544	1306	1348	1385	1444	1622	1453.67	10186	7016	8392	8501.33	1945	2230	2863	2316	51	47	87	31.6667	33	34	33	2.33333	22	23	28	-5.66667	23	24	25	-6	26	26	26	-4	28	29	32
141302	39.2505		31	24	25	-3.33333	36806	59201	62653	52856.7	1070	1390	1428	1266	1391	1445	1625	1457	10351	7095	8337	8564.33	1939	2242	2862	2317.67	51	48	85	31.3333	33	32	32	3	22	23	28	-5.66667	23	24	25	-6	25	26	27	-4	27	28	33
141602	39.3338		32	24	25	-3	37054	59749	62601	53104.7	1188	1451	1323	1290.67	1380	1444	1631	1455	10863	6838	8575	8728.67	1946	2269	2888	2337.67	52	49	83	31.3333	32	34	33	3.66667	23	24	28	-5	23	24	25	-6	26	27	27	-3.33333	28	29	33
141902	39.4172		32	24	25	-3	36788	60414	62602	53238	1433	1385	1259	1329	1378	1451	1614	1451	10453	7109	8457	8643	1964	2259	2886	2339.67	52	52	85	33	34	33	34	3.33333	23	24	29	-4.66667	23	24	24	-6.33333	26	26	26	-4	28	28	33
142202	39.5005		32	24	25	-3	37294	60347	62673	53408	1278	1424	1491	1367.67	1384	1443	1620	1452.33	10542	7118	8610	8726.67	1951	2278	2907	2348.67	50	52	87	33	33	33	34	4	23	23	29	-5	23	24	25	-6	25	26	27	-4	27	28	33
142502	39.5838		32	24	26	-2.66667	38425	60682	62430	53815.7	1173	1473	1317	1291	1385	1448	1623	1455.33	10898	7188	8448	8814.67	1958	2248	2930	2348.67	53	54	84	33.6667	34	34	34	3.33333	23	22	28	-5.66667	23	25	25	-5.66667	26	26	26	-4	28	28	33
142802	39.6672		32	25	25	-2.66667	40295	59623	62362	54063.3	1172	1487	1466	1345	1386	1452	1623	1457	10956	7055	8606	8842.33	1943	2285	2920	2352.67	52	52	86	33.3333	33	34	33	3	23	23	28	-5.33333	22	24	25	-6.33333	26	26	26	-4	27	29	33
143102	39.7505		32	25	25	-2.66667	40791	59480	62188	54123	1195	1747	1442	1431.33	1384	1456	1631	1460.33	10795	7312	8606	8874.33	1970	2316	2935	2377	53	52	85	33.3333	33	33	33	3.33333	23	23	28	-5.33333	24	24	26	-5.33333	26	26	27	-3.66667	27	29	32
143402	39.8338		32	24	26	-2.66667	39995	59589	62385	53959.7	1411	1572	1332	1408.33	1383	1455	1624	1457.33	10874	7302	8584	8890	1982	2312	2946	2383.33	54	51	85	33.3333	33	33	34	2.66667	23	23	28	-5.33333	23	24	26	-5.66667	26	26	26	-4	27	28	32
143702	39.9171		33	23	25	-3	38460	59467	62311	53382.7	1262	1459	1367	1332.67	1379	1455	1641	1461.67	11055	7116	8636	8905.67	2009	2325	2971	2405	56	56	86	36	32	33	33	2.66667	23	22	28	-5.66667	23	24	25	-6	25	26	26	-4.33333	27	29	33
144002	40.0005		32	24	26	-2.66667	37567	59538	62457	53157.3	1110	1638	1591	1416.33	1388	1438	1631	1455.67	11045	7412	8489	8952	2026	2337	2984	2419	54	57	84	35	33	32	33	2.66667	23	23	27	-5.66667	23	24	25	-6	26	26	27	-3.66667	27	29	33
144302	40.0838		31	23	25	-3.66667	37273	59765	62349	53099	1143	1383	1419	1285	1399	1446	1639	1464.67	11049	7332	8731	9007.33	2029	2351	2980	2423.33	54	57	85	35.3333	33	32	33	2.66667	23	23	27	-5.66667	23	24	25	-6	27	27	26	-3.33333	27	29	31
144602	40.1671		32	25	25	-2.66667	37141	60236	62229	53172	1319	1499	1338	1355.33	1387	1446	1627	1456.67	11093	7266	8599	8956	1994	2355	2988	2415.67	54	56	85	35	32	33	33	3	22	23	28	-5.66667	24	24	25	-5.66667	25	26	27	-4	28	29	32
144902	40.2505		32	25	25	-2.66667	36904	60475	62284	53191	1346	1431	1473	1386.67	1387	1453	1635	1461.67	11095	7421	8769	9065	2029	2350	2996	2428.33	57	54	86	35.6667	33	33	33	3	23	22	28	-5.66667	23	24	26	-5.66667	26	26	26	-4	27	28	32
145202	40.3338		33	24	25	-2.66667	36903	60240	62484	53179	1209	1441	1349	1303	1384	1461	1632	1462.33	11237	7241	8884	9090.67	2001	2376	2991	2426	60	55	85	36.6667	33	33	33	2.66667	23	24	28	-5	23	23	25	-6.33333	26	26	27	-3.66667	28	29	32
145502	40.4171		32	24	25	-3	36896	60526	62209	53180.3	1220	1552	1371	1351	1392	1447	1644	1464.33	11226	7507	8765	9136	2024	2381	3011	2442	57	55	86	36	32	33	33	3	23	23	27	-5.66667	22	24	25	-6.33333	26	26	27	-3.66667	28	28	32
145802	40.5005		32	24	25	-3	36469	60885	62448	53237.3	1238	1502	1466	1372	1388	1451	1633	1460.67	11152	7287	8849	9066	2038	2375	3024	2449	56	55	85	35.3333	33	33	33	2.33333	23	22	27	-6	23	24	25	-6	26	26	26	-4	27	30	32
146102	40.5838		32	24	25	-3	36744	61702	62406	53587.3	1238	1720	1317	1395	1391	1446	1642	1463	11269	7287	8719	9061.67	2076	2378	3044	2469.33	55	59	86	36.6667	33	32	32	2.66667	22	23	27	-6	23	24	25	-6	25	26	25	-4.66667	27	28	32
146402	40.6671		32	24	25	-3	36322	61736	62687	53551.7	1147	1539	1356	1317.33	1390	1449	1637	1462	11335	7273	8870	9129.33	2073	2405	3058	2482	56	60	87	37.6667	32	33	33	2	23	24	26	-5.66667	23	25	25	-5.66667	25	27	26	-4	27	29	32
146702	40.7505		32	25	25	-2.66667	36322	61847	62538	53539	1399	1473	1388	1390	1381	1449	1633	1457.67	10875	7567	8805	9052.33	2069	2404	3051	2478	58	61	86	38.3333	32	32	32	1.66667	23	23	25	-6.33333	23	25	25	-5.66667	26	25	26	-4.33333	27	29	32
147002	40.8338		32	24	25	-3	35906	61690	62634	53380	1230	1487	1359	1328.67	1390	1451	1636	1462.33	11043	7495	8876	9108	2088	2402	3104	2501.33	60	60	86	38.6667	32	32	31	2	23	23	25	-6.33333	23	24	26	-5.66667	26	26	26	-4	27	28	32
147302	40.9171		32	25	25	-2.66667	36238	61571	62459	53392.7	1159	1506	1570	1381.67	1386	1456	1638	1463.33	11497	7383	8798	9196	2074	2401	3079	2488	58	60	87	38.3333	31	32	33	2.33333	23	23	25	-6.33333	22	24	26	-6	26	26	27	-3.66667	28	29	33
147602	41.0005		33	24	25	-2.66667	36593	61530	62404	53479	1217	1589	1330	1348.67	1399	1451	1643	1467.67	10771	7566	8872	9039.67	2084	2426	3120	2513.33	55	58	86	36.3333	32	33	32	2.33333	23	23	25	-6.33333	23	24	25	-6	26	26	27	-3.66667	28	28	32
147902	41.0838		32	25	25	-2.66667	37776	61910	62550	54048.7	1467	1647	1297	1440.33	1388	1453	1643	1464.67	11005	7663	9007	9195	2099	2443	3100	2517.33	55	59	85	36.3333	32	33	32	1.66667	23	23	25	-6.33333	23	24	26	-5.66667	25	26	27	-4	27	28	32
148202	41.1671		33	24	25	-2.66667	38970	61802	62389	54357	1124	1572	1430	1345.33	1388	1460	1635	1464.33	11635	7462	8933	9313.33	2141	2448	3107	2535.33	58	62	85	38.3333	31	33	31	1.33333	23	23	25	-6.33333	23	24	25	-6	26	27	27	-3.33333	27	29	33
148502	41.2504		32	25	25	-2.66667	41248	62218	62577	55317.7	1164	1534	1388	1332	1390	1449	1636	1461.67	11010	7599	9031	9183.33	2129	2472	3117	2542.67	61	63	85	39.6667	31	31	32	2	23	22	25	-6.66667	23	24	25	-6	26	26	27	-3.66667	27	28	33
148802	41.3338		32	24	25	-3	47498	62223	62676	57435.7	1139	1495	1414	1319.33	1393	1456	1640	1466.33	10933	7644	9107	9198	2153	2486	3138	2562.33	61	63	89	41	31	32	33	1.66667	24	23	25	-6	23	23	25	-6.33333	26	26	27	-3.66667	28	29	33
149102	41.4171		32	25	26	-2.33333	43048	62337	62641	55978.7	1386	1747	1362	1468.33	1398	1458	1638	1468	11724	7476	9027	9379	2157	2488	3150	2568.33	58	61	90	39.6667	31	32	32	2.33333	23	23	24	-6.66667	23	24	25	-6	26	26	26	-4	27	29	32
149402	41.5004		31	25	25	-3	39210	62125	62671	54638.7	1120	1511	1311	1284	1391	1451	1638	1463.33	11448	7586	9105	9349.67	2186	2492	3172	2586.67	58	61	89	39.3333	32	33	32	2.33333	23	23	25	-6.33333	22	24	25	-6.33333	26	26	27	-3.66667	28	29	32
149702	41.5838		32	25	26	-2.33333	37676	61901	62625	54037.3	1388	1580	1386	1421.33	1397	1456	1643	1468.67	11289	7634	8999	9277.33	2189	2491	3177	2589	57	62	87	38.6667	33	32	32	1.66667	23	24	25	-6	23	24	25	-6	25	26	26	-4.33333	27	28	33
150002	41.6671		31	25	26	-2.66667	37369	62083	62577	53979.7	1119	1441	1423	1297.67	1394	1454	1640	1466	11348	7389	9132	9259.67	2210	2506	3193	2606.33	61	64	87	40.6667	32	32	31	1.33333	23	23	25	-6.33333	23	25	25	-5.66667	25	25	26	-4.66667	27	28	33
150302	41.7504		33	24	25	-2.66667	37471	61870	62494	53915	1310	1706	1292	1406	1398	1475	1635	1472.67	11910	7481	9049	9450	2205	2527	3211	2617.67	60	65	87	40.6667	31	31	32	1.66667	22	23	25	-6.66667	24	24	25	-5.66667	25	26	26	-4.33333	27	29	32
150602	41.8338		33	25	25	-2.33333	37353	61699	62492	53818	1180	1661	1397	1382.67	1392	1451	1644	1465.67	11318	7353	9212	9264.33	2206	2534	3221	2623.67	57	67	87	40.3333	31	32	32	2.33333	23	23	25	-6.33333	23	24	25	-6	26	27	26	-3.66667	28	28	33
150902	41.9171		32	24	25	-3	37218	61898	62539	53855	1133	1782	1292	1372.33	1398	1455	1647	1470	11243	7594	9014	9253.67	2241	2546	3233	2643.33	60	66	90	42	32	33	32	2.33333	23	23	26	-6	23	24	26	-5.66667	26	26	26	-4	27	29	33
151202	42.0004		33	24	26	-2.33333	36289	61870	62324	53464.3	1296	1512	1310	1342.67	1396	1456	1648	1470	11995	7548	9239	9564	2238	2534	3242	2641.33	59	63	90	40.6667	32	33	32	2.33333	23	23	25	-6.33333	23	24	25	-6	26	26	27	-3.66667	27	29	32
151502	42.0838		32	25	26	-2.33333	36210	61689	62540	53449.7	1298	1482	1278	1322.67	1399	1455	1644	1469.33	11419	7434	9229	9330.67	2239	2546	3245	2646.67	59	62	91	40.6667	33	32	32	2	22	23	25	-6.66667	23	24	25	-6	26	26	27	-3.66667	28	29	32
151802	42.1671		34	25	26	-1.66667	36600	61391	62520	53473.7	1058	1603	1379	1316.67	1395	1461	1643	1469.67	11282	7685	9204	9360.33	2255	2572	3232	2656.33	63	64	90	42.3333	32	32	32	1.66667	23	23	25	-6.33333	23	24	25	-6	26	26	26	-4	27	30	33
152102	42.2504		32	25	26	-2.33333	36678	61271	62404	53421	1144	1472	1349	1291.67	1393	1458	1645	1468.67	11952	7787	9206	9618.33	2277	2570	3254	2670.33	61	68	88	42.3333	32	32	31	2.33333	23	24	25	-6	24	24	25	-5.66667	25	26	27	-4	28	29	32
152402	42.3338		33	25	25	-2.33333	36818	61529	62479	53578.7	1119	1454	1356	1279.67	1396	1464	1642	1470.67	12070	7859	9328	9722.33	2318	2608	3280	2705.33	61	68	88	42.3333	32	32	33	2	24	23	25	-6	23	24	26	-5.66667	26	26	26	-4	28	29	33
152702	42.4171		33	25	25	-2.33333	36896	61483	62411	53566.7	1367	1431	1331	1346.33	1393	1462	1645	1470	11599	7764	9054	9442.33	2330	2589	3271	2700	61	66	87	41.3333	32	33	31	2	23	24	25	-6	23	25	26	-5.33333	26	26	27	-3.66667	28	28	33
153002	42.5004		32	24	25	-3	37272	61580	62604	53788.7	1368	1517	1369	1388	1392	1459	1643	1468	11729	7671	9371	9560.33	2370	2610	3284	2724.67	61	64	88	41	32	33	31	2	23	23	25	-6.33333	23	24	26	-5.66667	26	26	27	-3.66667	27	28	33
153302	42.5838		32	24	26	-2.66667	37378	61704	62624	53872	1154	1472	1473	1336.33	1394	1454	1646	1468	12351	7870	9151	9760.67	2373	2616	3300	2733	63	63	90	42	32	32	32	2.66667	24	23	25	-6	23	24	25	-6	26	27	27	-3.33333	29	29	32
153602	42.6671		32	25	26	-2.33333	37084	61245	62498	53579	1173	1606	1426	1371.67	1399	1456	1651	1472	12046	7885	9362	9734.33	2392	2611	3341	2751.33	63	66	91	43.3333	32	33	33	2	23	23	25	-6.33333	24	24	25	-5.66667	26	26	26	-4	28	30	32
153902	42.7504		32	25	26	-2.33333	36860	61112	62412	53431.3	1198	1672	1339	1373	1399	1463	1652	1474.67	11699	7776	9230	9538.33	2385	2639	3323	2752.33	63	69	90	44	32	32	32	1.66667	23	23	25	-6.33333	24	24	25	-5.66667	27	26	27	-3.33333	28	29	32
154202	42.8338		32	24	26	-2.66667	37001	60755	62509	53391.7	1231	1488	1356	1328.33	1404	1477	1661	1484	12152	7867	9404	9777.67	2357	2636	3325	2742.67	61	69	90	43.3333	31	32	32	2	23	24	25	-6	23	24	25	-6	26	26	27	-3.66667	27	29	32
154502	42.9171		33	25	25	-2.33333	35901	60476	62470	52919	1074	1589	1376	1316.33	1402	1465	1654	1477	12356	7738	9287	9763.67	2349	2634	3343	2745.33	62	69	90	43.6667	33	31	32	2.33333	23	23	26	-6	23	25	25	-5.66667	26	27	27	-3.33333	28	29	33
154802	43.0004		33	24	26	-2.33333	35200	60680	62454	52748	1371	1583	1389	1417.67	1395	1457	1651	1471	11686	8025	9452	9691	2363	2662	3359	2764.67	65	70	90	45	32	33	32	2	23	24	25	-6	24	26	25	-5	26	27	26	-3.66667	28	29	33
155102	43.0838		33	25	26	-2	35132	60359	62419	52606.7	1191	1467	1307	1291.67	1394	1464	1640	1469.33	11779	7956	9398	9681	2375	2653	3366	2768	67	69	89	45	32	33	31	1.66667	23	23	26	-6	23	24	25	-6	26	26	27	-3.66667	28	29	33
155402	43.1671		34	25	26	-1.66667	35003	60755	62631	52766.3	1269	1483	1491	1384.33	1393	1459	1656	1472.67	12481	7761	9508	9886.67	2382	2660	3395	2782.33	66	69	92	45.6667	31	32	32	2	24	23	25	-6	23	25	26	-5.33333	26	26	27	-3.66667	28	29	32
155702	43.2504		33	24	26	-2.33333	34788	60194	62422	52438	1045	1446	1445	1282	1394	1458	1649	1470.33	11919	8078	9510	9805.67	2368	2686	3381	2781.67	65	72	91	46	32	33	31	2.33333	23	24	26	-5.66667	23	24	24	-6.33333	25	26	27	-4	28	29	32
156002	43.3338		32	25	26	-2.33333	35180	60153	62653	52632	1351	1481	1451	1397.67	1395	1461	1653	1473	11866	7942	9509	9742.33	2377	2676	3373	2778.67	64	70	91	45	33	33	31	2	23	24	25	-6	24	25	26	-5	26	27	27	-3.33333	28	29	33
156302	43.4171		32	25	26	-2.33333	35239	60214	62515	52626	1272	1495	1334	1337	1397	1458	1661	1475.33	12344	7866	9588	9902.67	2410	2694	3382	2798.67	67	72	90	46.3333	32	33	31	2.66667	23	24	25	-6	23	24	25	-6	26	26	27	-3.66667	28	29	32
156602	43.5004		32	24	26	-2.66667	35510	60279	62387	52695.3	1252	1446	1498	1368.67	1405	1455	1661	1477	12585	8064	9516	10025	2398	2714	3419	2813.67	68	70	90	46	32	33	33	1.33333	23	24	26	-5.66667	23	24	25	-6	26	26	26	-4	28	29	32
156902	43.5838		33	25	26	-2	35369	60415	62660	52784.7	1200	1481	1361	1317.33	1397	1465	1660	1477.33	12080	7925	9624	9846.33	2429	2720	3439	2832.67	68	71	90	46.3333	31	31	32	2.33333	23	23	25	-6.33333	24	25	25	-5.33333	26	26	27	-3.66667	28	28	32
157202	43.6671		34	24	26	-2	35410	60502	62619	52813.7	1113	1503	1371	1299	1395	1463	1653	1473.67	12131	7856	9704	9867	2432	2735	3436	2837.67	69	70	91	46.6667	32	32	33	2.33333	23	23	25	-6.33333	24	24	25	-5.66667	26	27	27	-3.33333	28	29	33
157502	43.7504		33	24	26	-2.33333	35328	60336	62529	52701	1240	1408	1318	1292	1398	1465	1654	1475.67	12822	8037	9558	10109	2439	2722	3449	2840	66	72	90	46	32	33	32	2	23	23	25	-6.33333	24	25	26	-5	26	26	27	-3.66667	28	29	33
157802	43.8338		33	25	26	-2	35355	60957	62599	52940.3	1222	1437	1497	1355.33	1398	1467	1661	1478.67	12320	7723	9653	9868.67	2429	2744	3473	2852	69	72	89	46.6667	32	32	32	1.66667	23	23	26	-6	24	25	25	-5.33333	26	26	27	-3.66667	28	30	33
158102	43.9171		33	25	26	-2	35088	61055	62838	52963.7	1236	1609	1520	1425	1399	1466	1654	1476.33	12187	8011	9478	9862	2426	2752	3484	2857.33	70	71	92	47.6667	31	32	32	1.66667	24	24	25	-5.66667	24	24	25	-5.66667	26	27	27	-3.33333	28	30	33
158402	44.0004		33	24	26	-2.33333	35419	61213	62655	53065.7	1364	1536	1313	1374.33	1401	1464	1651	1475.33	12954	7874	9624	10120.7	2480	2755	3488	2877.67	70	72	91	47.6667	32	32	31	2.66667	24	23	26	-5.66667	24	25	26	-5	26	27	27	-3.33333	28	29	33
158702	44.0838		33	25	26	-2	34830	61470	62557	52922.3	1392	1461	1370	1377.67	1400	1470	1652	1477.33	12665	7969	9465	10003	2472	2766	3515	2887.67	70	73	90	47.6667	32	34	32	1.66667	23	23	26	-6	24	25	26	-5	27	27	27	-3	29	29	34
159002	44.1671		33	25	26	-2	35021	61451	62491	52957.7	1217	1617	1351	1365	1404	1470	1658	1480.67	12332	8285	9721	10082.7	2494	2791	3502	2899	69	74	90	47.6667	31	33	31	2.33333	24	24	26	-5.33333	23	24	25	-6	26	27	28	-3	28	29	32
159302	44.2504		32	26	26	-2	34931	61551	62377	52923	1194	1558	1381	1347.67	1406	1467	1654	1479	12823	8306	9643	10227.3	2483	2783	3544	2906.67	71	73	92	48.6667	32	33	32	2.33333	23	24	25	-6	24	25	25	-5.33333	26	27	27	-3.33333	28	30	32
159602	44.3338		33	25	26	-2	35262	61761	62627	53186.7	1121	1449	1369	1283	1396	1466	1649	1473.67	13039	8146	9739	10278	2509	2799	3539	2919	73	74	90	49	33	33	31	2.33333	23	23	26	-6	24	25	26	-5	26	27	27	-3.33333	28	28	33
159902	44.4171		33	25	26	-2	35158	61609	62409	53028.7	1324	1490	1318	1347.33	1404	1462	1651	1475.67	12915	8344	9631	10266.7	2541	2827	3550	2942.67	72	73	92	49	32	33	32	2.66667	23	24	27	-5.33333	23	25	26	-5.33333	27	27	27	-3	28	29	33
160201	44.5004		33	25	26	-2	34714	61766	62704	53031.3	1197	1424	1393	1308	1405	1467	1654	1478.67	12820	8209	9821	10253.3	2550	2812	3583	2951.67	72	75	91	49.3333	33	33	32	2	24	25	26	-5	24	25	26	-5	26	26	27	-3.66667	27	30	33
160501	44.5837		33	25	26	-2	35219	61905	62668	53234	1192	1452	1407	1320.33	1397	1471	1651	1476.33	12815	8039	9633	10132.3	2540	2827	3611	2962.67	71	75	91	49	32	32	32	2	24	24	26	-5.33333	24	25	26	-5	26	27	27	-3.33333	28	29	33
160801	44.6671		33	25	26	-2	35194	61515	62668	53095.7	1309	1671	1470	1453.33	1393	1466	1653	1474	13219	8302	9895	10442	2552	2820	3585	2955.67	73	73	91	49	32	32	32	2	23	24	25	-6	24	25	25	-5.33333	27	26	27	-3.33333	28	29	33
161101	44.7504		33	25	26	-2	35469	61726	62730	53278.3	1141	1454	1501	1335.33	1402	1474	1662	1482.67	12834	8121	9719	10194.7	2574	2861	3613	2986	75	75	92	50.6667	32	32	32	2.33333	24	24	26	-5.33333	24	25	25	-5.33333	26	27	28	-3	29	29	34
161401	44.8337		33	26	26	-1.66667	35180	61184	62735	53003	1201	1410	1340	1287	1406	1475	1663	1484.67	12344	8319	9812	10128.3	2602	2858	3624	2998	74	75	93	50.6667	33	32	32	2.33333	24	23	26	-5.66667	25	25	27	-4.33333	26	26	28	-3.33333	28	29	33
161701	44.9171		33	25	27	-1.66667	35153	61212	62631	52968.7	1289	1410	1326	1311.67	1395	1472	1660	1479	12952	8118	9714	10231.3	2593	2876	3663	3014	73	73	93	49.6667	32	33	32	2.66667	24	24	26	-5.33333	25	24	26	-5	27	28	27	-2.66667	28	29	33
162001	45.0004		33	26	26	-1.66667	35255	61101	62275	52847	1094	1422	1297	1241	1395	1471	1662	1479.33	13286	8243	9821	10420	2593	2894	3654	3017	74	75	93	50.6667	32	33	33	2.66667	23	24	25	-6	24	25	26	-5	27	26	27	-3.33333	29	30	33
162301	45.0837		33	26	27	-1.33333	35507	61086	62361	52954.7	1175	1451	1304	1280	1400	1469	1666	1481.67	12570	8189	9865	10178	2609	2896	3660	3025	75	74	92	50.3333	33	32	33	2	23	24	26	-5.66667	24	24	27	-5	26	26	27	-3.66667	28	30	33
162601	45.1671		33	26	26	-1.66667	35728	61505	62190	53111	1202	1480	1294	1295.33	1406	1481	1664	1487	12762	8162	9906	10246.7	2618	2913	3687	3042.67	77	76	91	51.3333	32	32	32	2.66667	24	24	26	-5.33333	24	24	26	-5.33333	27	27	28	-2.66667	27	30	34
162901	45.2504		33	25	27	-1.66667	35590	61726	62517	53247.7	1414	1420	1285	1343	1398	1474	1670	1484	13444	8432	9811	10532.3	2632	2920	3695	3052.33	76	76	93	51.6667	33	32	33	2	25	24	26	-5	24	25	25	-5.33333	26	28	28	-2.66667	29	30	33
163201	45.3337		33	26	27	-1.33333	36186	61674	62260	53343.3	1336	1578	1468	1430.67	1403	1480	1670	1487.67	13105	8337	9960	10437.3	2616	2907	3703	3045.33	75	77	93	51.6667	32	32	32	2.66667	24	24	27	-5	24	25	27	-4.66667	27	27	26	-3.33333	28	30	34
163501	45.4171		34	25	27	-1.33333	37543	61593	62523	53856.3	1095	1606	1325	1312	1405	1475	1659	1483	12837	8207	9814	10256	2630	2945	3720	3068.33	76	75	93	51.3333	33	32	33	2.66667	23	24	26	-5.66667	24	26	26	-4.66667	27	28	28	-2.33333	28	30	33
163801	45.5004		33	26	26	-1.66667	39389	60989	62270	54186	1300	1578	1297	1361.67	1401	1479	1665	1485	13279	8508	9983	10560	2620	2954	3732	3072	77	77	93	52.3333	32	33	33	2.33333	24	24	25	-5.66667	24	25	26	-5	26	27	27	-3.33333	28	29	33
164101	45.5837		33	26	27	-1.33333	39540	60115	62276	53947	1187	1443	1322	1287.33	1402	1474	1677	1487.67	13617	8255	9953	10578.3	2660	2953	3747	3090	78	76	94	52.6667	31	33	33	1.66667	24	24	26	-5.33333	24	25	26	-5	27	27	27	-3	29	29	34
164401	45.6671		33	26	26	-1.66667	37736	59783	61680	53036.3	1171	1443	1357	1293.67	1405	1470	1669	1484.67	13027	8478	9913	10442.7	2672	2969	3748	3099.67	77	76	94	52.3333	31	32	32	1.33333	24	24	25	-5.66667	24	25	25	-5.33333	26	27	27	-3.33333	28	30	34
164701	45.7504		34	26	26	-1.33333	36128	60574	61464	52692	1189	1586	1305	1330	1406	1467	1670	1484.33	13124	8527	10057	10539.3	2691	3005	3762	3122.67	77	78	93	52.6667	31	32	31	2	24	24	26	-5.33333	25	26	27	-4	26	27	28	-3	29	30	34
165001	45.8337		33	27	27	-1	35709	60552	61809	52660	1135	1485	1382	1304	1401	1474	1679	1488	13487	8267	9964	10542.7	2685	3004	3760	3119.67	77	79	93	53	32	32	32	2.33333	24	24	26	-5.33333	26	26	26	-4	27	27	28	-2.66667	29	30	32
165301	45.9171		33	25	27	-1.66667	35628	60622	61463	52541	1128	1437	1562	1345.67	1396	1485	1675	1488.67	13516	8529	10100	10685	2689	3001	3809	3136.33	78	78	93	53	32	33	32	2.33333	24	24	27	-5	25	25	26	-4.66667	26	27	27	-3.33333	29	29	34
165601	46.0004		34	26	27	-1	35743	60832	61744	52743	1130	1548	1419	1335.67	1399	1483	1675	1489	13442	8462	10108	10640.7	2707	3022	3788	3142.33	78	78	93	53	31	33	33	2.66667	24	24	26	-5.33333	24	25	27	-4.66667	26	27	28	-3	29	30	34
165901	46.0837		33	26	27	-1.33333	35577	60812	60947	52415.3	1297	1424	1479	1370	1401	1477	1684	1490.67	13248	8406	10119	10561	2715	3044	3821	3163.33	80	78	93	53.6667	33	33	32	2	24	25	26	-5	25	25	27	-4.33333	27	27	28	-2.66667	29	31	34
166201	46.167		34	26	27	-1	36086	61646	62009	53217	1128	1633	1376	1349	1403	1479	1674	1488.67	13409	8601	10179	10699.7	2736	3032	3837	3171.67	79	80	93	54	32	32	32	2.33333	24	25	26	-5	24	26	27	-4.33333	28	28	28	-2	30	30	34
166501	46.2504		35	26	27	-0.666667	36213	62132	61941	53398.7	1138	1491	1310	1283	1408	1484	1681	1494.33	13884	8476	10244	10838	2766	3035	3857	3189.33	81	81	93	55	33	32	32	1.33333	23	25	26	-5.33333	25	25	27	-4.33333	27	28	28	-2.33333	29	31	34
166801	46.3337		34	26	27	-1	36043	61955	62283	53397	1241	1433	1283	1289	1405	1473	1674	1487.33	13294	8794	10109	10702.3	2761	3086	3851	3202.67	79	79	94	54	31	32	31	2.33333	24	25	26	-5	25	26	27	-4	27	27	28	-2.66667	29	31	34
167101	46.417		34	26	27	-1	35900	62255	61752	53272.3	1268	1456	1475	1369.67	1401	1483	1673	1489	13010	8368	10276	10521.3	2757	3088	3884	3213	81	80	95	55.3333	33	32	32	2.33333	24	24	27	-5	25	25	27	-4.33333	28	28	28	-2	29	30	35
167401	46.5004		32	27	27	-1.33333	35728	62066	61401	53035	1225	1476	1339	1316.67	1406	1480	1676	1490.67	13887	8466	10043	10768.7	2787	3098	3882	3225.67	82	80	93	55	32	33	32	1.66667	24	25	26	-5	25	25	26	-4.66667	27	28	28	-2.33333	30	30	34
167701	46.5837		34	26	27	-1	35897	62259	61467	53177.7	1235	1546	1297	1329.33	1395	1497	1695	1499	13784	8517	10177	10796	2762	3080	3888	3213.33	81	82	92	55	32	31	32	2.33333	24	25	27	-4.66667	25	26	27	-4	27	27	28	-2.66667	29	30	36
168001	46.667		34	26	27	-1	35909	62299	61920	53346	1185	1514	1330	1313	1397	1503	1686	1498.67	13049	8359	10049	10455.7	2805	3104	3893	3237.33	82	82	94	56	33	32	32	1.66667	25	25	27	-4.33333	25	25	27	-4.33333	28	28	29	-1.66667	29	32	34
168301	46.7504		34	26	27	-1	36092	62294	62037	53444.3	1247	1573	1368	1366	1400	1503	1688	1500.33	13068	8623	10147	10582.7	2789	3117	3931	3249	82	80	93	55	31	32	32	1.66667	24	25	26	-5	25	25	26	-4.66667	28	28	29	-1.66667	30	31	35
168601	46.8337		33	26	27	-1.33333	36073	62536	61849	53456	1224	1433	1441	1336	1401	1501	1694	1502	13784	8477	9901	10690.7	2780	3114	3949	3251	84	81	93	56	32	31	32	2.33333	25	24	27	-4.66667	25	26	27	-4	27	28	29	-2	30	30	35
168901	46.917		33	27	27	-1	36048	62458	62327	53581	1405	1389	1284	1329.33	1405	1500	1696	1503.67	13683	8703	10200	10832	2782	3129	3956	3259	83	81	93	55.6667	32	32	33	2.66667	25	25	27	-4.33333	25	26	27	-4	27	28	28	-2.33333	30	29	34
169201	47.0004		35	26	27	-0.666667	35763	62502	62128	53434.3	1162	1501	1360	1311	1391	1507	1688	1498.67	13146	8556	9907	10506.3	2805	3137	3955	3269	82	81	94	55.6667	33	34	31	2	25	25	27	-4.33333	25	26	26	-4.33333	27	27	29	-2.33333	29	30	34
169501	47.0837		34	26	28	-0.666667	35692	62449	62165	53405.3	1209	1432	1377	1309.33	1398	1501	1693	1500.67	13360	8740	10263	10757.7	2820	3148	3928	3268.67	83	83	94	56.6667	33	31	32	1.33333	25	26	26	-4.33333	25	26	27	-4	27	27	29	-2.33333	30	31	35
169801	47.167		34	27	27	-0.666667	36036	62452	62376	53591.3	1332	1424	1324	1330	1393	1498	1688	1496.33	14100	8752	9991	10917.7	2824	3160	4008	3300.67	84	81	95	56.6667	32	31	31	1.66667	25	24	28	-4.33333	26	26	27	-3.66667	28	28	29	-1.66667	30	30	36
170101	47.2504		35	27	28	0	35578	62297	62367	53384	1205	1494	1393	1334	1397	1509	1686	1500.67	13961	8674	10215	10920	2843	3181	4002	3312	85	82	95	57.3333	31	32	32	1.66667	25	25	27	-4.33333	26	26	27	-3.66667	27	29	28	-2	30	31	35
170401	47.3337		34	27	27	-0.666667	35862	62522	62492	53595.3	1324	1613	1374	1407	1398	1503	1687	1499.33	13534	8698	10045	10729	2851	3198	4011	3323.33	85	83	94	57.3333	32	31	32	1.66667	26	25	27	-4	25	26	27	-4	27	28	28	-2.33333	30	31	34
170701	47.417		35	27	27	-0.333333	36033	62397	62471	53603.7	1319	1397	1279	1301.67	1400	1502	1692	1501.33	13636	8605	10179	10776.7	2859	3219	4040	3342.67	84	83	95	57.3333	31	33	31	2	25	25	27	-4.33333	26	26	27	-3.66667	28	28	29	-1.66667	29	31	35
171001	47.5004		34	27	28	-0.333333	36515	62258	62485	53722.7	1203	1468	1300	1293.67	1393	1508	1689	1500	14195	8845	10231	11060.3	2897	3233	4042	3360.67	85	83	95	57.6667	33	32	31	2	24	25	27	-4.66667	25	26	27	-4	28	29	29	-1.33333	29	31	35
171301	47.5837		35	27	27	-0.333333	36678	62493	62483	53854.7	1255	1482	1303	1316.67	1398	1509	1680	1499	14172	8733	10291	11035.3	2900	3233	4057	3366.67	86	83	95	58	32	32	32	2.33333	25	26	27	-4	26	26	27	-3.66667	28	28	29	-1.66667	29	32	35
171601	47.667		35	27	27	-0.333333	37091	62356	62559	53972	1206	1533	1310	1319.67	1401	1507	1687	1501.67	13933	8661	10400	10968	2895	3256	4056	3372.33	86	83	95	58	32	33	32	1.66667	25	26	27	-4	26	26	28	-3.33333	28	29	29	-1.33333	30	31	35
171901	47.7504		34	27	28	-0.333333	37116	62520	62393	53979.7	1342	1467	1269	1329.33	1400	1507	1699	1505.33	13702	8688	10283	10861	2911	3256	4076	3384.33	85	83	96	58	31	33	31	1.66667	25	26	27	-4	26	26	27	-3.66667	28	28	28	-2	30	32	35
172201	47.8337		35	27	28	0	37043	62291	62405	53883	1401	1458	1257	1342	1392	1505	1693	1500	13943	8592	10456	10967	2916	3251	4072	3383	86	84	94	58	31	33	31	2	24	25	28	-4.33333	26	26	27	-3.66667	27	28	28	-2.33333	30	31	35
172501	47.917		34	27	28	-0.333333	36923	62448	62365	53882	1328	1421	1416	1358.33	1399	1501	1686	1498.67	14328	8884	10283	11135	2945	3281	4110	3415.33	85	82	95	57.3333	32	32	32	2	26	26	27	-3.66667	25	26	27	-4	27	28	29	-2	30	31	35
172801	48.0003		34	27	28	-0.333333	36808	62443	62519	53893.3	1216	1460	1325	1303.67	1395	1508	1708	1507	14380	8688	10529	11169	2950	3286	4110	3418.67	87	83	96	58.6667	32	32	32	2	26	25	27	-4	25	26	27	-4	28	28	29	-1.66667	30	32	36
173102	48.0838		35	27	28	0	36391	62236	62382	53639.7	1316	1446	1276	1316	1396	1519	1714	1513	13940	8739	10406	10998.3	2975	3314	4133	3444	85	84	95	58	32	33	31	2	26	26	28	-3.33333	26	26	28	-3.33333	28	29	28	-1.66667	30	32	35
173402	48.1672		35	26	28	-0.333333	36310	61733	62299	53417.3	1322	1425	1351	1336	1387	1499	1710	1502	14008	8760	10554	11077.3	2984	3331	4121	3448.67	87	86	94	59	32	33	31	1.66667	25	26	27	-4	25	26	27	-4	28	28	29	-1.66667	30	32	35
173702	48.2506		34	27	29	0	36357	61706	61933	53302	1239	1513	1292	1318	1401	1506	1715	1510.67	14723	8741	10558	11310.7	2980	3337	4154	3460.33	87	84	95	58.6667	32	32	31	1.66667	25	26	27	-4	25	27	28	-3.33333	27	29	29	-1.66667	30	31	35
174002	48.3339		34	27	28	-0.333333	36347	61604	62374	53411.7	1266	1448	1329	1317.67	1395	1506	1710	1507	14596	9032	10575	11371	2988	3331	4156	3461.67	88	86	94	59.3333	31	33	31	2.66667	25	25	27	-4.33333	26	26	27	-3.66667	29	29	29	-1	30	31	35
174302	48.4172		34	27	28	-0.333333	36057	62139	62174	53426.7	1380	1545	1470	1435	1390	1505	1713	1506	13937	9025	10567	11146.3	3001	3368	4159	3479.33	88	85	95	59.3333	33	33	32	1.66667	25	26	28	-3.66667	26	26	28	-3.33333	28	29	29	-1.33333	31	32	35
174602	48.5006		34	27	28	-0.333333	35514	61718	62236	53126	1283	1436	1325	1318	1390	1502	1708	1503.33	13805	8883	10624	11074	3025	3370	4190	3498.33	87	85	95	59	31	33	31	2.33333	26	26	27	-3.66667	26	27	27	-3.33333	28	28	29	-1.66667	30	32	36
174902	48.5839		34	27	28	-0.333333	35745	61942	62362	53319.7	1316	1455	1351	1344	1393	1502	1713	1506	14462	9006	10601	11326.3	3035	3404	4222	3523.67	88	86	95	59.6667	31	33	33	2.33333	26	25	27	-4	26	27	28	-3	27	28	29	-2	30	32	35
175202	48.6673		35	27	28	0	35570	61709	62250	53146.3	1301	1470	1436	1372.33	1397	1508	1715	1510	14645	9063	10651	11423	3040	3403	4203	3518.67	88	88	96	60.6667	33	32	32	2	25	26	27	-4	26	27	27	-3.33333	27	29	29	-1.66667	31	31	36
175502	48.7506		34	27	28	-0.333333	35895	61955	62509	53423	1268	1423	1422	1341	1395	1512	1706	1507.67	13995	8859	10674	11146	3038	3419	4215	3527.33	88	85	96	59.6667	32	32	32	1.33333	26	25	27	-4	26	26	28	-3.33333	28	28	29	-1.66667	30	31	36
175802	48.8339		35	27	28	0	35724	61509	62402	53181.7	1338	1411	1290	1316.33	1394	1532	1710	1515.33	13734	9014	10649	11102.3	3056	3417	4234	3539	87	86	95	59.3333	31	32	31	2	26	26	27	-3.66667	26	27	27	-3.33333	29	29	29	-1	31	32	35
176102	48.9173		35	27	28	0	35788	60995	62536	53076.3	1416	1477	1256	1353	1392	1496	1708	1502	14165	8990	10711	11258.7	3073	3454	4233	3556.67	90	85	95	60	32	32	32	2.33333	26	26	28	-3.33333	26	27	27	-3.33333	28	28	28	-2	30	30	36
176402	49.0006		35	27	28	0	35645	60477	62592	52874.7	1204	1449	1290	1284.33	1394	1501	1699	1501.33	14717	8878	10711	11405.3	3088	3447	4238	3561	89	88	96	61	32	33	32	2	26	25	27	-4	27	26	28	-3	28	29	29	-1.33333	30	32	35
176702	49.0839		35	28	28	0.333333	35768	60233	62178	52696.3	1283	1429	1262	1294.67	1394	1507	1708	1506.33	14148	8963	10764	11261.7	3070	3448	4282	3570	90	87	96	61	32	32	32	2	26	26	27	-3.66667	26	26	28	-3.33333	29	29	29	-1	30	31	36
177002	49.1672		34	27	28	-0.333333	35917	59586	62393	52602	1247	1399	1261	1272.33	1387	1501	1710	1502.67	13825	8926	10755	11138.7	3110	3470	4294	3594.67	91	88	97	62	32	32	32	2	26	26	27	-3.66667	26	27	28	-3	28	30	29	-1	30	32	35
177302	49.2506		35	27	28	0	35682	58670	62085	52115.7	1290	1450	1259	1303	1391	1506	1712	1506.33	13980	9140	10780	11270	3120	3483	4310	3607.67	90	86	96	60.6667	32	32	32	2.66667	25	25	28	-4	26	26	28	-3.33333	28	29	29	-1.33333	30	32	35
177602	49.3339		35	27	29	0.333333	36206	59028	62447	52530.3	1280	1427	1376	1331	1386	1511	1706	1504.33	14867	8873	10716	11455.3	3125	3491	4305	3610.33	90	86	96	60.6667	33	33	32	1.33333	26	26	28	-3.33333	25	27	27	-3.66667	28	29	29	-1.33333	30	32	36
177902	49.4172		35	28	28	0.333333	36533	58747	62304	52498	1283	1403	1398	1331.33	1383	1504	1707	1501.33	14244	9001	10772	11309	3155	3524	4316	3635	91	87	96	61.3333	31	32	31	1.66667	25	26	28	-3.66667	26	26	28	-3.33333	28	29	29	-1.33333	31	31	36
178202	49.5006		35	27	27	-0.333333	36389	58752	62580	52543.7	1214	1429	1375	1309.33	1391	1513	1706	1506.67	13862	9224	10626	11207.3	3148	3541	4340	3646.33	91	89	97	62.3333	32	31	32	2	26	26	27	-3.66667	25	27	27	-3.66667	29	28	30	-1	30	31	36
178502	49.5839		35	27	28	0	36129	58477	62152	52222.7	1253	1450	1260	1291	1387	1508	1710	1505	14012	9058	10824	11268	3163	3531	4333	3645.67	91	90	96	62.3333	31	32	33	1.66667	26	26	28	-3.33333	26	27	28	-3	28	29	29	-1.33333	31	32	36
178802	49.6672		35	27	28	0	36220	58146	62009	52095	1346	1405	1334	1331.67	1393	1506	1708	1505.67	14833	9018	10813	11524.7	3150	3574	4359	3664.33	91	88	95	61.3333	31	32	32	2.66667	25	26	28	-3.66667	27	26	28	-3	28	29	29	-1.33333	30	32	35
179102	49.7506		35	27	28	0	36114	58016	61995	52011.7	1266	1389	1314	1293	1387	1503	1709	1503	14463	9322	10884	11526.3	3197	3571	4384	3687.33	93	87	96	62	32	34	32	2	26	26	27	-3.66667	26	27	27	-3.33333	28	29	29	-1.33333	31	32	36
179402	49.8339		34	27	28	-0.333333	36102	58313	61272	51865.7	1212	1389	1286	1265.67	1386	1500	1706	1500.67	13974	8891	10834	11203	3207	3589	4377	3694.33	94	89	95	62.6667	33	31	32	1.66667	26	26	27	-3.66667	26	27	27	-3.33333	28	28	29	-1.66667	30	32	35
179702	49.9172		35	28	28	0.333333	36161	59179	61493	52247.7	1151	1441	1329	1277	1393	1503	1707	1504.33	14044	9197	10885	11345.3	3205	3614	4392	3707	94	90	96	63.3333	31	32	32	2.33333	26	27	28	-3	26	26	27	-3.66667	28	30	30	-0.666667	31	32	36
180002	50.0006		35	27	28	0	36253	59909	61819	52630.3	1342	1499	1370	1373.67	1386	1512	1710	1506	14452	9333	10836	11510.3	3227	3593	4406	3712	93	90	96	63	32	33	32	2.66667	25	26	28	-3.66667	27	27	28	-2.66667	28	30	29	-1	30	31	36
180302	50.0839		35	27	29	0.333333	36364	60886	61732	52964	1287	1457	1287	1313.67	1383	1497	1708	1499.33	14624	9072	10966	11524	3234	3638	4405	3729	93	89	95	62.3333	32	33	33	1.66667	26	26	27	-3.66667	26	26	28	-3.33333	29	29	30	-0.666667	31	33	35
180602	50.1672		35	28	28	0.333333	36600	61929	62271	53570	1216	1460	1294	1293.33	1394	1499	1715	1506	14248	9056	10821	11345	3251	3608	4403	3724	94	89	98	63.6667	32	32	31	1.66667	26	27	28	-3	27	27	27	-3	28	29	29	-1.33333	31	31	35
180902	50.2506		35	28	29	0.666667	36117	61766	61937	53243.3	1396	1452	1387	1381.67	1392	1496	1709	1502.33	14126	9270	10962	11422.7	3254	3620	4416	3733.33	94	88	96	62.6667	31	32	32	2	26	26	27	-3.66667	26	27	28	-3	28	29	29	-1.33333	30	32	36
181202	50.3339		35	27	29	0.333333	35998	61144	61789	52947	1242	1534	1313	1333	1389	1494	1717	1503.33	14281	8807	10997	11331.7	3275	3640	4424	3749.67	95	89	96	63.3333	32	31	33	1.66667	25	26	28	-3.66667	26	27	28	-3	27	29	30	-1.33333	31	31	35
181502	50.4172		35	27	29	0.333333	35932	61296	61518	52885.3	1237	1425	1288	1286.67	1387	1495	1723	1505	14965	9031	10941	11615.7	3273	3658	4447	3762.67	94	88	96	62.6667	32	32	31	1.66667	26	26	28	-3.33333	26	27	28	-3	28	29	29	-1.33333	30	32	36
181802	50.5006		36	27	29	0.666667	35696	60538	61211	52451.7	1334	1440	1448	1377.33	1389	1499	1716	1504.67	14310	9046	10956	11407.3	3294	3671	4465	3780	95	90	96	63.6667	31	32	32	2.66667	25	26	27	-4	26	27	28	-3	29	29	29	-1	31	32	35
182102	50.5839		34	28	29	0.333333	36048	60610	62078	52882	1237	1420	1356	1307.67	1394	1500	1709	1504.33	14223	8693	10907	11244.3	3285	3678	4504	3792.33	96	90	94	63.3333	33	33	32	2	26	26	27	-3.66667	26	26	28	-3.33333	28	30	29	-1	31	32	36
182402	50.6672		35	28	29	0.666667	35921	60052	61633	52505.3	1169	1413	1321	1271	1387	1495	1704	1498.67	14214	9305	11000	11476.3	3305	3715	4509	3813	96	90	97	64.3333	32	33	31	1.33333	26	26	28	-3.33333	26	27	28	-3	28	29	30	-1	31	32	36
182702	50.7506		35	27	28	0	35627	59406	61797	52246.7	1283	1392	1305	1296.67	1379	1495	1711	1498.33	14511	9059	10848	11442.7	3345	3691	4500	3815.33	96	90	99	65	32	31	31	2	26	26	28	-3.33333	26	27	28	-3	28	30	30	-0.666667	30	32	36
183002	50.8339		36	28	29	1	35599	59509	61905	52307.7	1185	1479	1383	1319	1380	1503	1710	1501	14639	8984	11041	11524.7	3346	3724	4534	3838	96	89	97	64	32	33	31	1.66667	26	26	28	-3.33333	26	27	28	-3	28	30	30	-0.666667	30	33	36
183302	50.9172		35	28	28	0.333333	35831	59299	62078	52372.7	1259	1392	1319	1293.33	1390	1497	1713	1503.33	14297	9395	10911	11504.3	3352	3723	4519	3834.67	95	90	98	64.3333	31	32	32	1.66667	26	27	28	-3	26	27	28	-3	28	29	29	-1.33333	31	31	36
183602	51.0005		35	28	29	0.666667	35291	58161	62038	51800	1312	1478	1363	1354.33	1380	1502	1697	1496.33	14401	8929	10998	11412.7	3355	3743	4562	3856.67	97	90	98	65	32	31	32	2.33333	25	26	28	-3.66667	26	27	28	-3	29	29	30	-0.666667	30	33	36
183902	51.0839		34	27	29	0	35562	58162	62353	51995.7	1449	1537	1313	1403	1387	1508	1695	1500	14587	9146	10841	11494.7	3375	3758	4561	3868	96	90	96	64	32	33	32	1.33333	26	26	28	-3.33333	26	26	28	-3.33333	28	30	31	-0.333333	31	32	36
184202	51.1672		35	28	29	0.666667	35723	58372	62273	52092.7	1249	1464	1336	1319.67	1380	1506	1702	1499.33	14968	9205	11008	11697	3413	3761	4541	3875	96	89	97	64	31	32	31	3	26	26	28	-3.33333	27	27	28	-2.66667	29	29	29	-1	31	33	35
184502	51.2505		35	27	29	0.333333	35777	58329	62105	52040.3	1363	1489	1343	1368.33	1388	1497	1700	1498.33	14725	9174	10897	11568.7	3409	3797	4557	3891	96	87	97	63.3333	33	33	33	1.66667	26	26	27	-3.66667	25	26	29	-3.33333	28	28	29	-1.66667	31	32	35
184802	51.3339		35	27	28	0	35755	58307	62251	52074.3	1297	1459	1359	1341.67	1380	1489	1696	1491.67	14501	9244	11097	11584	3415	3811	4590	3908.67	97	90	99	65.3333	32	32	31	1.66667	26	26	28	-3.33333	25	27	28	-3.33333	29	29	29	-1	30	32	36
185102	51.4172		35	27	29	0.333333	35861	58614	62187	52190.7	1384	1478	1306	1359.33	1376	1497	1698	1493.67	14495	9377	11077	11619.7	3441	3820	4592	3921	99	89	97	65	32	32	31	2.33333	26	25	28	-3.66667	26	27	28	-3	29	30	30	-0.333333	30	32	37
185402	51.5005		35	27	28	0	35784	58406	62247	52115.7	1294	1419	1418	1347	1379	1497	1699	1495	14724	9180	11053	11622.3	3438	3823	4584	3918.33	97	89	97	64.3333	31	33	33	2	27	26	28	-3	27	26	29	-2.66667	29	29	29	-1	30	32	35
185702	51.5839		35	27	29	0.333333	36423	59158	62034	52508.3	1206	1410	1295	1273.67	1379	1544	1702	1511.67	15257	9398	11158	11907.7	3454	3855	4619	3946	95	90	98	64.3333	32	32	32	1.66667	26	26	28	-3.33333	26	26	27	-3.66667	28	29	30	-1	30	32	36
186002	51.6672		36	28	29	1	37227	59440	62010	52862.3	1202	1376	1270	1252.67	1385	1501	1707	1501	14860	9336	11111	11739	3448	3858	4621	3945.67	96	90	98	64.6667	31	31	33	2.33333	27	27	28	-2.66667	26	26	28	-3.33333	28	29	29	-1.33333	31	32	36
186302	51.7505		35	28	29	0.666667	38099	60200	62231	53480	1322	1371	1297	1300	1374	1495	1694	1491	14594	9256	11196	11652	3490	3900	4655	3985	97	91	97	65	33	33	31	1	26	26	29	-3	26	27	28	-3	28	29	29	-1.33333	30	32	37
186602	51.8339		36	27	29	0.666667	38149	60253	62490	53600.7	1362	1368	1336	1325.33	1381	1505	1692	1496	14697	9502	11132	11747	3492	3926	4645	3991	99	90	98	65.6667	31	31	31	2	26	26	28	-3.33333	26	27	28	-3	28	29	31	-0.666667	31	32	36
186902	51.9172		34	28	29	0.333333	38755	60635	62332	53877.3	1265	1386	1293	1284.67	1377	1510	1690	1495.67	15124	9323	11074	11810.3	3492	3907	4630	3979.67	98	92	97	65.6667	32	32	32	2.33333	26	25	28	-3.66667	26	26	27	-3.66667	28	29	30	-1	31	32	36
187202	52.0005		35	27	29	0.333333	39596	61137	62694	54445.7	1126	1397	1291	1241.33	1391	1495	1690	1495.33	15417	9152	11205	11894.7	3520	3948	4679	4019	95	90	99	64.6667	32	33	32	1.66667	26	26	28	-3.33333	26	28	28	-2.66667	29	29	29	-1	30	32	36
187502	52.0839		35	27	30	0.666667	38888	61467	62343	54202.7	1208	1397	1335	1283.33	1384	1505	1696	1498.33	15153	9523	11156	11914	3552	3956	4675	4031	98	92	98	66	32	33	30	1.66667	26	26	29	-3	26	27	27	-3.33333	29	29	29	-1	31	32	36
187802	52.1672		35	27	29	0.333333	38036	61368	62422	53912	1153	1384	1488	1311.67	1381	1508	1698	1499	15137	9221	11245	11837.7	3540	3959	4702	4037	97	91	97	65	32	32	31	2.33333	26	26	29	-3	26	27	29	-2.66667	29	29	30	-0.666667	31	31	36
188102	52.2505		36	28	29	1	37678	61546	62491	53875	1244	1388	1271	1271	1380	1531	1701	1507.33	15304	9375	11300	11963	3558	4016	4715	4066.33	97	92	98	65.6667	32	32	33	1.33333	26	26	29	-3	27	27	28	-2.66667	29	30	30	-0.333333	30	32	36
188402	52.3338		34	27	29	0	37419	61727	62088	53714.7	1239	1465	1288	1300.67	1379	1518	1695	1500.67	15381	9336	11313	11980	3576	3993	4717	4065.33	97	91	98	65.3333	31	32	31	1.66667	26	26	29	-3	26	26	28	-3.33333	28	29	30	-1	30	32	35
188702	52.4172		35	27	28	0	37401	61866	62057	53744.7	1131	1368	1289	1232.67	1380	1509	1699	1499.33	15293	9233	11287	11907.7	3588	4025	4706	4076.33	98	92	98	66	33	31	31	1.66667	26	26	29	-3	26	28	28	-2.66667	28	29	31	-0.666667	30	32	35
189002	52.5005		35	27	30	0.666667	37427	62363	62438	54046	1319	1400	1286	1305	1386	1513	1691	1500	15303	9530	11332	12025	3607	4068	4724	4103	98	93	98	66.3333	31	32	32	2	26	26	28	-3.33333	27	26	28	-3	28	29	29	-1.33333	30	32	36
189302	52.5838		36	28	29	1	37269	62131	62350	53886.7	1200	1729	1271	1370	1386	1503	1699	1499.33	15527	9318	11380	12045	3625	4076	4762	4124.33	97	94	98	66.3333	33	32	31	1.33333	26	27	28	-3	26	27	28	-3	28	29	29	-1.33333	30	32	35
189602	52.6672		34	28	28	0	37054	62113	62377	53818	1189	1380	1344	1274.33	1388	1508	1696	1500.67	15447	9468	11362	12062.3	3633	4093	4746	4127.33	97	92	98	65.6667	31	32	31	1.33333	26	26	28	-3.33333	27	26	28	-3	28	29	30	-1	31	32	36
189902	52.7505		35	28	28	0.333333	36738	62316	62371	53778.3	1213	1386	1296	1268.33	1380	1504	1694	1496	15140	9322	11400	11924	3641	4099	4776	4142	100	91	98	66.3333	33	31	30	1	27	27	28	-2.66667	26	27	28	-3	28	30	29	-1	31	32	35
190202	52.8338		35	28	29	0.666667	36547	62280	62340	53692.3	1179	1417	1275	1260.33	1389	1510	1698	1502.33	15380	9245	11353	11962.7	3611	4087	4766	4124.67	98	92	98	66	32	31	30	1.66667	27	25	28	-3.33333	26	27	28	-3	28	29	30	-1	31	32	36
190502	52.9172		35	27	28	0	36617	62504	62154	53728.3	1208	1385	1308	1270.33	1370	1500	1697	1492.33	15638	9470	11479	12165.7	3662	4176	4761	4169.67	99	95	98	67.3333	32	32	31	1.33333	26	26	28	-3.33333	27	28	28	-2.33333	29	29	29	-1	31	31	36
190802	53.0005		35	27	28	0	36545	62640	62095	53730	1118	1379	1276	1227.67	1387	1505	1690	1497.33	15310	9313	11370	11967.7	3655	4142	4760	4155.67	98	93	99	66.6667	31	31	32	2.66667	25	26	28	-3.66667	27	27	28	-2.66667	28	30	29	-1	30	31	36
191102	53.0838		35	27	28	0	37029	62467	62130	53845.3	1225	1374	1303	1270.67	1377	1500	1693	1493.33	15099	9521	11487	12005.7	3672	4136	4761	4159.67	99	93	98	66.6667	32	33	33	2.33333	26	26	28	-3.33333	26	27	28	-3	28	29	30	-1	30	32	36
191402	53.1672		35	27	29	0.333333	36832	62443	62196	53793.7	1145	1402	1323	1260	1379	1504	1703	1498.67	15312	9408	11391	12007	3693	4228	4758	4196.33	99	93	99	67	32	33	32	1.33333	25	26	28	-3.66667	27	27	28	-2.66667	28	29	30	-1	30	32	37
191702	53.2505		35	28	30	1	36812	62546	62072	53780	1291	1377	1486	1354.67	1381	1501	1696	1496	15797	9372	11531	12203.3	3700	4183	4788	4193.67	99	93	98	66.6667	32	31	31	2	26	26	29	-3	27	27	27	-3	28	29	29	-1.33333	30	32	35
192002	53.3338		35	28	29	0.666667	36772	62525	62123	53776.7	1185	1374	1302	1257	1382	1509	1693	1498	15843	9648	11462	12287.7	3704	4227	4803	4214.67	100	94	98	67.3333	32	32	32	2.66667	26	26	28	-3.33333	26	28	28	-2.66667	28	29	30	-1	31	32	35
192302	53.4172		34	28	29	0.333333	36621	62394	62278	53734.3	1203	1382	1320	1271.67	1386	1502	1689	1495.67	15414	9486	11495	12101.7	3731	4275	4796	4237.33	98	92	97	65.6667	32	33	33	2.66667	26	26	27	-3.66667	27	27	28	-2.66667	29	29	29	-1	32	32	35
192602	53.5005		35	27	28	0	36613	62571	62109	53734.3	1211	1419	1287	1275.67	1386	1504	1698	1499.33	15335	9724	11513	12160.7	3749	4188	4803	4216.67	100	92	98	66.6667	33	33	32	2.33333	26	26	27	-3.66667	26	26	27	-3.66667	28	29	29	-1.33333	31	32	36
192902	53.5838		35	28	29	0.666667	36408	62438	61884	53546.7	1154	1400	1354	1272.67	1380	1507	1706	1501	15488	9464	11520	12127.3	3764	4231	4835	4246.67	101	91	98	66.6667	31	34	32	2.33333	27	26	28	-3	27	27	28	-2.66667	28	30	29	-1	31	32	36
193202	53.6672		35	28	30	1	36399	62407	61574	53430	1249	1380	1311	1283.33	1379	1504	1696	1496.33	15849	9542	11607	12302.7	3756	4266	4832	4254.67	100	93	97	66.6667	32	33	32	2	26	26	28	-3.33333	26	27	28	-3	30	29	30	-0.333333	30	32	36
193502	53.7505		35	28	29	0.666667	37245	62252	62033	53813.3	1233	1380	1314	1279	1378	1506	1693	1495.67	15681	9668	11525	12261.3	3765	4229	4832	4245.33	100	93	98	67	32	33	31	2	26	26	28	-3.33333	27	27	28	-2.66667	28	29	29	-1.33333	30	32	36
193802	53.8338		36	28	30	1.33333	37843	62532	62024	54103	1182	1453	1392	1312.33	1386	1499	1702	1499	15439	9516	11666	12177	3780	4280	4832	4267.33	100	93	98	67	32	33	31	1.33333	26	26	28	-3.33333	26	27	28	-3	28	29	30	-1	30	32	37
194102	53.9172		35	28	29	0.666667	37149	62234	61975	53756	1102	1372	1315	1233	1380	1501	1700	1497	15439	9661	11597	12202.3	3806	4260	4845	4273.67	103	93	98	68	32	31	31	2.33333	26	27	28	-3	26	27	28	-3	29	29	29	-1	31	32	35
194402	54.0005		35	28	29	0.666667	36415	62080	61947	53450.7	1182	1378	1334	1268	1384	1501	1698	1497.67	15668	9650	11694	12307.3	3807	4270	4833	4273.33	102	93	100	68.3333	33	32	32	2.66667	26	26	28	-3.33333	26	27	28	-3	28	29	30	-1	31	32	35
194702	54.0838		34	28	29	0.333333	36060	61842	61550	53120.7	1143	1358	1312	1241	1382	1505	1697	1498	15794	9776	11703	12394.3	3831	4315	4847	4301	101	94	98	67.6667	33	32	33	2.33333	26	25	28	-3.66667	26	27	29	-2.66667	29	29	30	-0.666667	31	31	35
195002	54.1671		35	28	29	0.666667	36064	61902	62268	53381.3	1159	1376	1324	1256.33	1381	1501	1706	1499.33	15864	9638	11628	12346.7	3827	4304	4859	4300	100	93	99	67.3333	32	32	33	2.66667	26	26	29	-3	26	27	28	-3	28	29	30	-1	31	32	35
195302	54.2505		35	28	29	0.666667	36089	61816	62232	53349	1224	1370	1318	1274	1386	1504	1707	1502.33	15828	9437	11724	12299.7	3859	4299	4887	4318.33	104	95	99	69.3333	32	33	33	2.33333	26	26	28	-3.33333	26	28	29	-2.33333	29	30	29	-0.666667	31	31	35
195602	54.3338		36	28	29	1	36253	62114	62191	53489.3	1121	1386	1336	1251	1381	1496	1697	1494.67	15764	9861	11667	12400.7	3862	4366	4870	4336	102	95	99	68.6667	32	32	33	2	25	26	28	-3.66667	26	27	28	-3	28	29	30	-1	31	32	36
195902	54.4171		35	28	28	0.333333	36119	62159	62249	53479	1157	1390	1420	1292.33	1388	1502	1700	1500	15804	9505	11687	12302	3865	4315	4869	4319.67	101	94	98	67.6667	31	32	33	2.33333	26	26	28	-3.33333	27	27	28	-2.66667	29	29	30	-0.666667	31	32	36
196202	54.5005		35	28	29	0.666667	36282	62585	62460	53745.7	1163	1338	1319	1243.33	1380	1495	1694	1493	15610	9723	11622	12288.3	3888	4329	4867	4331.33	101	94	99	68	33	32	32	2	26	26	28	-3.33333	26	27	29	-2.66667	28	28	30	-1.33333	30	32	36
196502	54.5838		35	28	28	0.333333	36191	62653	62319	53691	1202	1347	1307	1255.33	1379	1502	1696	1495.67	16029	9762	11789	12496.7	3907	4399	4891	4369	103	95	99	69	32	32	32	3	26	26	28	-3.33333	27	27	28	-2.66667	28	29	30	-1	32	32	35
196802	54.6671		35	28	29	0.666667	36247	62555	62277	53663	1073	1505	1349	1279	1386	1504	1688	1496	15883	9685	11588	12355.3	3922	4309	4878	4339.67	104	93	98	68.3333	33	33	33	2.33333	26	26	28	-3.33333	26	27	28	-3	28	29	29	-1.33333	31	32	36
197102	54.7505		35	27	29	0.333333	36781	62679	62488	53952.7	1124	1394	1380	1269.33	1381	1507	1692	1496.67	15591	9900	11735	12378.7	3934	4353	4906	4367.67	103	93	99	68.3333	32	32	33	1.33333	26	26	27	-3.66667	26	27	28	-3	28	30	29	-1	31	32	35
197402	54.8338		36	27	29	0.666667	36771	62521	62158	53786.7	1188	1340	1310	1249.33	1375	1495	1698	1492.67	15310	9714	11508	12147.3	3915	4393	4924	4380.67	102	94	98	68	32	31	31	2	25	26	29	-3.33333	26	27	28	-3	28	29	30	-1	31	32	36
197702	54.9171		35	29	29	1	36962	62595	62251	53906	1085	1362	1394	1250.33	1380	1497	1696	1494.33	15465	9759	11749	12294.3	3951	4345	4924	4376.67	103	95	98	68.6667	32	33	31	3.33333	26	25	28	-3.66667	26	27	28	-3	28	29	29	-1.33333	31	32	36
198002	55.0005		35	27	28	0	37242	62666	62081	53966.3	1140	1364	1333	1249	1382	1499	1698	1496.33	16059	9834	11645	12482.7	3952	4360	4936	4386	106	94	98	69.3333	33	34	33	2.66667	26	25	28	-3.66667	26	26	29	-3	29	29	29	-1	31	32	36
198302	55.0838		34	27	28	-0.333333	37164	62830	62147	54017	1082	1338	1315	1215	1379	1503	1700	1497.33	15706	9725	11713	12351.3	3969	4423	4912	4404.67	105	94	98	69	32	34	32	2.33333	25	26	28	-3.66667	26	27	28	-3	28	29	29	-1.33333	30	32	35
198602	55.1671		35	28	29	0.666667	37279	62422	62437	54016	1236	1330	1313	1263	1375	1510	1693	1496	15447	9921	11501	12259.7	3981	4383	4949	4407.67	101	93	97	67	33	32	32	2.33333	26	26	27	-3.66667	26	27	28	-3	28	30	30	-0.666667	30	31	36
198902	55.2504		34	27	28	-0.333333	36948	62473	62317	53882.7	1087	1462	1360	1273	1374	1513	1689	1495.33	15495	9759	11675	12279.7	4023	4381	4921	4411.67	104	94	97	68.3333	31	33	33	2	26	26	29	-3	27	26	28	-3	28	29	29	-1.33333	30	32	36
199202	55.3338		34	27	28	-0.333333	36826	62283	62301	53773.3	1257	1345	1320	1277.33	1373	1507	1688	1492.67	15471	9853	11550	12261.3	3986	4434	4926	4418.67	103	95	97	68.3333	33	32	31	1.66667	25	26	27	-4	26	27	27	-3.33333	28	29	30	-1	30	31	35
199502	55.4171		36	28	29	1	37022	62200	62290	53807.3	1242	1418	1320	1296.67	1380	1499	1692	1493.67	16073	9795	11631	12469.7	4007	4419	4934	4423.33	104	96	97	69	32	31	32	3	25	26	27	-4	26	26	27	-3.66667	28	28	29	-1.66667	30	31	35
199802	55.5004		34	26	29	-0.333333	36816	61773	62115	53538	1215	1336	1379	1280	1375	1506	1700	1497	15785	9744	11642	12360.3	4022	4385	4939	4418.67	104	95	96	68.3333	34	32	33	3.33333	25	26	27	-4	25	26	27	-4	28	29	29	-1.33333	30	31	36
200102	55.5838		34	27	27	-0.666667	36750	61920	62366	53648.7	1173	1361	1312	1252	1375	1506	1687	1492.67	15547	9977	11701	12378.3	4045	4383	4932	4423.33	101	96	98	68.3333	33	33	34	3.33333	26	25	27	-4	25	26	27	-4	28	28	28	-2	29	31	35
200402	55.6671		34	27	28	-0.333333	36319	61407	62051	53229	1214	1362	1308	1264.67	1379	1501	1693	1494.33	15541	9816	11655	12307.3	4040	4429	4926	4435	103	93	97	67.6667	33	34	33	2	25	26	27	-4	26	26	27	-3.66667	28	28	29	-1.66667	29	31	35
200702	55.7504		34	26	28	-0.666667	36720	61168	62059	53285.7	1127	1366	1305	1236	1379	1501	1698	1496	15609	9970	11693	12394	4074	4414	4928	4442	102	93	98	67.6667	33	32	31	3.66667	25	25	27	-4.33333	26	26	27	-3.66667	28	28	29	-1.66667	29	31	35
201002	55.8338		35	27	28	0	38342	60903	61935	53696.7	1187	1403	1415	1305	1377	1503	1703	1497.67	16020	9796	11736	12487.3	4084	4428	4949	4457	100	94	98	67.3333	34	33	34	3	25	26	28	-3.66667	25	25	26	-4.66667	27	29	28	-2	30	31	35
201302	55.9171		35	27	28	0	39095	60995	62001	54000.3	1073	1366	1333	1227.33	1377	1495	1709	1497	15933	9713	11673	12409.7	4076	4441	4970	4465.67	103	95	98	68.6667	33	33	33	2.33333	25	26	27	-4	25	27	27	-3.66667	28	29	29	-1.33333	30	32	34
201602	56.0004		35	26	28	-0.333333	38522	61161	62194	53929	1146	1410	1455	1307	1373	1505	1700	1496	15622	9933	11792	12419	4088	4449	4990	4479	101	94	99	68	33	32	32	3.33333	25	25	27	-4.33333	25	26	27	-4	27	28	28	-2.33333	30	31	35
201902	56.0838		35	26	29	0	37078	60913	62075	53325.3	1091	1378	1368	1249	1382	1503	1700	1498.33	15764	9679	11688	12347	4108	4455	4985	4486	103	94	99	68.6667	33	34	33	3	24	25	27	-4.66667	25	26	27	-4	28	28	29	-1.66667	30	31	36
202202	56.1671		34	27	28	-0.333333	36665	61260	62313	53382.7	1120	1342	1321	1231	1375	1501	1702	1496	15755	10010	11801	12492	4105	4448	4967	4476.67	103	94	98	68.3333	34	33	32	3	26	25	27	-4	26	26	27	-3.66667	27	29	28	-2	30	31	34
202502	56.2504		34	26	28	-0.666667	36411	61403	62329	53351	1242	1344	1395	1297	1374	1498	1706	1496	15976	9824	11750	12486.7	4141	4454	4990	4498.33	105	96	100	70.3333	33	33	33	3.33333	25	25	26	-4.66667	26	26	27	-3.66667	28	29	28	-1.66667	30	31	34
202802	56.3338		34	27	28	-0.333333	36486	61689	62468	53517.7	1192	1331	1315	1249.33	1384	1497	1703	1498	16151	9898	11812	12590.3	4142	4462	4988	4500.67	104	94	98	68.6667	34	33	33	2.33333	25	26	27	-4	25	26	27	-4	28	28	29	-1.66667	30	30	35
203102	56.4171		34	27	28	-0.333333	36366	61927	62490	53564.3	1127	1344	1325	1235.33	1383	1499	1705	1499	15791	10087	11812	12533.3	4133	4430	4999	4490.67	104	94	98	68.6667	32	33	32	3	25	26	27	-4	25	26	27	-4	28	28	29	-1.66667	30	31	34
203402	56.5004		34	26	28	-0.666667	36124	61655	62396	53361.7	1142	1335	1315	1234	1375	1500	1700	1495	15778	9816	11839	12447.7	4149	4456	5022	4512.33	102	95	98	68.3333	32	34	33	2.66667	25	25	27	-4.33333	25	25	28	-4	27	29	29	-1.66667	29	31	35
203702	56.5838		34	26	29	-0.333333	36124	60993	62187	53071.3	1109	1531	1331	1293.67	1381	1496	1698	1495	16019	9865	11898	12564	4142	4483	5024	4519.67	104	94	99	69	32	33	33	3.33333	24	25	27	-4.66667	25	25	27	-4.33333	28	27	28	-2.33333	30	30	34
204002	56.6671		34	27	28	-0.333333	36147	60701	62369	53042.3	1230	1329	1346	1271.67	1371	1498	1690	1489.67	15970	10008	11837	12575	4176	4467	5019	4524	105	96	99	70	34	33	33	3	25	25	27	-4.33333	26	26	27	-3.66667	28	29	28	-1.66667	30	31	35
204302	56.7504		35	27	27	-0.333333	35890	60423	62207	52810	1256	1379	1337	1294	1373	1504	1690	1492.33	16354	9712	11892	12622.7	4201	4484	5022	4539	105	95	99	69.6667	33	33	33	3.33333	25	25	27	-4.33333	25	26	28	-3.66667	28	28	28	-2	30	31	35
204602	56.8338		34	28	28	0	36138	60379	62218	52881.7	1348	1350	1308	1305.33	1375	1508	1686	1493	16009	10012	11771	12567.3	4206	4488	5020	4541.33	103	95	99	69	33	34	33	2.66667	25	25	27	-4.33333	26	26	28	-3.33333	27	29	29	-1.66667	29	30	36
204902	56.9171		34	27	28	-0.333333	36000	60719	62119	52916	1174	1319	1326	1243	1374	1502	1699	1495	15819	9837	11901	12489	4211	4488	5022	4543.67	104	95	100	69.6667	33	33	32	3	24	26	27	-4.33333	25	26	28	-3.66667	28	29	29	-1.33333	30	31	34
205202	57.0004		35	26	28	-0.333333	36260	61084	62294	53182.7	1178	1331	1325	1248	1378	1508	1695	1497	15945	9753	11794	12467.3	4253	4500	5048	4570.33	104	95	98	69	32	33	34	2.66667	25	24	26	-5	26	26	28	-3.33333	28	28	29	-1.66667	30	31	35
205502	57.0838		34	28	27	-0.333333	35983	61194	62193	53093.3	1312	1377	1331	1310	1378	1502	1700	1496.67	15952	9955	11924	12580.3	4244	4518	5044	4572	107	96	98	70.3333	33	32	33	3.33333	24	26	27	-4.33333	25	26	27	-4	29	29	28	-1.33333	30	32	35
205802	57.1672		34	27	28	-0.333333	36331	61739	62377	53452.3	1173	1343	1330	1252	1373	1508	1693	1494.67	16289	9843	11915	12652.3	4239	4537	5046	4577.33	106	97	98	70.3333	33	34	33	3	26	25	28	-3.66667	25	26	27	-4	28	29	29	-1.33333	30	32	35
206102	57.2506		35	27	28	0	36401	62008	62367	53562	1391	1331	1303	1311.67	1384	1506	1696	1498.67	16164	9918	11896	12629.3	4266	4543	5035	4584.67	107	94	97	69.3333	33	33	33	3.33333	25	26	28	-3.66667	26	26	28	-3.33333	28	29	29	-1.33333	30	32	35
206402	57.3339		34	28	29	0.333333	36815	62259	62286	53756.7	1177	1321	1304	1237.33	1380	1504	1702	1498.67	15787	9955	11939	12530.3	4286	4521	5068	4595	105	95	97	69	33	34	33	2.66667	26	25	28	-3.66667	25	26	27	-4	27	28	29	-2	30	31	34
206702	57.4173		34	27	29	0	37235	62704	62376	54075	1145	1340	1341	1245.33	1384	1505	1696	1498.33	15875	9833	11849	12489	4292	4548	5055	4601.67	105	95	98	69.3333	33	33	32	3	25	25	27	-4.33333	26	26	27	-3.66667	28	29	29	-1.33333	29	31	35
207002	57.5006		34	27	28	-0.333333	37264	62489	62401	54021.3	1300	1329	1320	1286.33	1381	1509	1698	1499.33	16021	10140	11954	12675	4290	4571	5065	4612	106	95	99	70	33	33	33	2.66667	25	25	27	-4.33333	25	27	27	-3.66667	27	29	30	-1.33333	30	32	34
207302	57.584		34	27	29	0	37125	62601	62306	53980.7	1206	1352	1348	1272	1379	1497	1695	1493.67	16155	9878	11898	12613.7	4267	4550	5075	4600.67	107	96	97	70	32	34	32	3	25	25	28	-4	26	26	27	-3.66667	27	28	29	-2	30	31	35
207602	57.6673		34	27	29	0	37105	62694	62493	54067.3	1142	1344	1328	1241.33	1374	1505	1697	1495.33	16384	9926	12038	12752.7	4305	4551	5038	4601.33	105	94	98	69	33	33	33	3	25	25	28	-4	25	27	27	-3.66667	27	29	29	-1.66667	29	31	35
207902	57.7506		35	27	29	0.333333	36652	62549	62478	53863	1128	1315	1353	1235.33	1377	1504	1700	1497	16029	10074	12022	12678.3	4340	4559	5048	4619	107	95	97	69.6667	33	33	33	3	25	26	27	-4	25	26	27	-4	28	29	29	-1.33333	30	30	34
208202	57.834		34	27	28	-0.333333	36702	62519	62260	53797	1319	1375	1299	1301	1372	1502	1693	1492.33	16060	9925	12017	12637.3	4363	4562	5065	4633.33	106	95	96	69	33	33	33	2.66667	24	25	27	-4.66667	25	27	27	-3.66667	28	29	29	-1.33333	30	31	35
208502	57.9173		35	27	29	0.333333	36764	62576	62370	53873.3	1187	1313	1363	1257.67	1372	1509	1694	1495	16026	10021	12091	12682.7	4333	4582	5072	4632.33	109	95	99	71	33	32	33	2.33333	25	24	27	-4.66667	25	26	27	-4	27	28	28	-2.33333	29	31	35
208802	58.0006		34	26	29	-0.333333	36625	62529	62428	53830.7	1147	1357	1342	1252	1374	1498	1699	1493.67	16220	10000	11961	12697	4331	4551	5072	4621.33	103	95	97	68.3333	32	33	32	3	25	25	27	-4.33333	25	26	27	-4	27	27	29	-2.33333	30	31	34
209102	58.084		34	26	28	-0.666667	36241	62472	62117	53580	1262	1318	1290	1260	1374	1500	1690	1491.33	16384	10058	12103	12818.3	4347	4542	5092	4630.33	105	94	98	69	33	33	33	2.33333	26	25	27	-4	25	26	27	-4	28	28	28	-2	30	30	34
209402	58.1673		34	26	28	-0.666667	36413	62550	62303	53725.3	1242	1307	1367	1275.33	1370	1504	1701	1495	16190	9939	11999	12679.3	4349	4553	5065	4625.67	106	95	98	69.6667	32	33	32	2	24	25	28	-4.33333	26	25	27	-4	26	28	29	-2.33333	30	30	33
209702	58.2506		34	26	28	-0.666667	36494	62717	62293	53804.7	1191	1314	1310	1241.67	1383	1491	1697	1493.67	16034	10144	12097	12728.3	4334	4581	5055	4626.67	107	94	99	70	33	32	31	2.66667	24	25	27	-4.66667	25	25	26	-4.66667	27	28	28	-2.33333	29	31	34
210002	58.334		33	26	28	-1	36574	62716	62590	53930	1165	1311	1518	1301.33	1378	1501	1694	1494.33	16142	9871	11999	12640.7	4344	4564	5059	4625.67	106	95	99	70	33	33	32	2.66667	25	24	26	-5	24	25	26	-5	27	28	28	-2.33333	29	31	34
210302	58.4173		34	26	28	-0.666667	36468	62424	62398	53733.3	1189	1311	1316	1242	1380	1499	1693	1494	16362	10023	12120	12805	4375	4528	5065	4626	105	94	98	69	33	32	33	2	25	25	26	-4.66667	25	26	27	-4	27	28	27	-2.66667	29	31	34
210602	58.5006		34	27	28	-0.333333	36305	62611	62536	53787.3	1126	1312	1404	1250.67	1377	1493	1691	1490.33	16382	9943	12049	12761.3	4348	4549	5085	4630.67	105	93	98	68.6667	33	32	31	3	25	24	27	-4.66667	25	25	28	-4	27	28	28	-2.33333	29	30	34
210902	58.5839		33	26	28	-1	36498	62609	62497	53838	1243	1308	1313	1258	1375	1492	1683	1486.67	16397	10005	12115	12809	4373	4566	5059	4636	108	96	99	71	33	33	33	2.33333	24	24	27	-5	25	26	27	-4	27	28	28	-2.33333	29	30	34
211202	58.6673		34	26	27	-1	36256	62753	62442	53787	1168	1315	1323	1238.67	1380	1494	1695	1493	16285	10067	12134	12798.7	4382	4596	5055	4647.67	108	94	98	70	33	32	32	2.33333	24	25	26	-5	25	25	26	-4.66667	27	28	28	-2.33333	29	30	34
211502	58.7506		34	26	27	-1	36330	62648	62723	53870.3	1098	1346	1450	1268	1376	1501	1686	1491	16424	9884	12110	12776	4385	4561	5054	4636.67	108	96	98	70.6667	32	33	32	2.33333	24	25	26	-5	25	25	26	-4.66667	27	28	28	-2.33333	28	31	34
211802	58.8339		34	26	28	-0.666667	36304	62623	62633	53823.3	1110	1350	1323	1231	1382	1497	1696	1495	16313	10111	12165	12833	4388	4557	5079	4644.67	104	94	100	69.3333	33	32	32	2.66667	24	25	26	-5	25	25	26	-4.66667	27	28	28	-2.33333	30	30	34
212102	58.9173		33	26	27	-1.33333	36330	62397	62715	53784	1163	1357	1321	1250.33	1382	1506	1700	1499.33	16305	10001	12149	12788.3	4378	4619	5094	4667	106	93	98	69	33	32	33	2.33333	25	25	27	-4.33333	25	26	27	-4	27	27	28	-2.66667	29	30	34
212402	59.0006		34	27	27	-0.666667	36377	62009	62662	53652.7	1277	1326	1353	1288.67	1391	1512	1703	1505.33	16255	10006	12094	12755	4419	4591	5115	4678.33	106	94	99	69.6667	32	32	33	2.66667	25	26	27	-4	25	26	27	-4	27	28	28	-2.33333	29	30	34
212702	59.0839		34	27	28	-0.333333	36380	61642	62300	53410.7	1164	1354	1356	1261.33	1386	1501	1703	1500	16389	10192	12192	12894.3	4427	4618	5114	4689.67	108	94	99	70.3333	33	32	33	2	25	26	27	-4	25	26	27	-4	28	28	28	-2	29	32	34
213002	59.1673		34	27	28	-0.333333	36010	61357	62499	53258.7	1133	1328	1368	1246.33	1389	1511	1714	1508	16627	10013	12228	12926	4465	4626	5122	4707.67	108	97	99	71.3333	33	32	31	2.33333	25	25	27	-4.33333	25	26	27	-4	28	28	28	-2	29	30	35
213302	59.2506		34	27	29	0	36069	61234	62331	53181.3	1294	1333	1338	1291.67	1385	1506	1716	1505.67	16405	10015	12223	12851	4454	4637	5141	4714	106	97	99	70.6667	33	32	32	2.33333	25	25	27	-4.33333	25	26	27	-4	28	29	28	-1.66667	30	31	35
213602	59.3339		35	27	28	0	36554	61561	62375	53466.7	1156	1340	1333	1246.33	1387	1506	1713	1505.33	16316	10033	12266	12841.7	4463	4649	5142	4721.33	107	95	100	70.6667	32	33	32	2.33333	25	25	27	-4.33333	26	26	27	-3.66667	28	28	29	-1.66667	30	31	35
213902	59.4173		35	28	28	0.333333	36037	61234	61846	53009	1186	1331	1393	1273.33	1389	1512	1714	1508.33	16345	10199	12172	12875.3	4492	4665	5160	4742.33	110	95	100	71.6667	32	33	32	2.33333	25	25	27	-4.33333	25	26	28	-3.66667	28	29	29	-1.33333	30	32	36
214202	59.5006		34	27	29	0	36856	62085	62491	53780.7	1454	1345	1336	1348.33	1396	1510	1716	1510.67	16503	10094	12303	12936.7	4480	4671	5174	4745	108	96	100	71.3333	33	32	32	2.33333	25	26	28	-3.66667	26	26	28	-3.33333	28	29	29	-1.33333	30	31	35
214502	59.5839		34	27	29	0	36673	61966	62106	53551.7	1252	1313	1440	1305	1389	1504	1717	1506.67	16754	10243	12199	13035.3	4502	4698	5170	4760	108	97	101	72	32	33	32	2	25	26	28	-3.66667	26	26	27	-3.66667	28	29	29	-1.33333	30	31	35
214802	59.6673		34	27	29	0	37522	62281	62197	53970	1262	1327	1318	1272.33	1391	1506	1710	1505.67	16547	10017	12339	12937.7	4508	4681	5144	4747.67	107	96	99	70.6667	32	32	32	2	25	26	27	-4	26	27	27	-3.33333	28	29	29	-1.33333	30	31	36
215102	59.7506		35	27	29	0.333333	37770	62454	62554	54229.3	1140	1344	1309	1234.33	1389	1507	1706	1504	16313	10200	12317	12913.3	4526	4669	5187	4764	109	97	97	71	32	32	32	1.66667	25	26	27	-4	26	26	27	-3.66667	27	29	29	-1.66667	30	31	35
215402	59.8339		35	27	29	0.333333	37445	62023	62193	53857	1205	1310	1334	1253	1390	1504	1713	1505.67	16428	10148	12343	12943	4509	4672	5176	4755.67	109	97	100	72	32	32	31	1.66667	25	25	28	-4	26	26	28	-3.33333	28	28	29	-1.66667	30	32	35
215702	59.9173		35	27	29	0.333333	37201	62038	62162	53770.3	1299	1422	1350	1327	1389	1505	1715	1506.33	16307	10211	12326	12918	4534	4691	5174	4769.67	108	95	98	70.3333	32	31	32	2.66667	25	26	27	-4	25	27	28	-3.33333	28	29	29	-1.33333	30	31	35
216002	60.0006		34	27	29	0	37324	61865	62361	53820	1209	1298	1320	1245.67	1383	1501	1712	1502	16508	10191	12366	12991.7	4536	4709	5154	4769.67	107	95	98	70	33	33	32	2	26	25	27	-4	25	26	27	-4	28	29	29	-1.33333	31	32	35
216302	60.0839		34	27	29	0	37119	61452	62409	53630	1311	1387	1315	1307.67	1391	1511	1715	1509	16677	10155	12413	13051.7	4535	4698	5155	4766	105	95	99	69.6667	32	32	32	1.66667	25	25	27	-4.33333	26	26	28	-3.33333	28	29	29	-1.33333	31	31	35
216602	60.1673		34	27	29	0	37432	61299	62576	53739	1175	1297	1305	1229	1384	1506	1709	1503	16677	10310	12431	13109.3	4567	4681	5152	4770	109	97	100	72	31	32	32	2	25	26	27	-4	26	26	27	-3.66667	28	28	28	-2	31	32	36
216902	60.2506		35	26	28	-0.333333	37058	60699	62350	53339	1173	1300	1293	1225.33	1382	1506	1713	1503.67	16469	10168	12267	12938	4564	4689	5153	4772	109	96	98	71	32	32	32	2.66667	26	26	27	-3.66667	25	27	27	-3.66667	28	28	29	-1.66667	30	32	35
217202	60.3339		34	28	28	0	37138	60362	62321	53243.7	1105	1300	1296	1203.67	1384	1496	1713	1501	16463	10291	12461	13041.7	4563	4719	5183	4791.67	108	97	98	71	33	33	32	2	25	26	27	-4	25	27	27	-3.66667	28	28	29	-1.66667	29	32	35
217502	60.4173		35	27	28	0	36897	60297	62433	53179	1134	1339	1314	1232.33	1382	1496	1714	1500.67	16338	10293	12429	12990	4572	4729	5206	4805.67	107	97	99	71	32	32	32	2	25	26	27	-4	25	26	28	-3.66667	28	29	29	-1.33333	30	31	34
217802	60.5006		34	27	28	-0.333333	37080	60215	62401	53202	1145	1330	1294	1226.33	1381	1501	1712	1501.33	16483	10225	12521	13046.3	4575	4724	5193	4800.67	108	98	99	71.6667	32	31	33	2.33333	26	26	28	-3.33333	26	26	27	-3.66667	28	28	29	-1.66667	31	31	34
218102	60.5839		34	27	28	-0.333333	36884	59463	62225	52827.3	1179	1313	1294	1232	1380	1502	1710	1500.67	16749	10325	12334	13106	4573	4745	5187	4805	109	97	100	72	32	33	32	1.66667	26	25	27	-4	25	26	28	-3.66667	28	29	29	-1.33333	30	31	35
218402	60.6673		34	27	28	-0.333333	37091	59449	62386	52945.3	1252	1305	1293	1253.33	1384	1500	1718	1504	16689	10191	12458	13082.7	4571	4728	5182	4797	110	96	100	72	31	32	32	1.66667	25	26	27	-4	26	26	27	-3.66667	28	28	29	-1.66667	30	32	35
218702	60.7506		34	27	28	-0.333333	36857	58671	62142	52526.7	1229	1310	1282	1243.67	1380	1499	1710	1499.67	16513	10439	12359	13073.7	4599	4748	5194	4817	110	97	100	72.3333	31	31	33	2.33333	25	25	27	-4.33333	25	26	28	-3.66667	28	28	29	-1.66667	29	32	34
219002	60.8339		35	27	28	0	37230	58546	62280	52655.3	1142	1314	1314	1226.67	1386	1501	1719	1505.33	16558	10274	12421	13054.3	4608	4747	5193	4819.33	107	96	98	70.3333	32	33	32	2.33333	25	26	27	-4	26	27	28	-3	28	28	28	-2	30	31	35
219302	60.9173		35	27	28	0	37125	58066	62135	52412	1161	1329	1292	1230.67	1381	1503	1712	1502	16547	10379	12449	13095	4607	4755	5205	4825.67	110	96	100	72	33	32	32	1.33333	25	26	28	-3.66667	25	26	27	-4	27	29	29	-1.66667	30	31	35
219602	61.0006		35	26	28	-0.333333	37123	57960	62186	52393	1374	1353	1289	1308.67	1388	1501	1724	1507.67	16625	10363	12315	13071	4636	4775	5229	4850	110	95	99	71.3333	32	32	30	2.33333	25	25	26	-4.66667	25	26	28	-3.66667	28	29	28	-1.66667	30	31	35
219902	61.0839		34	27	28	-0.333333	37245	57836	62283	52424.7	1342	1303	1276	1277	1384	1505	1710	1503	16824	10193	12545	13157.3	4605	4735	5226	4825.33	110	97	99	72	32	33	32	2	25	25	27	-4.33333	26	27	27	-3.33333	28	29	29	-1.33333	30	31	35
220202	61.1673		35	28	28	0.333333	37323	58300	62279	52604	1198	1358	1569	1345	1384	1502	1711	1502.33	16765	10412	12295	13127.3	4625	4766	5218	4839.67	110	99	100	73	32	32	32	2	25	25	28	-4	25	26	27	-4	28	29	28	-1.66667	30	31	34
220502	61.2506		35	27	28	0	37159	58970	62250	52763	1120	1310	1278	1206	1388	1502	1715	1505	16563	10214	12444	13043.7	4620	4742	5216	4829.33	110	96	99	71.6667	32	32	32	2	25	25	26	-4.66667	26	26	27	-3.66667	28	29	29	-1.33333	29	31	35
220802	61.3339		34	27	28	-0.333333	37152	59476	62523	53020.3	1447	1311	1296	1321.33	1378	1499	1706	1497.67	16551	10437	12416	13104.7	4629	4729	5217	4828.33	111	97	98	72	32	33	31	2.33333	25	26	27	-4	26	26	27	-3.66667	27	28	29	-2	30	31	35
221102	61.4173		35	28	28	0.333333	37348	58941	62586	52928.3	1292	1302	1302	1268.67	1378	1501	1706	1498.33	16709	10458	12454	13177	4617	4735	5208	4823.33	113	97	99	73	33	32	32	2	25	25	27	-4.33333	26	26	28	-3.33333	28	29	28	-1.66667	29	31	35
221402	61.5006		34	28	27	-0.333333	36928	58113	62392	52447.7	1108	1304	1299	1207	1380	1498	1700	1496	16858	10445	12523	13245.3	4620	4736	5215	4827	110	99	99	72.6667	32	32	32	1.66667	25	26	27	-4	25	26	28	-3.66667	27	29	29	-1.66667	30	32	35
221702	61.5839		35	28	29	0.666667	37067	58078	62477	52510.7	1107	1392	1413	1274	1374	1499	1703	1495.33	17040	10453	12391	13264.7	4631	4752	5213	4835.33	109	96	100	71.6667	32	32	31	3	25	25	26	-4.66667	25	26	27	-4	27	29	28	-2	29	31	34
222002	61.6672		34	27	28	-0.333333	36971	58144	62373	52466	1336	1478	1313	1345.67	1388	1503	1692	1497.67	16783	10388	12577	13219.3	4633	4720	5219	4827.33	111	97	101	73	33	33	33	2	26	26	27	-3.66667	25	26	27	-4	27	28	29	-2	30	31	35
222302	61.7506		34	27	29	0	37262	58195	62489	52618.7	1140	1435	1284	1256.33	1383	1503	1695	1497	16704	10464	12395	13157.7	4640	4720	5202	4824	111	97	100	72.6667	32	32	32	2.33333	25	26	27	-4	26	26	28	-3.33333	27	29	29	-1.66667	30	31	34
222602	61.8339		33	26	28	-1	37019	58255	62682	52622	1260	1440	1283	1297.67	1373	1500	1695	1492.67	16710	10508	12502	13210	4638	4735	5197	4826.67	112	99	99	73.3333	31	33	33	3.33333	25	25	26	-4.66667	25	26	27	-4	28	29	29	-1.33333	29	31	34
222902	61.9172		34	27	28	-0.333333	37025	59372	62436	52914.3	1114	1440	1279	1247.67	1375	1510	1695	1496.67	16793	10461	12510	13224.7	4642	4739	5180	4823.67	109	100	99	72.6667	34	33	33	2	24	25	26	-5	25	25	27	-4.33333	28	27	28	-2.33333	30	31	35
223202	62.0006		34	27	28	-0.333333	36637	59903	62601	53017	1324	1437	1331	1334	1382	1496	1691	1493	17036	10481	12433	13286.7	4654	4764	5183	4837	110	99	99	72.6667	33	31	32	2.33333	25	25	27	-4.33333	25	26	28	-3.66667	27	28	28	-2.33333	29	31	34
223502	62.0839		33	26	28	-1	36635	60361	62319	53075	1152	1433	1262	1252.33	1380	1498	1700	1496	16933	10501	12533	13292.3	4670	4763	5207	4850	111	98	99	72.6667	33	32	32	2.66667	25	25	27	-4.33333	25	26	26	-4.33333	27	27	28	-2.66667	30	31	34
223802	62.1672		34	27	29	0	36834	60880	62376	53333.3	1144	1444	1270	1256	1377	1496	1697	1493.33	16707	10455	12482	13184.7	4651	4740	5217	4839.33	112	99	98	73	34	32	32	2.66667	25	25	26	-4.66667	24	26	27	-4.33333	27	28	29	-2	29	31	34
224102	62.2506		34	27	29	0	36922	61076	62550	53486	1290	1426	1272	1299.33	1379	1493	1689	1490.33	16642	10528	12608	13229.3	4664	4765	5218	4852.33	109	99	99	72.3333	33	33	32	2.66667	25	25	26	-4.66667	26	26	26	-4	27	28	29	-2	29	31	34
224402	62.3339		34	26	27	-1	36880	61170	62431	53463.7	1242	1438	1296	1295.33	1382	1492	1701	1495	16784	10522	12488	13234.7	4643	4745	5228	4842	110	99	100	73	32	33	33	2	25	25	26	-4.66667	25	25	27	-4.33333	27	28	28	-2.33333	28	30	34
224702	62.4172		34	27	28	-0.333333	37369	61755	62620	53884.7	1219	1432	1487	1349.33	1377	1496	1698	1493.67	16942	10526	12661	13346.3	4666	4738	5231	4848.33	108	99	99	72	32	32	32	1.66667	24	25	27	-4.66667	24	25	27	-4.66667	27	28	28	-2.33333	30	31	35
225002	62.5006		33	27	28	-0.666667	37772	61881	62508	54023.7	1133	1428	1257	1242.67	1382	1496	1688	1492	17150	10547	12568	13391.7	4675	4732	5206	4841	111	100	102	74.3333	32	32	31	2.33333	25	25	27	-4.33333	25	26	26	-4.33333	26	29	28	-2.33333	29	30	33
225302	62.5839		33	27	28	-0.666667	37690	62042	62515	54052.3	1206	1448	1342	1302	1380	1494	1698	1494	16935	10456	12566	13289	4651	4724	5234	4839.67	110	99	101	73.3333	32	33	32	1.66667	25	25	26	-4.66667	24	25	25	-5.33333	27	28	28	-2.33333	29	31	34
225602	62.6672		33	26	28	-1	37760	62102	62662	54144.7	1299	1427	1363	1333	1382	1494	1690	1492	16898	10591	12539	13312.7	4672	4733	5249	4854.67	109	99	98	72	32	32	31	2.66667	24	24	27	-5	24	26	26	-4.66667	27	28	28	-2.33333	29	30	33
225902	62.7506		33	26	27	-1.33333	37423	62172	62654	54053	1242	1426	1267	1281.67	1373	1485	1689	1485.67	16989	10554	12592	13348.3	4657	4723	5227	4839	109	99	99	72.3333	33	33	32	3	25	24	26	-5	25	26	26	-4.33333	26	28	28	-2.66667	29	30	34
226202	62.8339		33	26	28	-1	37269	62437	62465	54027	1147	1441	1271	1256.33	1372	1494	1689	1488.33	17071	10543	12596	13373.3	4671	4724	5238	4847.67	109	99	98	72	33	33	33	2.33333	24	24	26	-5.33333	25	26	26	-4.33333	27	28	27	-2.66667	28	29	33
226502	62.9172		32	26	28	-1.33333	37399	62538	62697	54181.3	1204	1436	1331	1293.67	1363	1494	1690	1485.67	17090	10530	12597	13375.7	4653	4732	5235	4843.33	108	98	100	72	33	32	32	1.66667	24	24	26	-5.33333	24	26	26	-4.66667	27	27	27	-3	29	30	34
226802	63.0006		33	26	26	-1.66667	37356	61258	62693	53739	1124	1419	1288	1247	1379	1490	1692	1490.33	17127	10568	12542	13382.3	4681	4754	5227	4857.33	109	99	98	72	32	31	32	3	24	24	26	-5.33333	24	25	27	-4.66667	26	27	28	-3	28	31	34
227102	63.0839		33	25	27	-1.66667	37835	60527	62555	53609	1113	1441	1281	1248.33	1380	1491	1686	1489	17086	10532	12576	13368	4676	4747	5229	4854	112	98	97	72.3333	33	33	33	2.33333	24	24	26	-5.33333	24	25	26	-5	26	27	27	-3.33333	29	30	33
227402	63.1672		33	25	26	-2	38508	59816	62680	53638	1078	1424	1273	1228.33	1376	1484	1690	1486.67	17060	10543	12610	13374.3	4703	4720	5243	4858.67	108	97	99	71.3333	33	32	32	2	24	25	26	-5	23	25	26	-5.33333	26	27	27	-3.33333	28	30	33
227702	63.2506		32	26	26	-2	38650	59695	62656	53637	1103	1428	1308	1249.67	1374	1484	1684	1484	17093	10613	12549	13388.3	4702	4726	5228	4855.33	108	98	99	71.6667	32	33	31	1.33333	24	24	26	-5.33333	24	25	26	-5	27	27	26	-3.33333	28	29	33
228002	63.3339		33	26	26	-1.66667	38523	59672	62746	53617	1210	1433	1283	1278.67	1378	1482	1692	1487.33	17177	10605	12630	13440.7	4704	4738	5242	4864.67	110	101	98	73	31	32	31	3	24	24	26	-5.33333	24	25	26	-5	26	27	27	-3.33333	29	30	33
228302	63.4172		33	25	26	-2	38247	59888	62447	53497.3	1157	1486	1327	1293.33	1371	1484	1689	1484.67	17152	10581	12584	13409	4678	4775	5229	4864	112	99	99	73.3333	33	33	33	2.66667	24	23	25	-6	23	25	26	-5.33333	26	26	27	-3.66667	28	29	34
228602	63.5005		32	25	27	-2	38225	60132	62527	53598	1123	1451	1279	1254.33	1369	1488	1689	1485.33	17180	10591	12609	13430	4690	4775	5268	4881	111	99	96	72	33	33	32	2	24	24	26	-5.33333	24	25	25	-5.33333	26	26	26	-4	28	29	32
228902	63.5839		33	25	27	-1.66667	38163	60494	62662	53743	1126	1436	1308	1260	1373	1485	1684	1484	17150	10588	12542	13396.7	4688	4726	5231	4851.67	110	98	99	72.3333	32	32	32	1.66667	24	23	25	-6	24	24	26	-5.33333	26	27	26	-3.66667	27	29	32
229202	63.6672		32	25	27	-2	38232	60796	62519	53819	1060	1429	1287	1228.67	1371	1478	1686	1481.67	17286	10574	12531	13433.7	4705	4733	5231	4859.67	110	98	99	72.3333	32	32	31	1.66667	23	23	25	-6.33333	23	24	25	-6	26	27	27	-3.33333	28	29	33
229502	63.7505		33	25	27	-1.66667	38243	61188	62838	54059.7	1096	1425	1270	1233.67	1370	1483	1682	1481.67	17193	10572	12663	13446	4694	4740	5248	4864	111	100	98	73	32	32	31	2.33333	23	23	24	-6.66667	23	25	25	-5.66667	26	26	27	-3.66667	27	29	32
229802	63.8339		31	25	26	-2.66667	38142	61564	62965	54193.7	1112	1432	1267	1240.33	1369	1483	1679	1480.33	17128	10640	12484	13387.3	4706	4748	5236	4866.67	113	98	98	73	32	33	32	1.33333	23	23	25	-6.33333	23	24	25	-6	26	26	25	-4.33333	28	29	32
230102	63.9172		31	25	25	-3	37774	61885	62666	54078.3	1188	1438	1336	1290.67	1377	1487	1681	1485	17087	10628	12641	13422	4698	4772	5251	4877	109	100	98	72.3333	31	32	31	2.33333	24	24	26	-5.33333	23	24	25	-6	26	26	27	-3.66667	27	29	31
230402	64.0005		32	23	27	-2.66667	37898	62213	62501	54174	1187	1437	1321	1285	1366	1481	1681	1479.33	17378	10571	12592	13483.7	4682	4722	5246	4853.33	110	99	98	72.3333	32	33	32	2	23	24	25	-6	22	23	25	-6.66667	25	26	26	-4.33333	27	29	32
230702	64.0839		32	25	27	-2	38174	62429	62692	54401.7	1094	1481	1352	1279	1364	1483	1685	1480.67	17431	10670	12542	13517.7	4681	4696	5238	4841.67	112	101	99	74	33	31	32	1.66667	22	24	25	-6.33333	23	24	25	-6	25	26	26	-4.33333	27	28	32
231002	64.1672		32	25	26	-2.33333	38400	62338	62764	54470.7	1182	1439	1268	1266.33	1372	1471	1681	1478	17259	10619	12604	13464	4697	4724	5234	4855	112	101	100	74.3333	31	32	32	2	23	23	25	-6.33333	23	24	26	-5.66667	25	25	27	-4.33333	26	29	32
231302	64.2505		31	24	26	-3	38753	62392	62587	54547.3	1138	1441	1406	1298.33	1369	1475	1689	1481	17182	10627	12549	13422.7	4717	4735	5217	4859.67	114	98	100	74	32	32	32	2	23	23	25	-6.33333	23	24	25	-6	25	25	26	-4.66667	27	28	31
231602	64.3339		33	25	27	-1.66667	39014	62371	62652	54649	1110	1430	1272	1240.67	1379	1476	1684	1483	17069	10618	12606	13401	4708	4751	5228	4865.67	114	98	99	73.6667	32	32	32	1.66667	22	23	24	-7	22	24	26	-6	25	25	26	-4.66667	27	28	31
231902	64.4172		32	26	26	-2	39378	62166	62694	54716	1267	1472	1289	1312.67	1370	1480	1680	1480	17273	10586	12542	13437	4720	4722	5233	4861.67	109	99	99	72.3333	32	31	32	1.33333	23	23	24	-6.66667	23	24	24	-6.33333	25	26	25	-4.66667	27	28	31
232202	64.5005		33	25	26	-2	39649	61957	62576	54697.3	1127	1432	1265	1244.67	1367	1474	1676	1475.67	17406	10684	12756	13585.3	4682	4701	5212	4835	113	99	98	73.3333	32	31	31	2.33333	22	23	25	-6.66667	23	24	25	-6	26	26	26	-4	27	29	32
232502	64.5839		32	25	26	-2.33333	39677	61640	62646	54624.3	1192	1427	1264	1264.33	1371	1471	1680	1477.33	17387	10608	12512	13472.3	4699	4700	5222	4843.67	113	100	99	74	32	33	32	1.66667	22	22	25	-7	23	24	25	-6	25	26	27	-4	27	28	32
232802	64.6672		32	25	26	-2.33333	39766	61485	62678	54613	1079	1429	1259	1225.67	1376	1473	1684	1481	17176	10654	12763	13501	4697	4691	5210	4836	111	97	99	72.3333	32	32	31	2	23	23	24	-6.66667	23	24	25	-6	25	25	26	-4.66667	27	28	31
233102	64.7505		32	25	26	-2.33333	39546	61447	62651	54518	1073	1431	1274	1229.33	1374	1481	1680	1481.67	17078	10654	12609	13417	4709	4734	5235	4862.67	113	97	99	73	33	31	32	2	24	23	24	-6.33333	23	24	25	-6	25	25	26	-4.66667	26	28	31
233402	64.8339		31	24	26	-3	38524	61421	62811	54222	1163	1452	1262	1262.33	1374	1478	1681	1481	17240	10619	12736	13501.7	4707	4717	5240	4858	111	98	98	72.3333	32	32	32	1.33333	23	23	24	-6.66667	23	24	25	-6	25	25	26	-4.66667	27	29	31
233702	64.9172		32	24	26	-2.66667	38527	61413	62472	54107.3	1224	1447	1266	1282.33	1374	1475	1685	1481.33	17416	10708	12753	13595.7	4710	4693	5254	4855.67	112	100	99	73.6667	32	31	31	2.66667	23	23	24	-6.66667	22	24	25	-6.33333	25	26	26	-4.33333	27	28	31
234002	65.0005		31	24	26	-3	38486	61474	62654	54174.7	1280	1441	1362	1331	1368	1483	1694	1485	17661	10566	12758	13631.7	4695	4704	5228	4845.67	114	98	99	73.6667	33	32	33	1.33333	23	23	25	-6.33333	23	23	24	-6.66667	26	26	26	-4	26	28	31
234302	65.0838		31	24	26	-3	38043	61618	62542	54037.7	1074	1441	1264	1229.67	1376	1481	1690	1485.67	17357	10637	12784	13562.7	4702	4706	5240	4852.67	115	98	99	74	32	31	31	2.33333	22	23	25	-6.66667	23	24	25	-6	26	26	25	-4.33333	27	28	32
234602	65.1672		31	25	25	-3	37806	61263	62561	53846.7	1095	1444	1427	1292	1368	1503	1689	1490	17220	10709	12748	13529	4727	4726	5234	4865.67	115	99	98	74	33	32	32	2	23	23	25	-6.33333	23	24	25	-6	26	25	26	-4.33333	27	28	32
234902	65.2505		31	25	25	-3	37713	61231	62552	53802	1195	1449	1276	1276.67	1370	1480	1684	1481.33	17326	10593	12769	13532.7	4727	4739	5258	4878	112	100	100	74	33	32	31	1.33333	23	23	24	-6.66667	23	24	25	-6	26	26	26	-4	27	28	32
235202	65.3338		31	24	25	-3.33333	37937	60842	62562	53750.3	1185	1442	1259	1265.33	1381	1490	1691	1490.67	17357	10743	12764	13591.3	4741	4706	5268	4875	113	100	100	74.3333	30	32	32	2	23	23	24	-6.66667	23	24	25	-6	26	25	26	-4.33333	27	28	32
235502	65.4172		33	24	26	-2.33333	37866	60323	62407	53502	1081	1450	1300	1247	1386	1486	1691	1491	17576	10664	12781	13643.7	4758	4738	5290	4898.67	116	101	99	75.3333	32	32	32	1.66667	23	23	24	-6.66667	23	24	25	-6	25	26	26	-4.33333	26	28	32
235802	65.5005		32	25	27	-2	38011	60172	62530	53541	1118	1452	1257	1245.67	1380	1486	1697	1491	17491	10743	12867	13670.3	4773	4746	5298	4909	113	99	98	73.3333	32	32	31	2	23	24	25	-6	23	24	25	-6	26	26	26	-4	27	28	32
236102	65.5838		32	25	26	-2.33333	37941	59990	62484	53441.7	1195	1442	1257	1268	1379	1496	1696	1493.67	17377	10751	12799	13612.3	4779	4786	5299	4924.67	112	100	100	74	33	32	31	2.33333	24	24	26	-5.33333	23	24	25	-6	25	27	26	-4	28	29	32
236402	65.6672		33	26	26	-1.66667	37957	59744	62392	53334.3	1147	1479	1269	1268.33	1380	1493	1688	1490.33	17407	10711	12871	13633	4797	4809	5300	4938.67	115	101	101	75.6667	32	33	32	1.66667	23	24	25	-6	23	25	26	-5.33333	26	27	26	-3.66667	28	29	32
236702	65.7505		33	25	27	-1.66667	37810	59480	62541	53247	1183	1517	1277	1295.67	1382	1501	1702	1498.33	17477	10786	12850	13674.3	4800	4787	5320	4939	117	102	100	76.3333	32	32	31	1.66667	24	25	26	-5	24	25	27	-4.66667	27	27	27	-3	27	29	32
237002	65.8338		33	26	27	-1.33333	37961	59355	62645	53290.3	1268	1490	1272	1313.33	1390	1502	1699	1500.33	17413	10665	12790	13592.7	4824	4805	5336	4958.33	116	101	101	76	32	32	31	2	24	24	26	-5.33333	25	25	26	-4.66667	26	27	27	-3.33333	28	30	33
237302	65.9172		33	26	27	-1.33333	37783	59033	62349	53025	1165	1448	1296	1273	1389	1509	1711	1506.33	17337	10783	12871	13633.7	4814	4801	5325	4950	115	99	99	74.3333	31	33	32	2.33333	24	24	27	-5	25	25	26	-4.66667	26	27	27	-3.33333	28	29	32
237602	66.0005		34	27	28	-0.333333	38138	59179	62258	53161.7	1200	1441	1282	1277.67	1389	1511	1708	1506	17415	10799	12812	13645.3	4842	4822	5331	4968.33	114	101	102	75.6667	33	32	32	2	24	24	26	-5.33333	24	26	26	-4.66667	27	27	28	-2.66667	28	30	33
237902	66.0838		33	27	28	-0.666667	38409	59016	62575	53303.3	1176	1465	1269	1273.33	1392	1512	1708	1507.33	17494	10729	12972	13701.7	4847	4807	5354	4972.67	113	102	102	75.6667	33	33	30	1.66667	24	24	25	-5.66667	24	26	26	-4.66667	27	27	28	-2.66667	28	30	34
238202	66.1672		34	26	28	-0.666667	38846	59127	62706	53529.7	1157	1451	1272	1263.33	1392	1510	1705	1505.67	17380	10854	12852	13665.3	4852	4788	5352	4967.33	116	102	101	76.3333	31	32	32	2	24	25	26	-5	25	26	26	-4.33333	27	28	27	-2.66667	28	31	34
238502	66.2506		34	28	28	0	38867	59352	62573	53567.3	1189	1448	1261	1269.33	1393	1518	1709	1510	17282	10824	13031	13682.3	4867	4854	5358	4996.33	117	101	101	76.3333	32	32	32	1.66667	24	25	27	-4.66667	24	25	27	-4.66667	27	28	28	-2.33333	29	31	33
238802	66.334		34	27	29	0	38813	59653	62558	53644.7	1101	1501	1275	1262.33	1394	1516	1711	1510.33	17267	10910	12911	13666	4885	4860	5385	5013.33	115	101	100	75.3333	32	31	32	1.66667	25	25	27	-4.33333	25	26	27	-4	28	28	28	-2	29	31	34
239102	66.4174		35	28	28	0.333333	38679	59140	62300	53343	1172	1479	1268	1276.33	1396	1514	1713	1511	17409	10861	13061	13747	4879	4874	5360	5007.67	115	100	101	75.3333	32	31	32	1.66667	25	25	27	-4.33333	25	26	28	-3.66667	28	29	28	-1.66667	30	31	34
239402	66.5007		33	27	28	-0.666667	38939	59646	62300	53598.3	1133	1468	1262	1257.67	1384	1518	1708	1506.67	17667	10819	12938	13778	4877	4847	5358	4997.33	115	101	101	75.6667	32	31	32	2.66667	25	25	27	-4.33333	26	25	28	-3.66667	28	28	28	-2	30	31	34
239703	66.5841		34	27	28	-0.333333	39082	59456	62230	53559.3	1136	1472	1271	1263	1395	1521	1716	1514	17437	10856	13020	13741	4893	4853	5372	5009.33	117	102	102	77	33	33	32	2	25	25	27	-4.33333	25	27	27	-3.66667	28	29	28	-1.66667	29	31	34
240003	66.6674		34	28	29	0.333333	38822	59204	62125	53353.7	1238	1464	1302	1304.67	1389	1521	1722	1514	17176	10819	12979	13628	4890	4872	5379	5017	116	102	102	76.6667	33	32	31	2.33333	25	25	28	-4	26	27	27	-3.33333	28	29	29	-1.33333	30	31	34
240303	66.7507		34	28	28	0	39279	59751	62623	53854.3	1220	1462	1266	1286	1392	1520	1723	1515	17108	10904	12938	13620	4878	4851	5395	5011.33	115	103	102	76.6667	33	32	32	2.33333	25	25	26	-4.66667	25	26	27	-4	27	29	28	-2	30	31	34
240603	66.8341		33	27	28	-0.666667	39394	59408	62145	53619	1125	1487	1267	1263	1391	1518	1706	1508.33	17209	10907	13058	13694.7	4873	4889	5414	5028.67	114	102	100	75.3333	32	33	32	1.66667	25	25	27	-4.33333	25	27	26	-4	27	29	28	-2	29	31	34
240903	66.9174		33	27	27	-1	39232	59371	62446	53653	1203	1477	1270	1286.67	1386	1515	1701	1504	17529	10860	12932	13743.7	4893	4852	5375	5010	116	102	100	76	32	31	32	2	25	25	27	-4.33333	25	26	27	-4	27	28	28	-2.33333	29	31	34
241203	67.0007		33	27	28	-0.666667	39032	59336	62223	53500.3	1267	1482	1259	1306	1388	1506	1712	1505.33	17687	10990	13061	13882.7	4895	4845	5343	4997.67	114	102	101	75.6667	32	32	32	2	24	25	26	-5	24	26	27	-4.33333	27	28	28	-2.33333	29	31	33
[truncated: 1,029 more rows]
[truncated: 23 more columns]

## Sheet: TrpZIp_ThT
Time [s]	Time [h]	RAW_ThT_values	TrpZip-R2R3-P301L (one "dead" well)				R2R3-P301L-Trp				Trp-R2R3-P301L-Trp					R2R3-P301L				NORMALIZED_VALUES	Trp-R2R3-P301L			R2R3-P301L-Trp			R2R3-P301L
[truncated: 1,831 more rows]

[truncated: 3 more sheets: AltZip_ThT, Splice_ThT, trans_pro_ThT]
