# Supplementary material for: Tau local structure shields an amyloid-forming motif and controls aggregation propensity
Source: Nat Commun. 2019 Jun 7;10:2493. doi: 10.1038/s41467-019-10355-1 (PMC6555816; doi:10.1038/s41467-019-10355-1)
Supplement: Supplementary file 4 — Supplementary Data 2 [file 41467_2019_10355_MOESM4_ESM.xlsx]

## Sheet: Sheet1
	% FRET positive cells	Average	STD
Tau	0.69	2.66667	2.48041
	1.86
	5.45
Tau P301L	0	5.98667	5.18461
	8.98
	8.98
Ms	1.36	1.26333	0.105987
	1.28
	1.15
Tau w/ Ms	12.6	19.6667	6.57368
	25.6
	20.8
Tau P301L w/ Ms	39.8	50.7	13.2163
	65.4
	46.9
Tau w/ heparin	42	36.0333	7.29543
	38.2
	27.9
Tau P301L w/ heparin	59.6	59.1	2.29129
	56.6
	61.1
tau RD	0.77	0.446667	0.28006
	0.28
	0.29
tau RD P301L	16.2	17.7	2.95127
	21.1
	15.8
tau RD P301S	4.75	3.83	0.81265
	3.21
	3.53
tau RD w/ heparin	53.2	54.3	6.71789
	48.2
	61.5
tau RD P301L w/ heparin	71.7	64	7.8543
	64.3
	56
tau RD P301S w/ heparin	70.1	64	5.91016
	63.6
	58.3
Ms 33nM	2.3	2.56333	0.327465
	2.46
	2.93
Ms 200nM	20.5	21.2	2.62107
	24.1
	19
(-) Media	0.33	0.523333	0.64221
	1.24
	0
(+) Tau fibril	59.1	51.1667	7.34597
	44.6
	49.8
Heparin	0.064	0.0253333	0.0340196
	0
	0.012
tau t=0	0.29	0.122333	0.150221
	0.077
	0
tau P301L t=0	1.39	1.93	0.51264
	1.99
	2.41
tau RD t=0	0.15	0.0726667	0.0751088
	0.068
	0
tau RD P301L t=0	0.077	0.117667	0.0713045
	0.2
	0.076
tau RD P301S t=0	0.16	0.146667	0.0321455
	0.11
	0.17
