# Supplementary material for: Tau local structure shields an amyloid-forming motif and controls aggregation propensity
Source: Nat Commun. 2019 Jun 7;10:2493. doi: 10.1038/s41467-019-10355-1 (PMC6555816; doi:10.1038/s41467-019-10355-1)
Supplement: Supplementary file 7 — Supplementary Data 5 [file 41467_2019_10355_MOESM7_ESM.xlsx]

## Sheet: abinitio
model, score, Rg, SASA
model_00000001 -129.174 28.90 13815.2
model_00000002 -143.177 19.73 11853.2
model_00000003 -157.122 20.94 11431.0
model_00000004 -57.112 22.01 11402.0
model_00000005 -144.373 20.93 12035.8
model_00000006 -135.177 22.19 11256.3
model_00000007 -55.826 21.99 13582.5
model_00000008 -161.556 16.80 10743.7
model_00000009 -147.247 23.52 12488.0
model_00000010 -146.964 20.09 11695.7
model_00000011 -149.290 20.57 11787.0
model_00000012 -143.447 19.68 12123.5
model_00000013 -130.192 19.13 11965.5
model_00000014 -152.609 23.90 12663.5
model_00000015 -148.085 18.15 11124.8
model_00000016 -153.818 21.72 12321.5
model_00000017 -141.228 19.06 11496.0
model_00000018 -150.550 21.42 12319.3
model_00000019 -135.840 35.34 13776.3
model_00000020 -112.774 27.25 15053.8
model_00000021 -138.217 23.61 12001.8
model_00000022 -153.263 24.50 12365.7
model_00000023 -130.766 20.05 11937.0
model_00000024 -134.800 20.24 12447.2
model_00000025 -151.190 17.99 11699.7
model_00000026 -161.343 19.31 11530.2
model_00000027 -152.273 24.98 12497.2
model_00000028 -137.765 18.99 12187.7
model_00000029 -139.521 24.94 13241.3
model_00000030 -153.180 20.84 11132.5
model_00000031 -155.352 20.48 10887.7
model_00000032 -146.201 17.30 11289.0
model_00000033 -14.175 20.84 11730.8
model_00000034 -152.844 17.36 11829.3
model_00000035 -177.652 19.33 11440.8
model_00000036 -78.070 19.98 12174.8
model_00000037 -142.237 19.14 11606.3
model_00000038 -143.808 22.47 13059.2
model_00000039 -136.748 25.26 11971.7
model_00000040 -177.559 18.40 11644.7
model_00000041 -136.893 20.62 11947.5
model_00000042 -135.436 24.53 12680.2
model_00000043 -141.867 18.81 12148.7
model_00000044 -159.531 18.44 10972.3
model_00000045 -155.910 18.57 10423.8
model_00000046 -144.131 19.18 11588.8
model_00000047 -159.820 25.30 12195.0
model_00000048 -125.442 17.45 11073.2
model_00000049 -163.329 17.99 11460.8
model_00000050 -170.687 18.03 11090.7
model_00000051 -148.061 20.06 12391.2
model_00000052 -162.458 20.65 11047.3
model_00000053 -157.796 18.59 11863.2
model_00000054 -125.200 23.73 13931.7
model_00000055 -149.823 17.91 11410.3
model_00000056 -144.548 18.18 11483.7
model_00000057 -147.058 18.18 12340.8
model_00000058 -146.178 26.54 11969.7
model_00000059 -155.934 17.83 10583.2
model_00000060 -163.722 20.96 11603.3
model_00000061 -172.708 19.61 10862.0
model_00000062 -123.649 21.35 12687.2
model_00000063 -132.900 17.19 10963.0
model_00000064 -149.008 20.07 12641.3
model_00000065 -159.124 19.16 10374.3
model_00000066 -155.662 20.61 11561.5
model_00000067 -149.610 18.55 12256.0
model_00000068 -181.549 20.29 10994.8
model_00000069 -150.298 18.04 10974.7
model_00000070 -137.709 25.75 12872.8
model_00000071 -147.454 18.89 12163.2
model_00000072 -156.929 19.01 12438.7
model_00000073 -175.467 21.22 11492.8
model_00000074 -158.442 19.28 11068.5
model_00000075 -169.531 17.29 10893.2
model_00000076 -135.197 20.15 12794.2
model_00000077 -165.249 19.57 12579.5
model_00000078 -163.307 20.20 11750.2
model_00000079 -142.469 19.10 11446.8
model_00000080 -141.141 24.29 12750.3
model_00000081 -136.003 23.91 12641.0
model_00000082 -138.622 18.44 11088.7
model_00000083 -169.462 22.80 12423.5
model_00000084 -152.509 18.63 11603.3
model_00000085 -164.304 19.85 11929.7
model_00000086 -137.292 22.96 12989.5
model_00000087 -153.099 20.32 11127.2
model_00000088 -149.977 23.55 12904.0
model_00000089 -146.025 25.97 12905.7
model_00000090 -44.108 22.65 12250.3
model_00000091 -145.514 22.07 11947.8
model_00000092 -139.889 21.54 12515.8
model_00000093 -128.977 19.95 12859.8
model_00000094 -139.631 29.72 13075.0
model_00000095 -155.779 19.32 12087.7
model_00000096 -134.737 23.63 12638.2
model_00000097 -163.605 19.58 12242.8
model_00000098 -162.848 22.67 12196.8
model_00000099 -146.390 24.24 12674.5
model_00000100 -140.832 20.83 13469.8
model_00000101 -160.739 18.45 11298.0
model_00000102 -141.590 18.28 11737.0
model_00000103 -138.812 23.93 12170.5
model_00000104 -137.145 18.47 11129.8
model_00000105 -162.863 17.89 11544.2
model_00000106 -137.660 26.16 13329.7
model_00000107 -133.560 25.31 13875.2
model_00000108 -170.046 19.19 11922.5
model_00000109 -145.080 21.10 12603.0
model_00000110 -159.712 30.18 13007.5
model_00000111 -139.531 17.92 11128.5
model_00000112 -159.776 20.25 11383.3
model_00000113 -174.336 17.82 11045.7
model_00000114 -161.362 22.58 12282.2
model_00000115 -129.680 25.72 13509.2
model_00000116 -124.082 20.03 11096.7
model_00000117 -159.257 19.57 12115.7
model_00000118 -154.821 16.51 11079.3
model_00000119 -149.015 18.35 10979.0
model_00000120 -144.062 17.88 12114.5
model_00000121 -160.352 17.81 10783.3
model_00000122 -127.788 22.49 12547.0
model_00000123 -141.290 20.71 11182.3
model_00000124 -141.589 20.34 13505.7
model_00000125 -150.462 22.35 12139.0
model_00000126 -127.940 21.65 13437.5
model_00000127 -153.929 24.05 12611.2
model_00000128 -136.024 19.17 12263.0
model_00000129 -164.183 20.61 11155.0
model_00000130 -154.572 18.12 10908.0
model_00000131 -113.146 28.50 14413.8
model_00000132 -152.158 22.42 11929.2
model_00000133 -169.687 23.03 11864.2
model_00000134 -151.211 27.88 13555.8
model_00000135 -154.882 17.56 11109.5
model_00000136 -150.803 18.40 12003.8
model_00000137 -168.499 18.93 11547.7
model_00000138 -140.461 19.41 12255.5
model_00000139 -137.301 22.67 13521.2
model_00000140 -157.393 19.51 11232.2
model_00000141 -153.864 20.88 11257.5
model_00000142 -165.352 22.89 12363.0
model_00000143 -153.978 18.34 10585.3
model_00000144 -46.151 24.31 12206.3
model_00000145 -137.375 23.81 12971.2
model_00000146 -134.233 19.43 12494.0
model_00000147 -138.206 21.36 11960.8
model_00000148 -133.734 21.14 13429.3
model_00000149 -131.419 22.52 13420.3
model_00000150 -131.534 20.22 11605.5
model_00000151 -140.731 20.91 12636.3
model_00000152 -156.176 16.73 10698.7
model_00000153 -158.344 31.92 12962.3
model_00000154 -167.467 17.26 10486.2
model_00000155 -166.168 20.97 12235.0
model_00000156 -129.107 25.10 12988.3
model_00000157 -136.594 31.06 13651.5
model_00000158 -143.422 22.20 11381.2
model_00000159 -142.223 23.62 12044.7
model_00000160 -144.648 20.72 11365.5
model_00000161 -151.343 25.33 12594.7
model_00000162 -148.386 22.78 12400.2
model_00000163 -169.166 19.51 11435.3
model_00000164 -144.698 20.62 12590.8
model_00000165 -139.723 20.79 12875.5
model_00000166 -136.519 18.99 11723.8
model_00000167 -157.672 20.89 12355.5
model_00000168 -150.302 18.79 12222.5
model_00000169 -166.626 16.75 10324.3
model_00000170 -154.399 21.60 12412.0
model_00000171 -139.698 24.97 12858.7
model_00000172 -151.338 18.52 11559.3
model_00000173 -148.924 27.52 13124.0
model_00000174 -137.822 18.09 11446.3
model_00000175 -148.004 19.83 11664.2
model_00000176 -145.054 20.27 11606.7
model_00000177 -143.123 21.19 12571.3
model_00000178 -152.977 19.69 12307.0
model_00000179 -147.857 20.81 12766.3
model_00000180 -110.812 32.88 16454.2
model_00000181 -142.590 23.65 13353.2
model_00000182 -168.446 17.94 11531.3
model_00000183 -151.728 22.67 12595.3
model_00000184 -168.608 17.75 11144.8
model_00000185 -157.811 25.75 12219.2
model_00000186 -152.694 17.78 10773.8
model_00000187 -113.949 22.66 13976.3
model_00000188 -152.026 24.31 12796.5
model_00000189 -177.120 18.53 11572.2
model_00000190 -168.658 18.59 11509.8
model_00000191 -51.485 18.32 11820.8
model_00000192 -124.688 20.20 12555.3
model_00000193 -143.767 22.07 12421.2
model_00000194 -122.655 21.64 12759.7
model_00000195 -158.240 23.02 12697.3
model_00000196 -139.571 18.17 11482.0
model_00000197 -136.578 22.64 12182.0
model_00000198 -156.832 29.55 12479.5
model_00000199 -151.943 19.71 11931.3
model_00000200 -139.735 25.17 12873.7
model_00000201 -114.062 19.43 11645.2
model_00000202 -150.675 16.52 10774.8
model_00000203 -143.697 24.81 12946.0
model_00000204 -175.662 18.90 11967.2
model_00000205 -156.009 20.12 11733.3
model_00000206 -147.785 22.91 13352.3
model_00000207 -154.222 19.33 11242.3
model_00000208 -129.093 18.97 12488.8
model_00000209 -145.567 22.07 12818.3
model_00000210 -144.147 20.29 12052.8
model_00000211 -165.411 21.21 11441.2
model_00000212 -143.889 22.75 13350.0
model_00000213 -148.491 20.79 12597.0
model_00000214 -117.336 19.97 12322.2
model_00000215 -142.883 20.77 12790.5
model_00000216 -150.899 20.64 11215.0
model_00000217 -146.367 22.52 12194.7
model_00000218 -137.854 17.76 11437.3
model_00000219 -122.129 20.20 13338.5
model_00000220 -173.373 18.00 10483.2
model_00000221 -53.231 23.85 11872.7
model_00000222 -147.152 23.31 12489.8
model_00000223 -173.622 21.32 10727.0
model_00000224 -154.660 17.94 11442.5
model_00000225 -147.952 23.06 11868.3
model_00000226 -152.028 21.03 12096.2
model_00000227 -150.527 18.14 11610.2
model_00000228 -133.868 22.65 12534.8
model_00000229 -133.574 19.01 11716.5
model_00000230 -135.968 20.86 12148.5
model_00000231 -148.184 17.72 11359.3
model_00000232 -148.698 24.27 12538.3
model_00000233 -148.705 21.91 12715.7
model_00000234 -169.837 26.93 11139.3
model_00000235 -164.334 19.79 11739.5
model_00000236 -149.885 18.40 11858.2
model_00000237 -172.694 22.40 11747.3
model_00000238 -134.245 20.03 12306.5
model_00000239 -192.445 16.78 10323.8
model_00000240 -154.690 18.25 11860.5
model_00000241 -146.726 19.23 11340.7
model_00000242 -148.520 20.90 12503.7
model_00000243 -166.408 22.30 12121.7
model_00000244 -158.115 17.89 10458.2
model_00000245 -126.244 21.18 13035.8
model_00000246 -147.504 24.81 12509.0
model_00000247 -147.015 20.32 11991.8
model_00000248 -154.165 21.10 12062.2
model_00000249 -170.026 19.44 11941.3
model_00000250 -145.239 21.53 12971.8
model_00000252 -148.713 20.70 12605.7
model_00000253 -99.442 17.34 11253.0
model_00000254 -150.338 23.05 12678.8
model_00000255 -154.613 18.23 11612.5
model_00000256 -138.711 23.98 13297.3
model_00000257 -160.135 17.97 11011.5
model_00000258 -135.430 23.50 12283.2
model_00000259 -145.687 17.21 10400.8
model_00000260 -144.601 20.77 12232.3
model_00000261 -155.823 20.28 11026.7
model_00000262 -136.991 25.07 13453.8
model_00000263 -144.991 23.55 12683.8
model_00000264 -133.445 21.79 12216.8
model_00000265 -146.432 19.15 11602.5
model_00000266 -142.865 20.64 12880.3
model_00000267 -163.504 17.26 11123.3
model_00000268 -147.729 22.12 12491.2
model_00000269 -122.219 21.62 13413.5
model_00000270 -62.710 25.61 12268.7
model_00000271 -142.489 22.72 12144.8
model_00000272 -131.292 23.46 12559.7
model_00000273 -152.325 24.91 13038.0
model_00000274 -147.145 21.36 12616.8
model_00000275 -146.608 19.06 11857.2
model_00000276 -172.782 16.80 11052.5
model_00000277 -169.916 16.16 10672.2
model_00000278 -151.843 18.05 11436.2
model_00000279 -166.049 20.24 11149.5
model_00000280 -141.324 25.90 12391.2
model_00000281 -144.519 21.34 12212.8
model_00000282 -148.375 20.03 12149.5
model_00000283 -152.332 18.67 11136.5
model_00000284 -160.395 19.99 10807.0
model_00000285 -147.932 19.42 11394.8
model_00000286 -157.252 21.39 11133.8
model_00000287 -157.173 18.61 11170.8
model_00000288 -159.412 20.48 12267.8
model_00000289 -141.988 23.36 12286.5
model_00000290 -151.457 29.90 13259.5
model_00000291 -157.167 24.47 12588.5
model_00000292 -142.249 20.58 13220.0
model_00000293 -121.214 24.81 14145.8
model_00000294 -144.792 19.24 11902.8
model_00000295 -156.972 20.02 11905.5
model_00000296 -103.847 28.82 13921.5
model_00000297 -147.836 19.55 11639.5
model_00000298 -149.358 26.87 11706.0
model_00000299 -134.348 19.73 11916.0
model_00000300 -125.492 26.74 14219.2
model_00000301 -151.712 19.15 12165.8
model_00000302 -175.537 20.15 11834.8
model_00000303 -135.802 30.15 12977.0
model_00000304 -159.905 22.42 12047.2
model_00000305 -167.510 23.95 12549.2
model_00000306 -163.228 18.87 11395.0
model_00000307 -167.408 17.50 11274.2
model_00000308 -144.381 28.94 12537.7
model_00000309 -130.842 25.39 13869.5
model_00000310 -124.676 29.97 13964.3
model_00000311 -156.196 19.93 12000.5
model_00000312 -162.265 22.81 11990.7
model_00000313 -133.243 26.69 14565.7
model_00000314 -135.324 27.73 13997.7
model_00000315 -182.836 21.63 11217.2
model_00000316 -143.039 22.97 13020.5
model_00000317 -133.840 28.84 13680.0
model_00000318 -34.955 20.14 11994.5
model_00000319 -151.812 17.99 11665.5
model_00000320 -160.510 18.86 11629.3
model_00000321 -142.460 20.46 11692.2
model_00000322 -147.514 19.16 11896.3
model_00000323 -150.241 19.01 11353.2
model_00000324 -174.598 22.14 11527.7
model_00000325 -134.366 21.78 13347.5
model_00000326 -154.047 19.49 11963.5
model_00000327 -151.746 16.90 11322.7
model_00000328 -142.988 20.81 11472.3
model_00000329 -152.846 18.38 11120.8
model_00000330 -159.030 17.61 10906.7
model_00000331 -142.104 23.39 12165.0
model_00000332 -137.019 21.78 12386.7
model_00000333 -150.030 19.13 12151.0
model_00000334 -128.895 20.41 13062.0
model_00000335 -163.296 20.34 11775.3
model_00000336 -137.063 22.37 12177.7
model_00000337 -158.869 22.94 11742.0
model_00000338 -138.771 19.27 11864.0
model_00000339 -144.583 21.57 12277.7
model_00000340 -126.987 22.52 12451.7
model_00000341 -153.034 21.59 11364.7
model_00000342 -132.942 20.51 12381.2
model_00000343 -39.947 19.49 11442.8
model_00000344 -129.904 19.40 12227.2
model_00000345 -166.619 20.50 12076.2
model_00000346 -137.920 21.34 12902.5
model_00000347 -146.050 29.01 12486.7
model_00000348 -117.003 20.08 13011.7
model_00000349 -148.263 27.34 13059.3
model_00000350 -153.577 23.60 12814.5
model_00000351 -155.648 20.66 12387.2
model_00000352 -161.293 17.96 11330.3
model_00000353 -148.445 21.61 12663.8
model_00000354 -154.635 20.36 12005.0
model_00000355 -163.769 17.50 10918.7
model_00000356 -119.004 30.52 13381.0
model_00000357 -154.479 18.40 10832.0
model_00000358 -158.894 16.95 11029.3
model_00000359 -153.770 24.18 13280.8
model_00000360 -134.840 26.06 12924.2
model_00000361 -135.437 23.35 13033.8
model_00000362 -136.861 18.65 11622.0
model_00000363 -158.752 30.73 12763.2
model_00000364 -172.187 21.04 11506.0
model_00000365 -141.908 21.13 12384.5
model_00000366 -134.629 19.58 12678.3
model_00000367 -161.240 20.55 11404.7
model_00000368 -129.089 22.44 13174.7
model_00000369 -168.875 20.90 11874.5
model_00000370 -163.742 17.12 10334.0
model_00000371 -146.370 18.07 11375.2
model_00000372 -141.692 21.97 12484.2
model_00000373 -180.451 18.56 11505.3
model_00000374 -48.813 18.93 11544.2
model_00000375 -24.632 21.30 12243.7
model_00000376 -152.369 23.01 11452.3
model_00000377 -150.472 20.93 13231.3
model_00000378 -161.911 20.68 11507.3
model_00000379 -171.012 22.55 11355.5
model_00000380 -142.482 21.23 11638.5
model_00000381 -148.195 22.61 12647.5
model_00000382 -142.746 18.68 12603.7
model_00000383 -158.218 19.94 11035.7
model_00000384 -137.930 21.17 12434.0
model_00000385 -141.784 19.93 11658.7
model_00000386 -150.785 19.24 12256.0
model_00000387 -149.628 19.28 11341.7
model_00000388 -176.322 19.10 10742.2
model_00000389 -144.360 19.08 11920.2
model_00000390 -159.019 22.93 11332.8
model_00000391 -130.615 21.04 11537.5
model_00000392 -113.760 32.26 14468.0
model_00000393 -163.968 19.47 11687.3
model_00000394 -164.329 18.35 11282.3
model_00000395 -178.801 17.91 10472.8
model_00000396 -172.423 17.07 10439.8
model_00000397 -164.123 21.69 11785.0
model_00000398 -139.812 19.34 11943.8
model_00000399 -135.589 19.23 12879.8
model_00000400 -161.406 19.35 12053.8
model_00000401 -137.616 27.55 12619.0
model_00000402 -148.990 22.00 12797.3
model_00000403 -140.178 19.23 12364.7
model_00000404 -157.104 22.57 12143.7
model_00000405 -153.054 24.32 12201.7
model_00000406 -164.740 24.58 12379.0
model_00000407 -143.294 21.04 13209.5
model_00000408 -133.599 29.44 13874.0
model_00000409 -155.921 20.58 11950.5
model_00000410 -159.187 21.18 11458.5
model_00000411 -176.157 20.46 11421.7
model_00000412 -147.996 26.37 13421.7
model_00000413 -139.326 22.59 12781.3
model_00000414 -151.557 17.61 10929.2
model_00000415 -140.554 20.02 12430.7
model_00000416 -151.826 19.32 11556.5
model_00000417 -165.970 21.48 11554.3
model_00000418 -163.512 18.85 11484.3
model_00000419 -125.622 28.67 13808.3
model_00000420 -135.753 21.21 12425.0
model_00000421 -155.570 22.19 12064.3
model_00000422 -150.140 18.14 11547.7
model_00000423 -154.590 20.79 12415.3
model_00000424 -146.522 18.81 11190.5
model_00000425 -146.965 21.87 12542.0
model_00000426 -159.518 21.20 11629.0
model_00000427 -130.619 21.89 12342.0
model_00000428 -134.469 28.29 12475.8
model_00000429 -121.969 20.55 13722.3
model_00000430 -146.125 19.48 11296.7
model_00000431 -153.084 19.98 12831.0
model_00000432 -48.556 24.06 12294.5
model_00000433 -170.537 21.01 11246.8
model_00000434 -146.126 17.94 12103.3
model_00000435 -150.033 21.05 12687.8
model_00000436 -157.236 17.34 10841.2
model_00000437 -147.537 16.83 10800.2
model_00000438 -141.886 21.48 12020.7
model_00000439 -161.243 24.49 11733.3
model_00000440 -140.512 21.06 12728.0
model_00000441 -145.690 22.91 12117.2
model_00000442 -93.041 23.39 11887.0
model_00000443 -160.771 20.32 11537.0
model_00000444 -144.511 18.73 12357.7
model_00000445 -153.952 17.94 12042.2
model_00000446 -163.919 18.09 10973.0
model_00000447 -155.304 19.40 12052.0
model_00000448 -133.751 24.48 12387.2
model_00000449 -166.500 21.64 12095.5
model_00000450 -149.034 22.04 12703.0
model_00000451 -114.272 23.71 13951.3
model_00000452 -151.357 19.54 12162.3
model_00000453 -141.439 19.89 11812.2
model_00000454 -135.263 29.80 13770.5
model_00000455 -148.355 23.65 13312.7
model_00000456 -160.676 28.60 13485.3
model_00000457 -152.047 19.92 12261.5
model_00000458 -143.570 18.98 11698.2
model_00000459 -154.721 19.74 13011.8
model_00000460 -168.117 21.77 11403.2
model_00000461 -147.203 19.31 11493.8
model_00000462 -135.330 23.54 12681.3
model_00000463 -160.330 18.43 11321.5
model_00000464 -161.380 22.78 11465.0
model_00000465 -143.407 20.03 12356.2
model_00000466 -139.146 30.92 12639.5
model_00000467 -152.533 26.66 13100.0
model_00000468 -152.872 20.23 11965.2
model_00000469 -151.475 21.97 12835.3
model_00000470 -147.765 18.78 10988.8
model_00000471 -150.426 26.89 12486.2
model_00000472 -125.281 21.26 12401.2
model_00000473 -165.445 24.67 12946.8
model_00000474 -144.649 40.38 13673.0
model_00000475 -157.046 30.96 13191.2
model_00000476 -152.812 18.34 11477.5
model_00000477 -32.762 17.69 11929.2
model_00000478 -150.814 18.39 11772.5
model_00000479 -132.579 20.07 12312.8
model_00000480 -167.121 21.28 11706.5
model_00000481 -162.560 26.08 11894.2
model_00000482 -162.396 18.99 11148.5
model_00000483 -147.768 17.78 11500.2
model_00000484 -141.002 17.97 11264.3
model_00000485 -35.855 20.24 12385.7
model_00000486 -148.524 18.99 12252.2
model_00000487 -153.067 19.39 11395.2
model_00000488 -162.892 19.84 11889.8
model_00000489 -158.153 20.32 12435.2
model_00000490 -145.414 23.08 12535.2
model_00000492 -139.361 34.08 13691.5
model_00000493 -155.311 19.78 12175.0
model_00000494 -149.814 19.97 11632.5
model_00000495 -155.164 22.57 11914.3
model_00000496 -146.064 22.82 12839.2
model_00000497 -156.776 18.67 10993.0
model_00000498 -137.048 20.80 12534.8
model_00000499 -159.747 18.41 11108.7
model_00000500 -143.902 21.08 11855.3
model_00000501 -148.274 20.69 11811.5
model_00000502 -147.857 17.33 10937.7
model_00000503 -147.110 20.76 12320.0
model_00000504 -153.004 28.35 12953.2
model_00000505 -135.448 24.13 12536.2
model_00000506 -127.789 23.85 12853.7
model_00000507 -160.869 24.08 12317.7
model_00000508 -137.524 27.07 12795.3
model_00000509 -158.325 19.66 11691.3
model_00000510 -168.573 19.98 11118.3
model_00000511 -146.028 23.15 12886.2
model_00000512 -162.706 19.27 12019.5
model_00000513 -147.755 19.77 11497.7
model_00000514 -153.886 19.01 11233.7
model_00000515 -145.284 20.65 11894.0
model_00000516 -149.828 27.77 11990.7
model_00000517 -160.193 19.32 10802.2
model_00000518 -151.712 26.67 12141.8
model_00000519 -147.435 18.62 11153.7
model_00000520 -129.459 26.66 13159.5
model_00000521 -154.584 22.44 12405.7
model_00000522 -148.389 25.16 12712.0
model_00000523 -164.939 17.64 10625.2
model_00000524 -144.165 18.21 11602.5
model_00000525 -151.750 22.76 12720.3
model_00000526 -151.494 20.95 12121.8
model_00000527 -164.499 18.24 10846.2
model_00000528 -131.249 20.95 12132.7
model_00000529 -142.408 22.39 12734.0
model_00000530 -135.622 20.36 11659.5
model_00000531 -151.148 18.34 11391.2
model_00000532 -150.735 23.02 11979.3
model_00000533 -148.981 20.37 11970.2
model_00000534 -148.683 18.36 11888.8
model_00000535 -122.522 29.82 13770.2
model_00000536 -147.170 18.93 11978.5
model_00000537 -152.679 17.97 11793.2
model_00000538 -120.222 34.10 14123.2
model_00000539 -169.877 17.76 10543.3
model_00000540 -139.982 19.62 12854.3
model_00000541 -122.565 22.86 14452.5
model_00000542 -157.761 20.11 11600.0
model_00000543 -132.469 19.75 12461.8
model_00000544 -140.430 26.12 11895.0
model_00000545 -33.508 23.18 12542.7
model_00000546 -139.702 20.01 12921.2
model_00000547 -152.511 22.04 11938.2
model_00000548 -147.374 19.53 11691.5
model_00000549 -140.939 26.56 13013.2
model_00000550 -144.757 24.33 13122.2
model_00000551 -149.448 20.50 12510.8
model_00000552 -136.131 20.91 10707.0
model_00000553 -170.149 21.33 11467.2
model_00000554 -145.226 19.67 11731.3
model_00000555 -124.593 21.49 12702.5
model_00000556 -159.278 18.86 11628.3
model_00000557 -144.748 19.27 12218.5
model_00000558 -142.876 22.37 12276.0
model_00000559 -44.765 20.41 10746.8
model_00000560 -150.414 24.15 12860.0
model_00000561 -132.926 25.20 13003.7
model_00000562 -137.345 25.55 12846.3
model_00000563 -156.945 24.42 12328.0
model_00000564 -153.691 22.77 11879.3
model_00000565 -129.156 21.53 13141.8
model_00000566 -147.517 18.26 10988.5
model_00000567 -132.490 23.97 13735.5
model_00000568 -121.149 26.97 14604.0
model_00000569 -148.925 17.85 11212.7
model_00000570 -123.307 35.91 14398.5
model_00000571 -163.797 21.82 11894.2
model_00000572 -126.570 22.70 14222.0
model_00000573 -129.303 23.30 14474.8
model_00000574 -145.508 20.06 12282.7
model_00000575 -165.070 20.45 11126.3
model_00000576 -172.713 20.04 10561.5
model_00000577 -119.127 19.98 13213.8
model_00000578 -149.608 30.42 13184.5
model_00000579 -137.008 21.33 12075.2
model_00000580 -162.763 19.50 12122.7
model_00000581 -143.928 19.00 12671.7
model_00000582 -129.616 29.48 14539.7
model_00000583 -142.893 19.82 11745.3
model_00000584 -171.731 19.62 11060.0
model_00000585 -99.346 19.39 12138.3
model_00000586 -138.987 20.43 12011.2
model_00000587 -159.803 20.80 11709.0
model_00000588 -161.607 22.63 12028.3
model_00000589 -112.679 26.34 14002.3
model_00000590 -154.673 19.97 12371.0
model_00000591 -133.615 21.96 12699.8
model_00000592 -133.430 23.26 13509.3
model_00000593 -147.395 22.63 12271.0
model_00000594 -132.885 23.31 13811.5
model_00000595 -138.265 25.36 13618.2
model_00000596 -147.427 20.11 12675.3
model_00000597 -154.013 21.20 12434.0
model_00000598 -143.974 18.54 12121.7
model_00000599 -142.871 21.08 11591.2
model_00000600 -143.544 24.39 12156.5
model_00000601 -159.488 23.01 12437.5
model_00000602 -148.412 21.16 12793.7
model_00000603 -158.084 29.11 12604.7
model_00000604 -128.320 22.00 13355.8
model_00000605 -125.028 30.79 14959.0
model_00000606 -145.611 17.60 11466.2
model_00000607 -142.226 22.25 13358.2
model_00000608 -145.811 18.22 11756.5
model_00000609 -154.063 20.53 12094.0
model_00000610 -145.161 26.68 12933.2
model_00000611 -149.381 19.04 11410.7
model_00000612 -125.957 33.10 12614.8
model_00000613 -137.885 23.30 13756.8
model_00000614 -151.842 19.90 12022.8
model_00000615 -159.813 18.15 11185.2
model_00000616 -181.709 18.34 10755.3
model_00000617 -144.514 22.34 12417.8
model_00000618 -161.871 21.13 11400.3
model_00000619 -52.218 20.97 11527.3
model_00000620 -161.885 19.89 11085.2
model_00000621 -124.471 23.44 13473.7
model_00000622 -163.899 18.64 11511.0
model_00000623 -150.092 21.05 12152.5
model_00000624 -131.851 18.42 11542.0
model_00000625 -137.090 21.50 14165.0
model_00000626 -147.109 16.78 10735.3
model_00000627 -142.107 18.96 12688.5
model_00000628 -151.138 21.14 11659.0
model_00000629 -156.390 22.89 12427.0
model_00000630 -167.945 16.25 10779.0
model_00000631 -152.699 23.23 11527.7
model_00000632 -151.290 23.49 13523.8
model_00000633 -132.857 18.25 11482.0
model_00000634 -165.037 19.24 12103.0
model_00000635 -155.932 19.51 11465.5
model_00000636 -149.116 22.09 11233.8
model_00000637 -143.317 20.58 11284.3
model_00000638 -149.187 27.03 12605.8
model_00000639 -136.602 20.15 13148.0
model_00000640 -150.183 18.31 11819.0
model_00000641 -142.169 21.50 11184.3
model_00000642 -124.550 26.34 12823.2
model_00000643 -136.111 20.18 13226.2
model_00000644 -161.815 17.45 10936.0
model_00000645 -137.348 22.14 11806.7
model_00000646 -144.441 18.04 11286.0
model_00000647 -160.270 18.14 11083.5
model_00000648 -155.233 18.06 11178.2
model_00000649 -138.238 17.95 11538.8
model_00000650 -143.571 18.15 11408.5
model_00000651 -165.833 27.41 11860.5
model_00000652 -151.540 20.37 11939.0
model_00000653 -88.833 22.36 12846.5
model_00000654 -133.740 25.19 12408.0
model_00000655 -30.274 24.14 12281.0
model_00000656 -152.695 23.49 13253.0
model_00000657 -151.186 19.83 12296.3
model_00000658 -135.172 23.23 13280.2
model_00000659 -144.993 17.36 11241.3
model_00000660 -163.937 20.91 11883.2
model_00000661 -164.189 23.83 12296.3
model_00000662 -92.077 20.65 11883.8
model_00000663 -128.553 23.24 12806.3
model_00000664 -160.507 17.42 11727.2
model_00000665 -155.289 17.66 11367.0
model_00000666 -166.150 23.78 12356.2
model_00000667 -38.315 20.37 11915.2
model_00000668 -137.017 20.61 12780.0
model_00000669 -151.276 22.26 12609.0
model_00000670 -166.805 19.51 11599.3
model_00000671 -153.041 16.32 10845.0
model_00000672 -142.105 21.75 12185.2
model_00000673 -76.834 20.07 12892.5
model_00000674 -127.147 31.16 13077.3
model_00000675 -153.846 24.56 12486.8
model_00000676 -114.899 20.23 12927.7
model_00000677 -142.767 18.83 11249.8
model_00000678 -167.001 22.69 10869.5
model_00000679 -145.758 20.31 12521.2
model_00000680 -136.239 18.97 11724.8
model_00000681 -162.674 17.95 11345.2
model_00000682 -149.188 21.32 12245.8
model_00000683 -144.520 17.64 10921.3
model_00000684 -141.679 27.31 13401.3
model_00000685 -118.527 24.85 13326.2
model_00000686 -128.184 25.16 13760.0
model_00000687 -144.126 24.05 12716.8
model_00000688 -140.385 17.64 11293.2
model_00000689 -147.927 18.09 12081.2
model_00000690 -151.086 21.13 12807.8
model_00000691 -139.472 27.89 13437.3
model_00000692 -157.941 20.12 12337.7
model_00000693 -150.565 27.74 12706.2
model_00000694 -150.098 23.97 13221.2
model_00000695 -154.017 17.63 11934.0
model_00000696 -180.003 19.88 11051.8
model_00000697 -126.967 23.91 13421.3
model_00000698 -134.942 32.67 13566.8
model_00000699 -32.647 21.32 12862.0
model_00000700 -149.794 24.64 12909.5
model_00000701 -150.273 17.78 11309.8
model_00000702 -154.242 20.80 12778.3
model_00000703 -165.690 19.81 11149.5
model_00000704 -157.724 19.36 11459.3
model_00000705 -156.716 19.89 11013.7
model_00000706 -134.960 26.67 13078.7
model_00000707 -130.616 31.89 13911.2
model_00000708 -155.799 16.17 11039.5
model_00000709 -133.745 25.44 11974.5
model_00000710 -144.883 22.55 12120.0
model_00000711 -142.579 19.16 12492.0
model_00000712 -156.305 19.24 11340.2
model_00000713 -138.307 25.30 13402.0
model_00000714 -141.588 21.31 12941.5
model_00000715 -152.154 17.65 11437.5
model_00000716 -147.007 19.77 13483.5
model_00000717 -145.332 18.98 11760.7
model_00000718 -187.891 18.43 10649.8
model_00000719 -156.872 24.49 11966.8
model_00000720 -153.930 22.02 12432.8
model_00000721 -138.185 21.76 12763.8
model_00000722 -144.917 26.06 12097.5
model_00000723 -120.777 29.42 14510.7
model_00000724 -150.112 21.84 12390.5
model_00000725 -144.696 23.64 12273.0
model_00000726 -132.183 21.61 13398.5
model_00000727 -149.309 17.52 11535.7
model_00000728 -154.838 22.46 11572.2
model_00000729 -139.900 24.76 12315.8
model_00000730 -151.445 18.76 11211.7
model_00000731 -135.462 28.87 13039.5
model_00000732 -150.022 21.56 10936.8
model_00000733 -148.461 19.95 12688.5
model_00000734 -151.308 29.15 13351.7
model_00000735 -151.886 17.59 11397.0
model_00000736 -134.211 22.53 11865.3
model_00000737 -133.921 19.30 11310.5
model_00000738 -153.205 22.68 13216.3
model_00000739 -173.112 17.82 10787.0
model_00000740 -137.557 23.05 12431.2
model_00000741 -152.647 22.21 11808.5
model_00000742 -110.667 26.17 14842.8
model_00000743 -154.882 20.28 12299.0
model_00000744 -141.510 29.92 12965.8
model_00000745 21.632 24.97 13188.5
model_00000746 -151.592 25.37 11564.0
model_00000747 -147.961 24.87 13666.3
model_00000748 -155.932 25.29 12870.3
model_00000749 -172.234 22.04 11139.8
model_00000750 -156.667 18.35 11218.8
model_00000751 -130.466 22.88 13152.2
model_00000752 -136.617 18.74 12094.3
model_00000753 -153.044 19.19 12207.7
model_00000754 -159.967 20.46 12317.2
model_00000755 -147.332 23.51 11310.7
model_00000756 -144.420 25.19 11621.8
model_00000757 -135.425 19.53 12196.3
model_00000758 -172.061 17.19 10511.5
model_00000759 -134.515 18.51 12407.7
model_00000760 -151.104 17.61 11577.2
model_00000761 -162.289 26.41 12581.5
model_00000762 -162.465 18.99 10975.3
model_00000763 -121.389 23.14 13628.5
model_00000764 -146.655 19.54 11541.2
model_00000765 -154.708 20.73 12628.0
model_00000766 -166.146 18.43 10990.5
model_00000767 -146.032 24.46 13514.5
model_00000768 -161.551 19.12 11557.5
model_00000769 -127.949 23.52 14028.8
model_00000770 -79.977 22.06 12645.3
model_00000771 -151.668 20.77 12455.2
model_00000772 -166.831 19.54 11213.3
model_00000773 -153.479 18.75 11528.0
model_00000774 -151.634 24.11 12473.7
model_00000775 -142.238 24.30 11540.7
model_00000776 -140.044 22.91 12740.5
model_00000777 -174.464 19.86 10852.0
model_00000778 -131.435 23.75 12855.3
model_00000779 -136.289 20.24 12466.7
model_00000780 -163.217 18.93 11115.0
model_00000781 -141.608 19.61 12983.3
model_00000782 -132.567 19.63 13354.8
model_00000783 -143.025 20.01 12521.8
model_00000784 -152.106 19.85 12349.7
model_00000785 -155.582 18.48 10623.7
model_00000786 -146.663 23.60 12948.3
model_00000787 -129.855 27.80 13508.3
model_00000788 -138.237 20.28 12488.8
model_00000789 -125.143 25.69 14903.3
model_00000790 -142.851 23.87 12187.8
model_00000791 -151.553 21.32 11995.0
model_00000792 -154.695 17.66 11117.3
model_00000793 -76.806 25.57 14324.8
model_00000794 -166.623 18.15 11151.5
model_00000795 -133.128 24.94 12803.5
model_00000796 -147.833 18.09 11631.0
model_00000797 -152.613 20.82 12270.2
model_00000798 -72.062 23.10 13016.8
model_00000799 -134.278 24.03 13094.2
model_00000800 -149.147 21.47 12489.7
model_00000801 -150.824 17.08 11577.0
model_00000802 -151.153 19.88 12068.3
model_00000803 -141.733 21.60 13047.2
model_00000804 -132.540 19.35 12802.5
model_00000805 -139.979 26.18 14249.2
model_00000806 -156.752 17.97 11281.8
model_00000807 -34.939 31.34 13052.7
model_00000808 -107.971 26.38 14952.5
model_00000809 -165.336 18.49 11062.8
model_00000810 -134.012 19.02 12244.8
model_00000811 -148.457 17.31 11370.0
model_00000812 -163.080 17.15 10164.7
model_00000813 -126.853 22.67 12889.7
model_00000814 -149.798 21.95 10804.3
model_00000815 -144.573 22.38 12019.5
model_00000816 -166.192 17.45 11220.5
model_00000817 -132.461 21.13 12781.2
model_00000818 -154.465 27.89 13664.7
model_00000819 -139.945 21.88 12957.8
model_00000820 -159.713 19.55 10699.5
model_00000821 -141.619 29.39 13037.2
model_00000822 -128.622 19.53 12973.3
model_00000823 -169.823 19.21 11415.2
model_00000824 -152.617 19.27 11599.3
model_00000825 -161.838 26.34 12587.0
model_00000826 -151.597 19.00 11738.5
model_00000827 -150.763 18.73 11839.2
model_00000828 -170.123 18.51 11794.7
model_00000829 -146.188 17.88 11288.8
model_00000830 -28.969 18.48 12119.3
model_00000831 -141.851 20.56 12441.7
model_00000832 -141.601 20.17 12139.2
model_00000833 -164.762 19.42 11222.2
model_00000834 -172.565 17.56 11789.2
model_00000835 -141.178 17.64 10606.8
model_00000836 -141.099 25.12 12083.2
model_00000837 -165.034 21.78 11367.2
model_00000838 -145.463 21.47 12510.7
model_00000839 -140.159 23.33 13010.5
model_00000840 -136.370 25.15 13083.0
model_00000841 -132.223 25.87 12235.7
model_00000842 -139.768 38.26 13854.7
model_00000843 -166.419 19.65 12099.7
model_00000844 -164.971 23.91 12638.8
model_00000845 -135.463 18.79 11325.8
model_00000846 -112.860 28.70 14275.2
model_00000847 -169.329 18.43 11953.2
model_00000848 -135.250 20.72 11959.7
model_00000849 -157.268 17.44 10950.8
model_00000850 -139.774 17.81 11141.7
model_00000851 -137.954 19.82 11541.7
model_00000852 -133.522 26.32 13615.5
model_00000853 -157.897 26.85 12485.0
model_00000854 -134.879 23.75 13322.5
model_00000855 -146.428 18.38 11618.3
model_00000856 -139.048 21.06 11817.3
model_00000857 -145.691 16.91 10166.8
model_00000858 -152.948 19.59 11692.5
model_00000859 -125.501 23.48 13982.7
model_00000860 -154.772 18.45 11377.5
model_00000861 -137.785 18.11 11136.7
model_00000862 -136.817 30.84 13486.5
model_00000863 -175.874 19.99 11593.5
model_00000864 -146.216 27.43 12659.3
model_00000865 -166.665 18.43 11704.2
model_00000866 -161.572 19.64 11469.7
model_00000867 -20.191 19.61 12306.5
model_00000868 -176.473 19.13 11120.7
model_00000869 -130.902 25.48 12920.3
model_00000870 -145.311 22.63 12294.0
model_00000871 -140.348 19.22 11441.5
model_00000872 -152.570 21.00 11960.5
model_00000873 -164.682 21.26 11882.5
model_00000874 -150.751 20.99 12061.2
model_00000875 -141.610 27.38 13104.2
model_00000876 -144.198 30.34 13208.2
model_00000877 -139.841 24.37 13128.0
model_00000878 -153.546 24.63 12397.7
model_00000879 -120.676 22.13 13119.0
model_00000880 -150.471 29.89 13588.8
model_00000881 -153.953 22.69 12969.3
model_00000882 -156.142 27.13 12604.3
model_00000883 -118.526 31.23 13102.5
model_00000884 -149.777 19.73 12946.7
model_00000885 -133.646 23.17 13424.8
model_00000886 -157.733 17.14 11290.5
model_00000887 -166.270 19.59 11270.2
model_00000888 -114.434 27.29 14210.8
model_00000889 -165.881 18.21 11976.2
model_00000890 -147.356 17.05 10430.7
model_00000891 -133.137 24.89 14710.0
model_00000892 -170.314 18.11 10549.5
model_00000893 -164.960 25.21 11835.2
model_00000894 -140.814 32.08 13210.8
model_00000895 -158.462 24.73 11605.0
model_00000896 -148.154 22.02 12717.7
model_00000897 -159.388 27.69 12810.3
model_00000898 -167.667 20.97 11911.8
model_00000899 -127.211 25.16 13160.0
model_00000900 -139.475 20.14 12021.8
model_00000901 -131.425 39.24 14700.2
model_00000902 -148.493 19.08 12153.7
model_00000903 -134.881 21.28 11975.7
model_00000904 -163.916 21.10 11744.0
model_00000905 -138.573 23.13 12548.8
model_00000906 -136.898 22.29 12044.7
model_00000907 -153.250 21.81 11293.7
model_00000908 -151.786 23.55 12437.3
model_00000909 -138.805 21.62 13295.5
model_00000910 -155.037 18.79 11369.2
model_00000911 -50.762 20.35 11098.0
model_00000912 -145.495 17.82 11433.3
model_00000913 -35.061 19.66 11193.0
model_00000914 -140.370 20.01 12109.7
model_00000915 -135.271 23.00 13601.2
model_00000916 -124.923 22.10 12948.8
model_00000917 -133.959 23.00 12460.3
model_00000918 -151.672 20.06 12047.3
model_00000919 -133.825 23.57 14141.5
model_00000920 -128.376 20.68 12638.2
model_00000921 -135.272 23.16 13231.5
model_00000922 -151.188 19.21 11587.8
model_00000923 -133.001 23.44 13368.5
model_00000924 -143.860 22.92 12787.5
model_00000925 -147.260 18.95 11154.7
model_00000926 -138.575 28.82 13299.7
model_00000927 -156.652 17.48 11438.0
model_00000928 -143.723 19.14 11904.7
model_00000929 -163.782 18.25 11775.8
model_00000930 -178.262 20.22 11313.7
model_00000931 -151.290 18.93 11186.7
model_00000932 -174.454 17.47 10595.0
model_00000933 -145.866 25.58 13490.2
model_00000934 -146.310 23.01 12834.7
model_00000935 -143.228 21.59 13070.2
model_00000936 -146.652 20.49 12157.5
model_00000937 -160.168 20.74 12015.8
model_00000938 -143.781 27.85 13561.3
model_00000939 -131.519 25.04 13043.7
model_00000941 -141.000 21.32 13114.8
model_00000942 -146.790 23.92 12352.7
model_00000943 -159.138 21.14 12344.0
model_00000944 -149.418 20.14 11937.2
model_00000945 -132.091 20.13 13149.5
model_00000946 -158.538 19.58 11175.2
model_00000947 -44.212 18.94 11847.8
model_00000948 -144.305 24.42 12562.3
model_00000949 -135.129 27.98 14525.5
model_00000950 -136.389 20.73 13335.7
model_00000951 -147.761 18.23 10816.2
model_00000952 -164.811 19.60 12222.3
model_00000953 -144.308 24.02 13535.8
model_00000954 -134.070 26.85 13264.8
model_00000955 -145.429 34.10 13302.7
model_00000956 -146.766 24.60 12305.8
model_00000957 -153.511 17.40 10699.2
model_00000958 -148.228 23.55 11570.2
model_00000959 -156.090 21.86 12351.3
model_00000960 -124.123 24.46 13411.0
model_00000961 -123.302 19.50 12299.2
model_00000962 -146.809 34.81 12763.0
model_00000963 -169.143 17.67 10845.0
model_00000964 -176.077 18.80 11216.2
model_00000965 -145.268 24.41 11585.7
model_00000966 -173.570 17.16 10261.8
model_00000967 -136.526 22.92 12769.8
model_00000968 -162.462 18.87 10855.2
model_00000969 -164.097 21.15 12354.8
model_00000970 -65.055 20.14 12646.7
model_00000971 -137.581 25.38 13099.7
model_00000972 -145.279 20.19 12081.2
model_00000973 -154.748 24.71 13173.8
model_00000974 -149.185 26.84 13016.0
model_00000975 -140.133 33.26 13694.8
model_00000976 -157.843 18.24 10315.8
model_00000977 -132.912 20.86 11797.5
model_00000978 -155.460 16.15 11102.5
model_00000979 -160.619 19.15 12030.7
model_00000980 -148.873 19.35 11750.7
model_00000981 -142.518 19.34 12691.2
model_00000982 -150.144 19.39 11906.0
model_00000983 -151.625 21.95 12427.8
model_00000984 -137.690 26.90 13301.8
model_00000985 -163.706 18.63 10021.2
model_00000986 -154.677 26.90 13027.2
model_00000987 -140.219 25.00 11604.2
model_00000988 -127.250 24.86 13707.0
model_00000989 -171.723 27.18 12098.7
model_00000990 -137.865 22.31 12617.0
model_00000991 -166.447 18.09 11335.8
model_00000992 -157.966 20.65 11566.3
model_00000993 -121.485 27.41 14934.5
model_00000994 -158.091 20.88 12220.7
model_00000995 -124.524 21.95 13525.3
model_00000996 -130.891 19.99 11770.2
model_00000997 -133.868 21.68 13280.2
model_00000998 -151.777 17.48 11024.7
model_00000999 -157.860 27.58 13313.7
model_00001000 -113.896 26.60 13394.2
model_00001001 -125.232 21.86 13227.8
model_00001002 -128.616 20.74 12575.8
model_00001003 -139.980 24.10 13154.8
model_00001004 -148.930 19.44 11314.7
model_00001005 -157.900 18.38 12080.8
model_00001006 -140.434 28.87 12764.7
model_00001007 -119.342 33.53 13718.7
model_00001008 -159.837 20.13 11752.5
model_00001009 -42.957 18.79 10912.0
model_00001010 -161.318 23.44 12126.7
model_00001011 -124.488 24.04 12868.5
model_00001012 -100.959 18.48 11269.8
model_00001013 -146.377 20.79 12247.0
model_00001014 -126.201 21.35 12619.5
model_00001015 -151.539 18.66 11999.7
model_00001016 -155.568 18.69 11262.5
model_00001017 -163.025 21.18 11880.0
model_00001018 -128.586 18.00 11632.0
model_00001019 -154.195 19.21 11833.2
model_00001020 -25.995 26.17 13984.8
model_00001021 -166.005 20.35 11640.3
model_00001022 -168.244 20.73 10558.5
model_00001023 -137.692 25.32 13429.5
model_00001024 -127.034 30.75 14297.8
model_00001025 -155.524 17.29 12063.5
model_00001026 -130.377 21.97 13493.0
model_00001027 -144.551 21.31 12003.0
model_00001028 -170.658 24.50 11653.2
model_00001029 -145.832 22.83 12782.5
model_00001030 -141.804 28.18 12585.3
model_00001031 -136.984 21.06 11971.5
model_00001032 -163.040 24.11 12128.8
model_00001033 -163.664 19.05 11311.5
model_00001034 -15.347 22.23 13758.7
model_00001035 -170.217 24.14 11779.7
model_00001036 -150.358 17.54 10874.0
model_00001037 -149.335 16.65 11463.5
model_00001038 -169.741 21.57 11865.0
model_00001039 -147.521 24.46 12316.2
model_00001040 -132.354 27.88 13181.0
model_00001041 -138.057 21.56 12221.3
model_00001042 -172.729 20.76 11484.0
model_00001043 -143.718 18.84 12130.5
model_00001044 -155.280 19.72 11829.5
model_00001045 -155.102 23.21 11542.7
model_00001046 -136.161 21.02 11527.7
model_00001047 -143.746 21.39 12467.3
model_00001048 -116.939 19.95 13536.7
model_00001049 -148.071 16.81 11148.3
model_00001050 -174.583 19.12 11636.2
model_00001051 -129.498 22.00 13863.5
model_00001052 -119.077 30.81 14305.8
model_00001053 -179.223 20.17 11472.0
model_00001054 -129.853 21.06 13080.3
model_00001055 -136.706 30.90 13061.2
model_00001056 -154.557 22.16 12472.5
model_00001057 -148.654 18.75 11073.2
model_00001058 -140.387 20.51 12068.3
model_00001059 -167.317 22.20 12486.3
model_00001060 -165.268 18.43 11482.2
model_00001061 -135.870 23.16 13408.0
model_00001062 -182.116 19.03 10920.2
model_00001063 -129.476 22.74 14030.2
model_00001064 -144.480 17.97 11509.3
model_00001065 -152.690 21.74 12165.3
model_00001066 -124.742 23.36 12555.5
model_00001067 -142.208 22.33 12896.3
model_00001068 -132.694 20.07 13144.0
model_00001069 -141.018 19.95 12096.5
model_00001070 -146.378 23.62 11135.2
model_00001071 -165.215 30.30 13529.5
model_00001072 -120.581 23.37 13061.3
model_00001073 -178.729 18.58 9972.5
model_00001074 -149.996 25.43 12435.8
model_00001075 -153.089 17.53 11500.7
model_00001076 -150.487 24.94 11949.3
model_00001077 -145.017 23.85 12275.7
model_00001078 -139.973 25.39 12490.2
model_00001079 -128.902 20.53 11336.0
model_00001080 -145.514 16.47 10380.7
model_00001081 -159.073 19.57 12741.5
model_00001082 -119.165 24.75 13940.0
model_00001083 -159.468 19.93 11435.3
model_00001084 -128.342 20.55 12795.0
model_00001085 -135.149 25.14 13675.0
model_00001086 -129.112 18.75 12218.7
model_00001087 -153.154 18.51 10873.8
model_00001088 -150.911 26.78 13395.3
model_00001089 -133.708 22.55 13343.3
model_00001090 -151.510 22.16 11687.2
model_00001091 -159.074 18.76 11123.0
model_00001092 -134.239 17.00 10967.2
model_00001093 -157.104 21.15 12831.5
model_00001094 -159.485 23.07 12468.2
model_00001095 -156.870 18.55 12223.5
model_00001096 -162.760 18.46 11632.0
model_00001097 -158.332 19.79 11344.8
model_00001098 -178.439 19.81 11888.5
model_00001099 -157.491 21.03 12498.0
model_00001100 -151.698 18.15 11640.2
model_00001101 -143.506 20.69 12465.5
model_00001102 -147.866 21.42 13450.2
model_00001103 -116.891 24.10 13846.0
model_00001104 -136.764 31.32 13526.8
model_00001105 -153.763 24.32 11632.8
model_00001106 -132.400 25.14 13423.8
model_00001107 -145.590 18.68 11257.3
model_00001108 -164.283 18.94 11484.3
model_00001109 -170.905 18.44 11366.7
model_00001110 -145.142 26.98 12640.5
model_00001111 -136.212 21.17 12758.0
model_00001112 -145.474 19.85 12615.3
model_00001113 -167.932 17.35 10903.2
model_00001114 -145.172 18.34 11164.3
model_00001115 -141.522 19.93 12678.2
model_00001116 -146.308 21.80 12113.0
model_00001117 -140.687 20.70 12720.7
model_00001118 -145.860 21.44 13316.7
model_00001119 -124.096 27.22 14884.3
model_00001120 -144.361 32.02 14229.3
model_00001121 -156.075 18.37 11029.8
model_00001122 -149.174 24.56 13153.5
model_00001123 -143.510 19.15 11336.3
model_00001124 -167.141 20.63 11656.3
model_00001125 -151.738 20.37 11745.3
model_00001126 -160.595 21.40 12751.3
model_00001127 -170.635 18.36 11455.7
model_00001128 -163.588 22.64 11987.0
model_00001129 -148.262 19.15 11440.0
model_00001130 -160.010 17.20 11440.5
model_00001131 -157.639 19.94 12500.8
model_00001132 -171.388 23.34 12185.3
model_00001133 -145.714 18.77 11990.2
model_00001134 -135.882 19.04 10758.7
model_00001135 -166.389 18.07 11635.3
model_00001136 -147.079 19.72 12085.5
model_00001137 -153.130 22.58 11915.2
model_00001138 -136.908 25.25 13520.7
model_00001139 -153.800 20.24 11687.0
model_00001140 -134.377 17.34 11121.2
model_00001141 -171.873 23.72 12227.2
model_00001142 -134.505 24.11 13077.5
model_00001143 -157.159 17.81 11264.5
model_00001144 -165.783 17.78 11093.8
model_00001145 -149.641 19.68 11964.8
model_00001146 -137.624 28.64 14051.0
model_00001147 -148.466 21.55 12047.8
model_00001148 -154.862 18.60 11520.5
model_00001149 -145.677 24.56 11695.0
model_00001150 -153.689 18.45 11100.2
model_00001151 -144.954 19.27 11284.7
model_00001152 -138.446 27.44 14306.3
model_00001153 -170.919 20.26 11180.8
model_00001154 -160.894 24.99 12181.0
model_00001155 -139.447 26.99 12869.0
model_00001156 -161.039 25.16 12159.8
model_00001157 -139.186 27.01 13847.7
model_00001158 -169.850 19.35 11748.8
model_00001159 -144.908 19.16 11936.5
model_00001160 -138.398 17.89 11944.5
model_00001161 -176.855 22.01 11375.2
model_00001162 -153.398 25.14 12527.8
model_00001163 -168.819 21.69 12233.0
model_00001164 -139.467 18.94 11881.7
model_00001165 -135.308 27.04 13176.8
model_00001166 -156.653 18.08 11570.8
model_00001167 -124.662 18.42 11836.8
model_00001168 -127.238 27.21 12811.2
model_00001169 -142.162 20.57 12092.7
model_00001170 -154.425 18.13 11917.2
model_00001171 -138.563 18.94 12243.0
model_00001172 -140.928 21.83 12911.3
model_00001173 -154.575 20.95 12256.0
model_00001174 -138.176 19.81 12239.0
model_00001175 -51.689 17.98 10457.5
model_00001176 -151.244 20.05 11715.5
model_00001177 -142.919 32.61 13310.5
model_00001178 -135.524 25.32 12538.8
model_00001179 -131.855 20.46 11569.2
model_00001180 -126.045 26.38 13319.5
model_00001181 -155.994 19.23 11157.8
model_00001182 -128.746 24.06 13409.2
model_00001183 -145.620 18.75 12007.3
model_00001184 -141.965 19.52 12514.2
model_00001185 -168.000 17.84 10894.0
model_00001186 -160.214 21.19 11029.3
model_00001187 -162.127 21.91 11553.5
model_00001188 -153.813 19.72 11864.3
model_00001189 -167.507 19.12 11567.5
model_00001190 -172.215 20.99 11719.8
model_00001191 -159.028 20.54 11375.7
model_00001192 -151.682 19.29 11550.3
model_00001193 -141.161 20.73 12417.7
model_00001194 -144.000 28.58 12652.8
model_00001195 -158.298 18.24 11757.0
model_00001196 -146.168 19.04 12041.2
model_00001197 -136.437 18.98 11423.8
model_00001198 -148.614 26.54 12137.8
model_00001199 -150.381 19.79 11994.7
model_00001200 -145.956 27.56 12812.8
model_00001201 -150.995 19.02 11151.8
model_00001202 -141.575 21.38 12516.8
model_00001203 -161.857 17.76 10594.3
model_00001204 -160.360 18.69 11577.8
model_00001205 -146.097 23.04 13074.3
model_00001206 -161.869 18.19 11409.0
model_00001207 -175.248 24.13 11673.2
model_00001208 -77.490 24.93 12374.2
model_00001209 -156.437 21.99 12683.8
model_00001210 -142.515 22.85 12680.7
model_00001211 -165.953 19.99 11657.3
model_00001212 -133.642 25.12 12926.2
model_00001213 -139.710 19.32 11808.7
model_00001214 -146.979 32.71 12091.0
model_00001215 -143.974 17.65 10696.0
model_00001216 -166.257 18.23 11020.7
model_00001217 -141.293 20.57 12464.8
model_00001218 -166.193 24.77 11831.5
model_00001219 -126.933 26.53 13001.8
model_00001220 -165.973 20.05 12405.2
model_00001221 -141.046 24.46 12374.0
model_00001222 -150.972 19.77 11690.3
model_00001223 -77.684 21.90 11719.3
model_00001224 -141.284 20.56 12401.7
model_00001225 -146.825 24.27 11840.2
model_00001226 -132.498 25.42 13541.8
model_00001227 -152.887 19.66 11522.8
model_00001228 -172.108 19.20 11732.5
model_00001229 -169.174 21.00 11570.3
model_00001230 -146.395 20.53 12381.5
model_00001231 -164.960 17.54 10924.7
model_00001232 -43.414 19.97 12106.0
model_00001233 -136.954 23.75 12218.5
model_00001234 -111.404 19.36 13804.5
model_00001235 -144.163 20.52 11567.8
model_00001236 -171.858 17.08 10430.7
model_00001237 -162.027 19.67 11965.0
model_00001238 -143.686 20.77 12321.7
model_00001239 -128.686 21.18 13388.3
model_00001240 -169.657 18.99 11850.7
model_00001241 -160.166 24.69 12823.7
model_00001242 -156.780 21.54 12360.2
model_00001243 -167.314 18.84 11345.7
model_00001244 -140.393 20.96 12197.8
model_00001245 -157.279 19.57 11846.5
model_00001246 -126.949 32.25 14498.5
model_00001247 -136.667 21.75 12836.8
model_00001248 -116.945 26.10 15185.2
model_00001249 -154.613 22.71 12963.3
model_00001250 -160.568 18.88 11183.2
model_00001251 -125.094 24.50 14214.0
model_00001252 -168.777 21.91 11286.5
model_00001253 -151.090 18.94 11657.0
model_00001254 -144.584 20.30 12224.7
model_00001255 -123.675 22.84 12666.5
model_00001256 -138.354 20.88 12188.3
model_00001257 -130.882 27.40 13452.2
model_00001258 -139.980 19.88 12355.2
model_00001259 -143.675 21.78 11329.7
model_00001260 -138.306 19.64 12329.0
model_00001261 -144.104 23.99 13075.0
model_00001262 -159.784 25.68 12655.8
model_00001263 -149.477 22.65 12838.2
model_00001264 -161.499 18.01 10802.0
model_00001265 -136.136 25.59 13155.8
model_00001266 -144.404 21.85 11703.5
model_00001267 -156.920 26.09 12278.0
model_00001268 -135.000 18.15 11671.3
model_00001269 -145.163 26.24 13023.8
model_00001270 -157.879 20.58 11302.8
model_00001271 -155.067 19.13 11772.8
model_00001272 -162.561 18.61 11974.7
model_00001273 -138.864 24.10 12871.2
model_00001274 -134.283 19.16 11571.8
model_00001275 -155.086 19.84 11749.3
model_00001276 -137.023 25.81 13502.3
model_00001277 -156.187 22.97 12077.0
model_00001278 -160.217 21.49 11773.5
model_00001279 -164.102 18.02 12248.8
model_00001280 -132.893 27.19 12796.8
model_00001281 -136.993 27.12 12883.2
model_00001282 -158.883 20.44 11597.0
model_00001283 -156.017 16.90 10462.8
model_00001284 -133.737 24.71 12171.8
model_00001285 -127.375 24.88 13810.5
model_00001286 -149.523 26.16 12339.0
model_00001287 -134.575 20.65 11979.2
model_00001288 -165.311 19.11 11889.0
model_00001289 -172.819 18.67 11620.8
model_00001290 -169.017 17.68 11537.2
model_00001291 -133.742 17.22 11110.0
model_00001292 -154.147 20.68 11704.7
model_00001293 -144.548 22.69 12135.7
model_00001294 -174.506 21.34 10970.3
model_00001295 -174.924 18.40 11452.5
model_00001296 -149.532 24.22 12264.0
model_00001297 -138.685 25.74 13920.7
model_00001298 -135.553 19.01 12510.0
model_00001299 -147.647 21.59 12842.7
model_00001300 -169.388 18.38 11315.3
model_00001301 -142.169 19.85 11658.3
model_00001302 -140.993 32.35 12702.2
model_00001303 -148.992 21.53 12274.2
model_00001304 -157.844 16.43 10589.8
model_00001305 -61.789 20.84 11363.3
model_00001306 -150.948 20.53 11800.8
model_00001307 -163.678 18.90 12030.3
model_00001308 -158.259 23.50 12348.2
model_00001309 -183.146 18.26 10741.0
model_00001310 -159.461 16.88 10753.7
model_00001311 -168.824 19.45 10665.5
model_00001312 -138.514 19.28 12745.8
model_00001313 -141.524 20.11 12405.3
model_00001314 -149.300 22.30 13403.7
model_00001315 -161.844 19.97 11934.0
model_00001316 -143.774 25.85 12474.7
model_00001317 -181.241 18.49 11607.0
model_00001318 -150.166 20.13 11391.5
model_00001319 -157.796 20.31 11896.7
model_00001320 -165.866 20.77 11889.0
model_00001321 -135.376 20.15 12492.3
model_00001322 -142.999 20.83 12261.7
model_00001323 -140.792 21.14 12966.5
model_00001324 -152.089 23.18 12853.0
model_00001325 -178.069 23.44 11452.8
model_00001326 -158.918 16.83 10235.7
model_00001327 -149.814 19.00 11670.7
model_00001328 -157.874 18.91 11885.7
model_00001329 -130.889 22.10 11908.2
model_00001330 -154.830 17.49 10899.5
model_00001331 -142.122 22.98 12641.3
model_00001332 -154.485 17.89 10979.3
model_00001333 -136.690 28.97 13432.2
model_00001334 -143.228 23.11 12752.5
model_00001335 -138.657 25.06 13281.3
model_00001336 -176.085 16.07 9601.0
model_00001337 -109.936 20.95 12076.0
model_00001338 -141.376 20.57 12731.7
model_00001339 -148.364 18.03 11181.3
model_00001340 -145.159 19.89 12879.0
model_00001341 -138.615 28.81 13481.3
model_00001342 -144.281 26.46 12672.2
model_00001343 -43.168 20.48 12398.7
model_00001344 -141.612 21.11 12826.5
model_00001345 -162.576 23.07 11715.5
model_00001346 -157.124 22.05 12134.8
model_00001347 -152.404 20.65 11804.2
model_00001348 -123.993 24.99 13400.7
model_00001349 -146.019 24.29 12474.5
model_00001350 -73.640 24.07 12883.8
model_00001351 -174.199 15.97 9814.3
model_00001352 -162.044 17.67 11319.8
model_00001353 -134.138 19.15 12338.3
model_00001354 -133.756 19.66 12779.0
model_00001355 -162.339 18.04 11349.2
model_00001356 -169.998 17.65 10369.2
model_00001357 -152.769 18.18 11612.5
model_00001358 -132.590 20.88 12990.8
model_00001359 -142.913 19.68 11499.2
model_00001360 -152.246 18.47 12251.2
model_00001361 -147.582 19.43 12077.3
model_00001362 -161.893 17.78 11297.8
model_00001363 -143.661 20.29 12391.3
model_00001364 -153.180 18.97 10753.3
model_00001365 -135.390 27.51 13086.0
model_00001366 -153.263 18.81 11342.8
model_00001367 -170.367 27.72 12008.2
model_00001368 -150.895 19.17 11690.8
model_00001369 -163.674 18.95 11676.8
model_00001370 -129.848 25.29 13559.2
model_00001371 -144.854 21.05 11276.8
model_00001372 -170.179 17.64 10734.3
model_00001373 -142.523 21.36 12681.7
model_00001374 -160.146 19.86 11959.5
model_00001375 -148.574 20.02 11695.0
model_00001376 -135.711 18.82 11729.3
model_00001377 -137.253 19.88 12172.8
model_00001378 -133.297 20.81 13210.2
model_00001379 -162.848 19.76 11475.5
model_00001380 -145.634 17.07 11701.0
model_00001381 -136.264 21.36 12311.2
model_00001382 -168.278 17.06 10807.5
model_00001383 -141.041 22.19 12704.3
model_00001384 -21.785 24.92 13563.8
model_00001385 -174.308 20.44 11080.5
model_00001386 -145.748 21.66 12305.2
model_00001387 -133.806 29.63 13645.0
model_00001388 -139.094 27.27 13124.2
model_00001389 -154.060 21.30 11214.3
model_00001390 -135.971 22.30 13373.3
model_00001391 -151.984 18.71 12124.0
model_00001392 -138.774 26.13 14045.8
model_00001393 -135.681 23.34 13430.3
model_00001394 -134.978 20.04 11952.8
model_00001395 -127.828 23.06 12467.7
model_00001396 -138.321 19.10 12426.8
model_00001397 -129.848 24.83 14649.3
model_00001398 -157.187 18.98 12024.7
model_00001399 -171.983 22.22 11280.3
model_00001400 -32.068 21.58 12068.3
model_00001401 -148.268 17.34 10920.7
model_00001402 -177.009 23.28 11378.5
model_00001403 -143.824 28.50 12953.3
model_00001404 -136.442 19.31 11524.8
model_00001405 -145.280 24.60 12481.2
model_00001406 -160.531 19.38 11634.8
model_00001407 -162.836 18.09 11579.3
model_00001408 -136.356 25.62 13323.0
model_00001409 -163.622 19.89 11292.2
model_00001410 -142.993 19.87 11518.3
model_00001411 -136.077 25.70 13370.2
model_00001412 -156.609 25.67 13027.7
model_00001413 -140.685 19.06 11438.2
model_00001414 -144.650 24.10 11959.0
model_00001415 -155.572 23.17 13235.8
model_00001416 -165.164 18.59 11510.8
model_00001417 -152.278 18.88 11402.7
model_00001418 -162.849 16.95 12241.2
model_00001419 -154.135 19.05 12340.8
model_00001420 -161.477 24.39 12194.8
model_00001421 -151.125 18.32 11136.7
model_00001422 -147.416 29.44 13321.3
model_00001423 -155.181 21.52 11643.0
model_00001424 -154.053 22.58 12397.7
model_00001425 -162.755 20.98 10978.8
model_00001426 -161.738 19.66 12482.3
model_00001427 -150.629 19.77 12165.2
model_00001428 -166.309 23.58 11629.0
model_00001429 -136.342 20.75 11174.5
model_00001430 -184.002 19.20 10542.7
model_00001431 -171.458 18.28 10171.5
model_00001432 -155.951 17.87 11586.3
model_00001433 -40.021 24.88 11826.3
model_00001434 -144.818 22.06 12486.5
model_00001435 -148.606 17.51 11139.3
model_00001436 -159.266 18.31 10800.3
model_00001437 -160.748 17.31 11754.5
model_00001438 -168.764 22.57 11829.8
model_00001439 -165.528 20.30 12029.7
model_00001440 -154.147 21.27 11568.7
model_00001441 -150.472 21.80 11774.5
model_00001442 -153.225 19.20 10982.3
model_00001443 -157.501 20.85 12565.5
model_00001444 -119.173 20.99 13026.7
model_00001445 -151.565 19.14 11742.2
model_00001446 -138.282 24.19 13210.2
model_00001447 -156.773 18.75 12316.5
model_00001448 -147.561 31.26 13288.8
model_00001449 -149.573 18.92 12113.7
model_00001450 -121.742 28.49 13954.8
model_00001451 -148.911 25.21 12526.3
model_00001452 -156.402 18.50 11474.3
model_00001453 -151.998 18.28 11439.5
model_00001454 -140.873 25.04 12120.7
model_00001455 -166.992 19.35 12041.7
model_00001456 -140.814 21.90 11870.8
model_00001457 -145.544 24.37 12603.0
model_00001458 -157.037 20.03 11694.8
model_00001459 -147.153 18.52 11494.3
model_00001460 -158.196 17.16 11016.7
model_00001461 -145.397 21.35 11705.8
model_00001462 -127.420 21.13 12097.7
model_00001463 -148.994 23.39 11661.7
model_00001464 -140.258 18.97 12007.0
model_00001465 -159.669 18.45 12090.7
model_00001466 -147.547 19.10 11813.8
model_00001467 -39.719 21.75 11604.0
model_00001468 -163.259 17.50 10596.5
model_00001469 -41.833 22.04 12796.2
model_00001470 -147.501 26.13 13097.5
model_00001471 -143.731 19.01 12226.3
model_00001472 -169.944 16.23 9301.3
model_00001473 -153.834 19.44 10495.3
model_00001474 -157.523 17.54 11079.3
model_00001475 -144.738 40.99 14032.3
model_00001476 -161.486 22.50 11819.0
model_00001477 -163.014 22.02 11803.8
model_00001478 -136.187 22.35 12480.5
model_00001479 -156.586 22.60 12592.0
model_00001480 -129.925 20.52 12540.3
model_00001481 -142.177 22.10 13272.8
model_00001482 -133.252 18.91 11763.8
model_00001483 -137.837 21.94 12606.2
model_00001484 -137.545 30.20 12548.7
model_00001485 -145.224 24.52 12513.8
model_00001486 -34.992 27.22 12878.8
model_00001487 -42.066 29.64 12647.8
model_00001488 -147.099 20.82 11854.5
model_00001489 -163.226 18.90 10441.0
model_00001490 -151.454 21.07 11846.2
model_00001491 -164.590 18.93 10622.3
model_00001492 -181.309 20.50 11194.7
model_00001493 -146.917 19.97 12147.5
model_00001494 -139.957 23.91 12884.8
model_00001495 -162.244 18.97 11591.8
model_00001496 -149.018 26.19 13363.2
model_00001497 -149.038 20.21 11775.7
model_00001498 -137.347 19.21 12243.5
model_00001499 -136.155 21.57 10932.8
model_00001500 -126.275 28.18 12874.7
model_00001501 -156.561 20.38 11644.7
model_00001502 -140.691 21.91 12457.2
model_00001503 -126.104 25.64 13699.5
model_00001504 -132.824 19.47 11700.8
model_00001505 -157.342 18.62 11065.5
model_00001506 -140.111 22.76 12476.2
model_00001507 -147.861 20.72 12328.0
model_00001508 -157.821 19.88 11847.2
model_00001509 -144.578 27.26 11921.3
model_00001510 -160.842 19.74 11968.0
model_00001511 -129.220 24.32 13890.7
model_00001512 -123.559 19.02 13024.5
model_00001513 -149.822 22.11 11658.7
model_00001514 -173.709 18.56 11093.7
model_00001515 -135.026 26.94 13117.5
model_00001516 -153.405 19.60 11954.2
model_00001517 -135.096 17.97 11942.7
model_00001518 -162.038 18.42 11242.2
model_00001519 -183.382 19.31 11220.7
model_00001520 -141.853 20.03 12089.3
model_00001521 -131.295 25.23 12934.7
model_00001522 -168.248 18.25 11172.2
model_00001523 -136.065 28.50 12568.7
model_00001524 -150.982 18.35 12319.8
model_00001525 -144.150 24.14 12025.7
model_00001526 -163.557 17.00 10529.2
model_00001527 -150.232 18.69 12142.3
model_00001528 -146.684 31.29 14075.0
model_00001529 -112.730 32.14 13017.0
model_00001530 -134.393 20.69 12035.0
model_00001531 -154.979 20.32 11376.7
model_00001532 -158.762 21.96 12325.2
model_00001533 -150.847 26.81 12561.7
model_00001534 -161.097 16.83 11100.0
model_00001535 -152.700 29.69 12995.0
model_00001536 -154.414 27.26 12500.2
model_00001537 -157.817 20.79 12550.2
model_00001538 -161.019 18.52 11632.2
model_00001539 -161.727 20.91 10865.3
model_00001540 -140.229 19.30 11734.3
model_00001541 -142.208 18.69 11944.7
model_00001542 -143.738 21.35 12937.0
model_00001543 -138.573 23.95 13581.7
model_00001544 -163.847 19.46 11293.0
model_00001545 -161.642 17.87 11691.2
model_00001546 -142.030 24.80 12936.8
model_00001547 -158.274 19.19 11480.5
model_00001548 -158.154 21.41 11235.7
model_00001549 -172.292 18.69 11337.2
model_00001550 -143.712 22.70 13698.2
model_00001551 -155.581 20.41 11794.3
model_00001552 -12.772 24.64 13783.5
model_00001553 -146.766 21.86 12697.7
model_00001554 -132.113 19.27 13241.5
model_00001555 -137.297 20.87 12065.8
model_00001556 -150.693 30.75 13050.8
model_00001557 -137.313 23.36 12725.8
model_00001558 -154.346 21.97 12536.0
model_00001559 -84.068 24.89 12282.3
model_00001560 -147.891 24.80 12075.2
model_00001561 -159.022 19.34 11251.7
model_00001562 -154.914 20.12 11840.3
model_00001563 -145.614 21.77 12405.3
model_00001564 -144.784 19.25 11849.2
model_00001565 -126.180 27.20 13773.7
model_00001566 -139.660 33.38 14130.3
model_00001567 -141.264 17.97 11276.5
model_00001568 -154.575 22.79 12900.7
model_00001569 -147.196 26.30 12897.3
model_00001570 -164.388 22.82 11924.0
model_00001571 -148.199 21.40 13346.3
model_00001572 -127.312 21.59 13451.8
model_00001573 -182.564 26.31 11492.3
model_00001574 -134.242 24.91 13519.2
model_00001575 -161.401 20.25 11111.3
model_00001576 -158.896 22.20 11715.2
model_00001577 -152.663 21.72 12568.0
model_00001578 -133.425 22.68 12944.2
model_00001579 -137.421 18.31 11947.5
model_00001580 -128.780 26.27 13948.2
model_00001581 -139.236 19.55 12426.3
model_00001582 -163.710 18.13 11417.2
model_00001583 -141.141 22.94 12218.2
model_00001584 -135.111 19.89 12329.8
model_00001585 -154.998 21.56 12035.7
model_00001586 -156.706 19.38 11878.0
model_00001587 -149.001 20.05 11454.8
model_00001588 -166.285 20.84 11007.0
model_00001589 -145.640 22.10 11950.3
model_00001590 -160.617 21.32 12659.3
model_00001591 -189.757 21.21 11277.5
model_00001592 -119.057 23.40 13143.2
model_00001593 -151.398 18.11 11063.3
model_00001594 -167.966 31.86 12328.8
model_00001595 -148.929 19.84 11855.7
model_00001596 -140.958 21.70 12434.5
model_00001597 -146.296 24.16 11945.7
model_00001598 -147.488 20.21 12797.8
model_00001599 -130.303 23.21 12158.8
model_00001600 -154.825 20.70 11685.5
model_00001601 -167.025 20.49 10995.8
model_00001602 -139.879 19.38 12227.5
model_00001603 -159.674 21.44 11953.8
model_00001604 -156.365 17.80 10715.0
model_00001605 -139.541 22.77 12770.5
model_00001606 -134.998 23.06 13653.2
model_00001607 -145.826 18.58 11774.5
model_00001608 -146.444 25.27 12749.0
model_00001609 -132.424 26.39 12676.5
model_00001610 -148.083 17.87 11186.2
model_00001611 -130.562 23.95 13010.2
model_00001612 -130.827 30.40 14243.5
model_00001613 -144.969 19.00 11966.5
model_00001614 -149.212 23.20 11760.7
model_00001615 -139.793 25.02 12557.2
model_00001616 -153.927 19.08 11234.5
model_00001617 -133.619 17.87 11243.7
model_00001618 -143.214 21.04 13091.0
model_00001619 -133.770 22.89 12503.3
model_00001620 -142.897 23.32 13063.5
model_00001621 -147.028 19.69 11810.0
model_00001622 -138.578 19.75 12064.7
model_00001623 -149.459 16.60 11213.7
model_00001624 -134.055 21.16 13473.2
model_00001625 -155.183 16.70 10715.3
model_00001626 -152.583 19.59 11608.0
model_00001627 -142.277 22.14 11889.7
model_00001628 -156.029 17.76 11428.7
model_00001629 -155.078 18.66 10775.7
model_00001630 -152.001 23.25 12715.7
model_00001631 -131.056 31.95 13940.0
model_00001632 -152.064 25.50 12882.8
model_00001633 -145.294 24.53 13203.5
model_00001634 -155.234 17.00 11355.7
model_00001635 -165.317 25.01 11710.0
model_00001636 -137.430 18.25 12443.7
model_00001637 -158.791 20.57 11045.8
model_00001638 -149.047 19.32 11984.3
model_00001639 -138.720 23.21 12587.0
model_00001640 -145.771 20.05 12454.0
model_00001641 -147.866 18.13 11678.5
model_00001642 -134.277 20.64 12154.7
model_00001643 -157.384 18.62 10994.8
model_00001644 -157.776 21.99 11971.3
model_00001645 -144.872 21.86 12664.3
model_00001646 -147.766 21.03 11814.8
model_00001647 -144.677 19.13 10902.3
model_00001648 -20.300 25.95 12660.0
model_00001649 -137.846 17.47 11604.5
model_00001650 -134.146 17.96 10665.5
model_00001651 -145.780 19.79 11712.8
model_00001652 -156.709 21.29 11932.8
model_00001653 -152.126 18.19 11519.8
model_00001654 -150.440 19.91 12000.3
model_00001655 -123.215 19.66 12333.3
model_00001656 -113.416 28.37 14963.0
model_00001657 -122.754 29.41 14599.5
model_00001659 -138.269 22.81 12702.0
model_00001660 -151.933 19.69 12246.0
model_00001661 -164.343 18.56 10535.0
model_00001662 -174.385 18.10 11703.3
model_00001663 -141.657 19.11 11975.3
model_00001664 -170.748 18.95 11692.7
model_00001665 -169.953 22.89 10899.3
model_00001666 -120.799 32.98 14696.8
model_00001667 -163.195 25.10 12132.2
model_00001668 -120.632 22.26 13215.5
model_00001669 -153.903 19.93 11540.8
model_00001670 -140.700 24.95 12810.0
model_00001671 -165.293 20.01 11380.7
model_00001672 -154.135 20.50 11982.2
model_00001673 -140.148 22.77 12019.5
model_00001674 -161.385 16.65 10674.7
model_00001675 -144.338 18.44 12258.7
model_00001676 -156.130 21.50 13000.5
model_00001677 -121.964 19.25 12379.3
model_00001678 -123.923 24.46 13438.7
model_00001679 -172.700 18.01 10808.7
model_00001680 -134.471 21.68 11455.2
model_00001681 -159.461 26.28 12174.2
model_00001682 -166.990 23.04 11331.2
model_00001683 -148.721 20.01 11681.0
model_00001684 -146.177 19.40 11317.3
model_00001685 -39.596 20.18 11466.2
model_00001686 -161.238 19.34 11634.5
model_00001687 -146.060 24.76 13248.3
model_00001688 -147.111 18.57 12803.8
model_00001689 -156.970 20.91 10805.7
model_00001690 -167.658 20.34 11214.2
model_00001691 -152.152 22.70 13051.8
model_00001693 -129.474 31.71 13891.0
model_00001694 -155.239 21.91 12351.0
model_00001695 -164.041 22.57 12147.8
model_00001696 -153.598 19.14 11928.0
model_00001697 -160.944 18.98 11452.3
model_00001698 -147.109 21.14 11923.5
model_00001699 -150.098 21.62 11901.7
model_00001700 -141.303 30.34 13556.7
model_00001701 -164.207 20.78 11434.7
model_00001702 -138.639 21.87 12946.0
model_00001703 -163.613 18.68 11182.7
model_00001704 -123.565 32.53 14193.0
model_00001705 -124.300 22.49 13670.0
model_00001706 -130.533 27.81 13890.3
model_00001707 -141.546 16.89 11122.2
model_00001708 -144.949 30.78 13026.7
model_00001709 -163.805 22.74 13112.8
model_00001710 -142.756 19.52 12190.0
model_00001711 -141.129 18.85 11139.3
model_00001712 -145.706 23.37 12167.0
model_00001713 -152.246 19.97 11752.8
model_00001714 -142.695 19.41 11980.3
model_00001715 -179.749 24.91 11924.5
model_00001716 -149.706 30.01 12735.0
model_00001717 -148.338 21.87 12833.7
model_00001718 -166.262 18.24 11508.5
model_00001719 -160.626 21.83 11589.2
model_00001720 -139.088 21.44 12450.8
model_00001721 -151.945 20.79 11872.2
model_00001722 -131.036 24.68 13515.7
model_00001723 -136.022 19.85 12637.8
model_00001724 -156.392 21.06 11857.8
model_00001725 -131.211 22.75 13527.8
model_00001726 -120.545 26.45 13891.3
model_00001727 -172.345 18.94 10472.5
model_00001728 -142.766 21.47 11980.8
model_00001729 -156.617 22.34 11424.0
model_00001730 -163.784 20.19 12415.8
model_00001731 -157.396 20.27 11380.2
model_00001732 -165.246 20.38 11754.3
model_00001733 -149.822 26.15 12669.3
model_00001734 -44.959 21.28 11293.0
model_00001735 -149.625 18.52 11375.5
model_00001736 -146.661 22.79 11969.3
model_00001737 -162.549 19.59 11769.5
model_00001738 -176.238 18.10 10589.3
model_00001739 -149.441 18.35 10793.7
model_00001740 -48.426 18.62 10757.8
model_00001741 -121.319 28.44 14919.8
model_00001742 -137.139 20.57 12533.0
model_00001743 -136.335 18.07 11280.2
model_00001744 -140.606 22.21 13569.3
model_00001745 -113.279 36.28 15671.2
model_00001746 -138.496 25.95 13322.2
model_00001747 -151.697 23.90 12084.5
model_00001748 -126.356 24.14 13173.2
model_00001749 -150.186 19.67 11903.5
model_00001750 -135.303 20.32 12573.7
model_00001751 -124.801 31.64 14056.8
model_00001752 -122.062 29.01 13934.3
model_00001753 -129.856 23.74 12868.5
model_00001754 -150.587 20.81 11575.2
model_00001755 -146.551 20.03 11607.8
model_00001756 -162.315 17.14 11007.0
model_00001757 -140.156 23.35 11971.5
model_00001758 -117.833 25.04 13340.2
model_00001759 -184.609 18.88 11246.7
model_00001760 -138.741 25.46 13989.3
model_00001761 -141.637 22.22 13370.3
model_00001762 -29.453 23.21 11881.2
model_00001763 -134.224 31.95 15134.3
model_00001764 -111.994 26.09 14175.7
model_00001765 -157.851 17.21 10567.2
model_00001766 -87.857 22.87 12171.0
model_00001767 -138.355 23.51 12804.5
model_00001768 -134.119 22.58 13149.5
model_00001769 -148.673 21.74 12596.0
model_00001770 -151.141 21.08 11289.2
model_00001771 -154.565 20.14 12392.0
model_00001772 -159.710 25.16 11263.0
model_00001773 -137.355 33.82 13565.7
model_00001774 -134.646 24.81 12799.0
model_00001775 -157.789 20.64 12227.8
model_00001776 -138.232 24.38 13243.5
model_00001777 -140.716 19.81 11686.3
model_00001778 -146.194 21.20 11882.3
model_00001779 -138.929 20.23 11451.2
model_00001780 -167.913 17.16 10679.3
model_00001781 -138.843 20.51 13160.3
model_00001782 -133.534 22.90 12488.5
model_00001783 -138.927 21.45 12867.7
model_00001784 -122.422 20.38 12882.7
model_00001785 -133.636 19.11 12128.5
model_00001786 -145.867 18.79 11999.5
model_00001787 -144.980 25.36 12881.2
model_00001788 -149.459 18.78 10750.8
model_00001789 -183.212 20.74 11060.2
model_00001790 -134.642 32.30 13752.2
model_00001791 -154.568 21.20 12131.8
model_00001792 -159.659 20.27 11061.0
model_00001793 -130.742 19.82 11928.5
model_00001794 -151.673 19.44 11531.2
model_00001795 -143.461 28.25 11952.3
model_00001796 -161.639 22.06 12524.0
model_00001797 -148.251 20.96 11750.7
model_00001798 -151.255 19.02 11963.3
model_00001799 -138.551 26.93 13480.8
model_00001800 -166.631 18.27 10824.2
model_00001801 -164.008 17.49 11072.3
model_00001802 -143.306 18.85 12510.0
model_00001803 -145.816 20.61 11593.3
model_00001804 -127.076 29.50 13733.8
model_00001805 -158.798 20.01 11498.0
model_00001806 -142.306 28.21 13699.0
model_00001807 -136.213 20.49 12059.2
model_00001808 -171.045 17.99 11563.0
model_00001809 -156.401 21.00 12267.7
model_00001810 -157.190 24.76 12723.0
model_00001811 -156.646 18.18 11847.0
model_00001812 -143.678 19.67 12453.8
model_00001813 -156.210 19.54 11312.0
model_00001814 -141.632 20.98 12496.3
model_00001815 -115.287 24.88 14139.8
model_00001816 -135.689 23.55 12465.0
model_00001817 -133.743 21.22 12095.7
model_00001818 -142.403 21.05 12145.2
model_00001819 -131.766 20.08 12635.0
model_00001820 -173.783 23.18 11630.5
model_00001821 -151.082 26.28 13022.7
model_00001822 -176.422 19.13 11531.7
model_00001823 -147.602 19.88 11444.2
model_00001824 -145.179 24.65 12372.3
model_00001825 -133.607 25.65 13898.8
model_00001826 -130.748 20.53 12821.8
model_00001827 -148.573 22.10 13034.8
model_00001828 -163.643 22.44 11837.7
model_00001829 -129.965 26.40 13859.5
model_00001830 -134.034 22.95 13181.5
model_00001831 -152.544 24.02 12253.3
model_00001832 -148.716 24.88 13133.0
model_00001833 -139.754 25.94 12864.5
model_00001834 -138.480 20.23 12460.7
model_00001835 -162.082 17.98 11846.7
model_00001836 -134.301 19.49 12095.7
model_00001837 -174.599 19.35 11591.2
model_00001838 -159.731 18.57 12024.5
model_00001839 -143.663 18.21 12401.0
model_00001840 -125.365 26.34 12681.0
model_00001841 -173.779 21.03 12442.0
model_00001842 -47.773 18.27 11258.8
model_00001843 -144.617 22.97 12349.2
model_00001844 -51.628 23.29 12381.5
model_00001845 -137.237 19.32 11644.2
model_00001846 -139.899 22.06 12062.7
model_00001847 -126.426 23.06 14757.2
model_00001848 -152.506 18.47 11663.5
model_00001849 -144.289 20.66 12809.7
model_00001850 -159.183 16.12 10773.7
model_00001851 -127.659 37.06 13978.2
model_00001852 -142.933 18.94 10392.5
model_00001853 -139.416 25.10 13346.5
model_00001854 -152.062 21.77 11036.7
model_00001855 -148.916 21.98 11153.3
model_00001856 -42.357 20.20 11457.0
model_00001857 -142.828 19.11 12461.0
model_00001858 -166.195 19.69 11789.7
model_00001859 -143.828 22.99 11402.5
model_00001860 -141.064 20.03 12070.2
model_00001861 -152.532 21.47 12387.0
model_00001862 -115.700 24.55 14387.7
model_00001863 -147.965 18.10 11995.0
model_00001864 -147.375 19.38 11595.0
model_00001865 -186.413 20.61 11272.2
model_00001866 -155.053 18.68 11274.5
model_00001867 -161.842 20.46 11128.8
model_00001868 -93.125 28.72 14525.0
model_00001869 -157.999 18.53 11428.5
model_00001870 -177.951 18.35 10860.5
model_00001871 -138.462 25.92 13299.5
model_00001872 -132.290 20.66 12095.2
model_00001873 -145.110 22.35 11786.7
model_00001874 -147.241 21.91 12820.7
model_00001875 -152.632 18.84 11563.5
model_00001876 -138.918 19.19 11800.2
model_00001877 -155.510 25.47 11800.2
model_00001878 -161.966 21.20 11843.3
model_00001879 -154.240 18.35 10421.5
model_00001880 -155.444 20.44 11400.8
model_00001881 -140.344 22.49 12472.8
model_00001882 -122.185 22.58 13229.3
model_00001883 -163.035 19.03 12498.3
model_00001884 -137.238 18.03 11769.7
model_00001885 -174.637 19.31 10767.0
model_00001886 -148.141 17.38 10409.5
model_00001887 -158.869 19.77 10711.8
model_00001888 -170.950 17.84 11105.3
model_00001889 -139.610 20.66 12158.3
model_00001890 -158.384 20.20 11085.8
model_00001891 -31.911 25.08 13436.5
model_00001892 -75.146 26.81 12791.0
model_00001893 -16.090 22.05 12362.0
model_00001894 -162.294 19.33 12097.0
model_00001895 -127.137 25.43 13149.0
model_00001896 -158.921 17.47 10858.7
model_00001897 -124.450 21.48 12700.0
model_00001898 -175.464 27.41 11930.0
model_00001899 -148.999 19.96 12782.2
model_00001900 -155.398 18.91 11694.2
model_00001901 -126.059 32.68 14501.2
model_00001902 -136.237 19.83 13281.2
model_00001903 -160.517 23.11 11757.5
model_00001904 -166.956 23.88 12229.0
model_00001905 -143.001 19.56 12638.3
model_00001906 -142.527 21.85 12463.3
model_00001907 -146.767 19.31 11849.7
model_00001908 -143.122 18.36 12050.0
model_00001909 -152.962 16.98 11515.7
model_00001910 -145.507 25.68 12509.3
model_00001911 -130.642 27.88 13307.3
model_00001912 -155.175 22.94 12591.0
model_00001913 -155.516 17.85 11257.5
model_00001914 -152.857 21.75 11825.7
model_00001915 -127.595 24.95 14153.3
model_00001916 -150.437 18.91 12621.0
model_00001917 -142.202 20.50 12675.7
model_00001918 -131.123 37.29 13878.7
model_00001919 -156.218 20.97 12439.7
model_00001920 -151.590 19.15 11085.7
model_00001921 -155.708 20.86 11573.8
model_00001922 -155.067 23.20 12937.5
model_00001923 -156.651 31.05 13112.0
model_00001924 -136.630 21.86 13261.2
model_00001925 -151.275 22.86 11367.7
model_00001926 -162.122 21.65 12028.2
model_00001927 -148.305 25.07 13048.8
model_00001928 -135.256 25.33 13578.2
model_00001929 -160.716 23.72 12380.7
model_00001930 -147.973 19.65 11878.0
model_00001931 -116.665 30.27 13220.3
model_00001932 -154.847 23.14 12984.8
model_00001933 -132.258 17.19 11470.7
model_00001934 -142.190 21.87 13154.0
model_00001935 -146.384 25.66 12631.7
model_00001936 -166.096 18.68 11249.0
model_00001937 -149.112 20.55 12367.8
model_00001938 -166.521 18.90 12249.7
model_00001939 -136.546 20.65 12229.3
model_00001940 -161.710 18.75 11342.7
model_00001941 -160.604 23.62 13033.5
model_00001942 -134.674 25.57 13589.7
model_00001943 -163.307 18.49 11065.5
model_00001944 -147.755 22.43 12825.2
model_00001945 -140.154 20.40 12572.8
model_00001946 -140.835 23.24 12139.0
model_00001947 -136.802 18.92 12191.8
model_00001948 -140.444 21.87 11955.3
model_00001949 -137.175 25.52 13463.5
model_00001950 -110.689 25.79 13435.3
model_00001951 -165.463 18.49 11098.3
model_00001952 -132.624 20.32 13035.5
model_00001953 -152.381 22.65 12123.5
model_00001954 -144.851 18.64 12445.7
model_00001955 -156.202 21.13 13169.8
model_00001956 -166.305 18.76 10697.2
model_00001957 -149.731 20.85 11783.2
model_00001958 -133.917 22.52 11807.7
model_00001959 -144.605 21.99 12385.5
model_00001960 -149.202 20.86 12453.0
model_00001961 -160.860 22.45 12584.8
model_00001962 -136.220 23.65 12899.8
model_00001963 -143.104 20.52 12368.0
model_00001964 -138.471 25.45 13029.5
model_00001965 -135.482 20.78 12497.3
model_00001966 -139.368 21.12 11738.0
model_00001967 -149.478 19.16 11963.8
model_00001968 -153.320 16.90 11076.5
model_00001969 -156.350 18.28 11679.3
model_00001970 -164.539 21.36 11964.2
model_00001971 -155.059 16.35 10873.3
model_00001972 -134.785 24.18 13212.0
model_00001973 -151.548 21.81 12417.7
model_00001974 -139.207 22.60 13250.0
model_00001975 -137.956 22.50 12327.7
model_00001976 -147.349 18.71 11627.8
model_00001977 -172.073 17.36 11254.0
model_00001978 -141.870 20.33 13354.3
model_00001979 -72.610 19.14 11851.0
model_00001980 -162.877 18.24 10647.5
model_00001981 -147.821 25.33 13523.7
model_00001982 -153.257 28.70 12888.8
model_00001983 -162.968 24.18 12633.8
model_00001984 -158.241 19.76 11944.2
model_00001985 -125.997 27.91 13897.2
model_00001986 -149.052 19.24 11715.8
model_00001987 -134.507 18.74 11745.3
model_00001988 -145.784 17.94 11478.3
model_00001989 -136.730 20.36 11816.8
model_00001990 -155.880 20.34 11599.3
model_00001992 -150.732 22.80 12164.8
model_00001993 -173.963 17.06 11083.2
model_00001994 -154.329 23.19 12257.5
model_00001995 -155.158 20.81 12704.5
model_00001996 -151.237 19.80 12241.0
model_00001997 -138.941 21.93 12513.5
model_00001998 -153.532 19.35 11698.2
model_00001999 -157.921 19.95 12126.7
model_00002000 -160.013 19.30 12380.8
model_00002001 -151.998 21.09 13000.0
model_00002002 -139.203 18.58 11257.3
model_00002003 -133.671 26.17 13080.8
model_00002004 -132.761 26.55 13197.0
model_00002005 -153.538 19.99 11249.0
[truncated: 2,801 more rows]

## Sheet: abinitio_clustering
rmsd	Rosetta score	rmsd to hairpin R2R3	rmsd to hairpin R1R2	rmsd to hairpin R3R4	rmsd to hairpin R4R'
24.11	-129.174	4.721	5.039	3.857	6.591
16.243	-143.177	5.415	5.332	3.945	4.348
21.151	-157.122	4.738	4.341	10.41	5.222
20.06	-57.112	0.598	8.131	4.446	5.971
19.029	-144.373	5.224	5.387	8.174	3.717
20.039	-135.177	3.713	5.101	4.602	3.957
18.739	-55.826	4.957	2.89	6.162	6.713
23.75	-161.556	7.974	5.176	8.966	5.839
23.259	-147.247	4.449	5.386	2.714	5.929
21.53	-146.964	3.027	8.274	3.945	3.972
17.177	-149.29	4.978	3.864	4.956	5.237
20.072	-143.447	6.452	5.657	4.037	7.866
20.795	-130.192	3.326	2.359	2.569	3.807
17.786	-152.609	4.334	7.79	4.273	8.162
17.546	-148.085	2.389	5.648	3.891	5.23
14.927	-153.818	2.68	7.946	1.395	5.411
16.712	-141.228	5.321	6.542	4.326	6.889
19.687	-150.55	4.869	9.063	2.672	2.595
25.638	-135.84	2.337	8.452	2.097	9.717
21.875	-112.774	3.444	7.43	2.883	4.494
19.338	-138.217	2.401	3.204	12.623	9.076
15.548	-153.263	2.832	5.527	1.107	4.117
16.107	-130.766	2.541	8.092	5.698	3.243
20.243	-134.8	1.991	5.749	9.856	6.19
18.583	-151.19	2.517	9.828	3.058	4.631
20.113	-161.343	5.285	6.053	3.887	3.176
16.303	-152.273	1.722	3.836	4.287	7.277
24.298	-137.765	3.02	4.868	5.65	7.931
18.634	-139.521	4.788	5.742	2.041	10.537
17.224	-153.18	5.609	4.1	1.119	6.568
20.167	-155.352	4.553	8.85	2.237	8.296
19.942	-146.201	2.497	4.738	7.961	7.78
20.798	-14.175	1.32	2.16	3.728	5.203
20.471	-152.844	2.574	2.765	4.135	8.518
20.87	-177.652	4.828	10.324	3.797	7.14
18.787	-78.07	2.389	10.31	4.55	9.943
16.641	-142.237	2.925	5.249	4.306	4.717
19.949	-143.808	2.734	4.975	3.753	6.229
16.803	-136.748	4.894	2.513	3.98	3.743
17.88	-177.559	5.56	3.187	4.399	3.915
18.716	-136.893	1.239	7.147	3.435	10.805
22.683	-135.436	6.128	7.244	3.563	4.297
21.642	-141.867	2.277	8.051	3.523	1.444
18.476	-159.531	4.301	10.308	3.496	4.973
18.317	-155.91	2.177	4.904	3.469	6.868
15.387	-144.131	4.735	5.022	4.234	4.341
15.737	-159.82	1.812	3.071	1.861	5.578
19.827	-125.442	5.256	1.631	1.934	6.066
21.005	-163.329	2.891	5.069	2.815	4.775
19.014	-170.687	4.542	2.421	4.295	5.52
22.614	-148.061	5.14	6.628	4.175	5.772
19.609	-162.458	1.031	3.467	4.08	8.03
18.777	-157.796	4.799	3.838	1.868	4.41
18.612	-125.2	3.346	3.5	3.634	7.335
21.038	-149.823	4.841	2.91	4.114	5.813
19.99	-144.548	2.595	5.939	4.786	5.949
20.115	-147.058	4.372	3.22	2.976	5.319
15.562	-146.178	4.496	9.837	2.222	7.511
19.888	-155.934	1.273	2.836	2.197	5.669
17.17	-163.722	2.426	8.733	2.848	4.391
17.513	-172.708	2.998	4.615	1.052	9.437
21.62	-123.649	8.337	2.652	11.846	6.877
18.8	-132.9	4.398	4.963	3.366	5.083
20.192	-149.008	4.996	9.781	8.111	7.492
21.135	-159.124	4.136	7.341	3.833	4.014
17.172	-155.662	2.81	2.268	3.622	8.205
22.072	-149.61	4.446	5.463	1.881	4.662
21.433	-181.549	2.551	4.646	8.332	8.711
23.08	-150.298	2.183	2.979	3.203	5.589
21.645	-137.709	5.179	9.676	5.437	8.511
18.397	-147.454	4.859	7.31	3.921	3.593
22.796	-156.929	2.479	6.583	4.295	5.368
19.926	-175.467	5.671	2.726	4.248	6.684
23.988	-158.442	2.38	3.047	3.687	12.059
18.236	-169.531	5.014	2.63	0.528	9.166
20.613	-135.197	4.437	3.063	4.257	5.083
22.988	-165.249	4.628	7.066	4.299	7.078
22.704	-163.307	5.248	5.1	6.168	7.603
18.767	-142.469	4.607	7.235	11.684	4.762
24.043	-141.141	4.448	2.972	4.27	4.957
18.788	-136.003	5.427	3.219	4.067	5.506
24.265	-138.622	4.586	2.919	10.195	6.988
19.133	-169.462	2.501	4.132	4.426	3.464
19.752	-152.509	2.974	8.179	4.487	3.406
21.153	-164.304	1.299	5.736	4.175	5.229
18.443	-137.292	3.552	7.17	1.68	3.847
18.703	-153.099	10.142	5.427	5.418	5.074
23.246	-149.977	4.106	2.894	4.451	5.637
21.843	-146.025	2.826	6.637	1.34	5.702
24.514	-44.108	1.084	9.302	1.974	8.232
18.367	-145.514	2.803	6.575	4.861	7.517
16.996	-139.889	5.317	5.903	4.377	3.052
18.378	-128.977	4.512	8.456	2.848	4.083
19.11	-139.631	5.068	3.367	3.01	5.668
18.681	-155.779	2.877	3.931	9.238	2.844
19.77	-134.737	4.681	6.018	5.005	3.4
26.864	-163.605	4.847	7.951	4.142	3.668
18.716	-162.848	4.747	7.27	5.149	3.121
18.999	-146.39	2.011	9.754	4.359	7.756
20.101	-140.832	4.871	3.178	4.704	6.214
21.364	-160.739	7.728	3.575	6.623	4.208
20.189	-141.59	5.388	5.279	3.928	6.3
21.301	-138.812	5.399	5.668	4.272	6.109
22.384	-137.145	4.636	9.926	6.657	7.178
21.311	-162.863	3.162	5.047	4.025	6.163
18.353	-137.66	4.065	5.214	3.864	5.11
25.352	-133.56	2.781	8.205	12.095	8.567
24.633	-170.046	4.621	4.085	1.797	3.552
16.323	-145.08	4.493	2.842	2.007	5.924
24.959	-159.712	9.236	7.877	10.17	9.041
19.189	-139.531	2.46	9.674	8.162	6.784
22.99	-159.776	4.775	4.284	2.871	3.244
21.523	-174.336	5.932	3.128	4.091	0.854
19.065	-161.362	2.284	8.25	2.397	7.19
18.445	-129.68	3.844	4.395	3.387	5.706
20.815	-124.082	9.659	4.453	8.517	5.829
21.07	-159.257	2.262	4.582	4.156	3.845
22.5	-154.821	4.835	6.083	0.993	4.977
18.942	-149.015	3.193	6.221	9.332	7.209
19.355	-144.062	4.33	8.576	4.288	5.467
20.179	-160.352	2.085	3.679	2.733	7.552
17.133	-127.788	4.227	6.602	4.199	4.903
20.663	-141.29	4.781	5.988	4.388	8.086
18.233	-141.589	2.853	7.328	4.948	6.03
27.538	-150.462	4.608	4.239	3.532	3.053
20.862	-127.94	10.94	3.509	4.044	5.309
13.878	-153.929	4.132	7.453	4.138	4.884
19.378	-136.024	4.81	5.071	3.381	6.952
19.664	-164.183	1.647	2.39	2.398	8.521
19.888	-154.572	4.894	7.754	4.142	5.005
17.404	-113.146	6.037	5.438	2.984	4.08
18.596	-152.158	1.288	8.774	4.713	5.714
16.801	-169.687	2.606	7.907	2.044	6.884
21.545	-151.211	2.797	8.498	1.765	10.391
18.637	-154.882	2.404	5.844	4.256	4.201
24.133	-150.803	4.533	3.031	4.519	4.115
20.652	-168.499	1.407	7.491	9.241	7.992
23.899	-140.461	4.404	4.804	4.223	4.641
19.797	-137.301	2.904	7.47	5.693	6.871
22.135	-157.393	4.549	2.884	3.594	5.041
19.844	-153.864	3.145	4.021	4.103	4.489
19.753	-165.352	2.289	7.221	1.2	3.805
15.904	-153.978	4.084	7.833	3.957	3.92
23.274	-46.151	0.522	5.82	11.578	5.488
20.896	-137.375	4.61	3.896	6.412	0.97
20.035	-134.233	4.857	2.622	0.923	6.837
21.325	-138.206	2.35	3.248	4.277	8.628
25.875	-133.734	6.082	9.756	4.003	9.429
20.767	-131.419	3.398	7.64	4.262	8.152
18.379	-131.534	3.628	5.099	3.67	6.818
21.036	-140.731	2.921	4.358	4.296	7.23
18.782	-156.176	2.629	5.606	3.958	3.467
17.508	-158.344	1.06	5.514	4.262	10.839
21.516	-167.467	4.57	6.184	3.537	1.815
22.572	-166.168	4.7	6.921	10.479	6.598
18.582	-129.107	3.082	4.005	4.556	3.508
20.219	-136.594	1.993	6.734	1.761	4.961
19.232	-143.422	2.578	10.56	2.819	4.654
24.159	-142.223	4.459	5.49	10.181	4.696
26.011	-144.648	2.64	6.575	4.328	5.123
18.004	-151.343	4.924	8.297	4.303	8.84
21.892	-148.386	5.898	7.848	9.752	8.941
23.452	-169.166	0.795	7.156	1.082	7.863
21.277	-144.698	2.577	4.691	4.152	3.725
21.589	-139.723	4.732	5.126	4.505	4.866
19.211	-136.519	12.732	7.444	7.528	5.023
25.754	-157.672	4.685	2.598	7.388	6.296
18.577	-150.302	0.9	8.616	5.228	5.226
18.951	-166.626	4.744	3.393	2.04	8.642
24.031	-154.399	3.394	5.918	4.803	8.535
19.149	-139.698	4.889	3.228	4.564	6.147
22.734	-151.338	0.986	4.354	3.998	9.338
22.45	-148.924	4.595	6.908	4.044	7.706
18.566	-137.822	3.183	6.842	4.017	6.263
21.487	-148.004	4.094	6.86	11.133	7.978
20.845	-145.054	1.099	2.379	11.805	9.207
15.59	-143.123	4.733	11.403	7.305	8.485
20.33	-152.977	1.659	6.631	1.575	8.49
19.146	-147.857	4.506	8.442	2.384	5.778
28.902	-110.812	6.021	9.374	4.109	10.993
18.142	-142.59	4.777	4.092	1.672	6.685
17.16	-168.446	3.846	3.656	4.407	3.544
21.025	-151.728	2.406	5.538	5.619	5.025
20.375	-168.608	4.497	3.187	5.825	7.732
25.478	-157.811	1.047	8.246	4.643	4.137
17.969	-152.694	1.957	5.247	1.43	7.343
18.158	-113.949	2.111	4.557	2.626	6.417
16.188	-152.026	4.748	6.311	3.994	4.672
19.059	-177.12	2.838	4.328	4.388	4.972
21.981	-168.658	4.771	7.162	1.194	6.6
23.395	-51.485	1.465	5.996	0.678	10.004
19.076	-124.688	5.082	2.777	4.066	5.505
21.797	-143.767	1.96	5.28	2.927	6.933
16.183	-122.655	5.004	3.482	4.691	3.24
16.353	-158.24	2.339	8.657	2.951	4.662
18.676	-139.571	8.138	6.992	3.302	4.152
16.727	-136.578	4.398	2.572	4.297	7.057
21.066	-156.832	2.384	6.174	2.597	10.226
17.743	-151.943	4.58	6.385	9.269	6.86
19.269	-139.735	1.328	5.934	5.966	7.254
18.669	-114.062	2.704	4.851	8.316	4.888
19.2	-150.675	2.744	4.322	4.896	6.025
21.765	-143.697	1.579	2.616	1.38	8.814
20.592	-175.662	1.19	9.28	9.557	7.711
18.253	-156.009	4.265	4.594	3.188	5.797
20.599	-147.785	3.449	4.059	3.954	4.591
21.074	-154.222	2.389	3.787	5.454	3.648
21.34	-129.093	4.89	5.393	5.32	4.593
20.065	-145.567	2.478	6.169	1.933	5.528
22.601	-144.147	2.542	9.914	8.304	11.835
21.555	-165.411	4.837	7.592	4.387	4.745
20.599	-143.889	2.779	5.209	0.798	5.539
23.437	-148.491	4.455	6.463	5.095	6.407
23.623	-117.336	5.892	3.43	8.397	7.551
17.5	-142.883	3.876	3.536	3.947	3.416
23.655	-150.899	5.05	5.147	4.194	7.793
18.484	-146.367	4.714	3.915	10.983	9.51
19.554	-137.854	4.95	2.157	6.135	6.211
21.051	-122.129	3.038	6.124	3.788	6.36
18.666	-173.373	4.773	3.472	4.515	4.863
23.619	-53.231	0.561	2.581	1.266	5.957
18.828	-147.152	1.04	5.941	8.552	3.919
17.596	-173.622	2.588	2.839	8.61	4.328
21.837	-154.66	4.946	5.714	3.883	6.736
19.349	-147.952	2.411	4.549	4.073	3.74
20.075	-152.028	4.958	5.654	3.076	4.9
19.983	-150.527	9.897	6.638	4.001	3.259
23.961	-133.868	4.431	8.999	9.006	7.051
23.719	-133.574	1.36	3.147	7.719	6.759
19.764	-135.968	6.132	5.593	4.376	4.959
20.121	-148.184	5.167	4.747	3.476	7.188
23.036	-148.698	1.257	8.869	3.363	4.591
18.865	-148.705	4.769	2.923	2.914	5.9
18.107	-169.837	5.428	5.568	0.907	7.234
17.498	-164.334	2.785	4.763	4.053	6.892
17.032	-149.885	3.014	3.323	1.698	7.75
20.319	-172.694	3.809	5.283	1.102	8.14
16.777	-134.245	4.993	4.374	3.159	6.079
16.407	-192.445	1.246	4.45	4.186	3.697
22.558	-154.69	1.056	10.401	4.822	4.776
19.479	-146.726	4.877	7.924	3.606	6.495
22.101	-148.52	3.089	7.727	4.402	4.647
21.354	-166.408	4.873	5.635	4.44	6.83
17.955	-158.115	5.7	7.854	1.497	7.45
18.978	-126.244	4.405	8.829	3.521	6.334
28.496	-147.504	3.964	3.431	4.153	6.91
19.784	-147.015	4.928	3.681	4.595	11.175
21.088	-154.165	0.988	2.769	3.887	3.479
21.436	-170.026	4.825	5.797	7.953	8.818
18.605	-145.239	4.872	6.978	4.077	5.028
21.237	-148.713	1.874	5.214	8.794	10.822
20.068	-99.442	2.599	3.112	1.389	3.623
17.333	-150.338	2.342	4.172	4.099	6.501
19.686	-154.613	4.628	5.609	4.115	5.254
20.924	-138.711	3.938	3.225	1.353	8.494
23.812	-160.135	3.448	10.364	4.234	10.15
18.281	-135.43	1.581	8.401	4.072	6.786
21.1	-145.687	6.523	4.926	4.088	6.149
19.59	-144.601	3.836	3.729	1.438	7.14
16.003	-155.823	4.064	3.479	6.145	5.466
20.885	-136.991	2.481	3.631	6.143	4.456
17.299	-144.991	4.85	6.948	4.127	4.068
19.53	-133.445	4.148	3.523	5.486	7.187
22.209	-146.432	5.099	8.84	4.184	4.464
19.069	-142.865	2.389	5.319	4.461	6.154
19.772	-163.504	11.029	8.274	3.469	6.762
16.333	-147.729	1.16	3.52	3.816	7.42
18.968	-122.219	1.75	8.589	4.75	9.038
18.573	-62.71	0.927	5.66	2.293	4.19
20.166	-142.489	0.947	7.228	1.505	5.497
22.958	-131.292	4.159	5.21	2.434	6.411
27.659	-152.325	11.222	4.191	10.336	6.863
20.23	-147.145	11.246	7.556	9.422	8.469
23.511	-146.608	2.511	7.306	9.28	5.147
22.012	-172.782	2.078	3.175	3.874	8.689
20.412	-169.916	4.653	7.262	4.351	5.637
19.982	-151.843	3.057	7.54	5.303	5.574
20.374	-166.049	1.739	6.298	1.263	4.242
17.939	-141.324	1.252	8.097	2.27	3.871
19.978	-144.519	4.821	6.627	2.991	8.818
18.524	-148.375	4.524	8.426	3.378	8.159
20.172	-152.332	4.558	7.563	5.486	5.827
24.471	-160.395	4.293	6.608	4.138	3.942
24.072	-147.932	1.876	8.543	4.605	5.258
21.434	-157.252	4.688	3.655	4.256	9.67
21.634	-157.173	4.589	6.834	3.431	4.307
23.918	-159.412	6.35	6.384	4.274	5.185
22.295	-141.988	5.414	6.04	6.767	6.088
26.976	-151.457	3.004	6.986	6.287	8.465
17.448	-157.167	2.013	8.39	4.605	9.781
25.133	-142.249	4.541	5.306	9.43	3.778
14.926	-121.214	4.287	7.387	4.406	6.586
23.962	-144.792	1.065	9.803	10.155	6.404
23.978	-156.972	5.391	4.05	0.819	8.731
19.455	-103.847	8.465	3.73	2.135	3.655
17.057	-147.836	4.922	6.4	0.842	8.751
19.52	-149.358	3.052	4.164	4.196	4.265
20.295	-134.348	5.932	9.086	3.783	5.109
22.115	-125.492	4.92	7.61	4.478	9.217
18.653	-151.712	2.866	4.367	1.504	10.246
22.292	-175.537	4.993	10.157	4.359	3.679
23.408	-135.802	2.671	8.097	3.916	8.496
16.964	-159.905	4.934	6.104	2.21	6.753
22.574	-167.51	1.509	4.297	0.785	6.586
23.309	-163.228	4.825	2.398	3.99	4.13
22.648	-167.408	6.729	9.486	3.987	3.926
16.975	-144.381	4.633	3.846	0.71	5.69
21.475	-130.842	2.59	5.12	3.676	4.281
21.065	-124.676	1.296	9.164	2.694	3.14
18.215	-156.196	3.858	4.181	3.927	4.246
16.049	-162.265	4.602	4.249	4.149	3.106
17.43	-133.243	10.514	8.936	4.186	8.528
19.316	-135.324	3.102	4.1	2.02	9.96
23.934	-182.836	1.397	8.458	8.268	6.111
24.302	-143.039	2.474	2.956	3.934	9.781
21.414	-133.84	3.244	7.751	4.202	5.465
18.626	-34.955	1.221	4.894	4.365	3.386
20.82	-151.812	3.299	4.752	9.067	4.67
20.345	-160.51	4.858	3.389	3.735	6.512
24.029	-142.46	3.681	8.122	10.35	8.67
19.771	-147.514	2.457	8.742	2.579	6.209
17.272	-150.241	4.81	4.701	12.098	4.543
19.275	-174.598	5.618	8.851	10.724	5.373
19.243	-134.366	2.186	2.447	4.26	4.039
21.776	-154.047	4.923	9.042	8.774	5.395
21.945	-151.746	4.481	4.933	3.696	4.593
21.306	-142.988	4.771	6.776	5.826	5.466
19.743	-152.846	4.793	5.088	3.93	6.8
19.672	-159.03	5.25	3.24	9.224	7.38
23.04	-142.104	2.469	1.645	3.397	7.575
20.962	-137.019	4.875	3.882	9.174	6.961
20.886	-150.03	1.259	7.397	4.742	5.926
17.133	-128.895	1.368	4.715	3.71	6.436
21.119	-163.296	3.811	7.167	4.238	5.952
18.158	-137.063	2.555	5.301	2.811	8.227
23.464	-158.869	1.205	4.581	10.022	7.03
17.48	-138.771	4.744	3.758	4.088	5.156
15.988	-144.583	4.586	6.425	8.483	4.715
20.014	-126.987	5.233	5.251	4.224	4.235
15.157	-153.034	4.98	2.488	4.42	7.177
22.355	-132.942	5.32	3.994	4.305	6.716
22.609	-39.947	0.574	4.502	4.159	8.512
20.519	-129.904	4.191	5.228	4.267	3.465
19.361	-166.619	4.773	6.682	4.115	5.967
23.012	-137.92	5.389	3.163	10.293	3.779
23.312	-146.05	0.784	7.69	5.023	3.067
25.535	-117.003	4.639	4.377	9.704	8.383
26.69	-148.263	5.036	9.64	7.417	4.055
14.925	-153.577	5.373	6.127	2.102	6.249
19.476	-155.648	4.706	3.917	4.245	4.6
20.881	-161.293	5.006	5.145	3.802	5.138
19.054	-148.445	2.185	6.121	4.16	6.816
20.734	-154.635	2.508	3.047	2.554	8.891
21.131	-163.769	2.573	8.408	1.453	4.836
24.356	-119.004	5.93	6.808	4.119	5.2
23.682	-154.479	5.363	4.225	3.681	7.745
23.076	-158.894	4.679	7.289	3.83	9.775
16.712	-153.77	3.644	2.681	3.962	8.31
17.626	-134.84	1.643	4.793	4.54	4.283
22.98	-135.437	4.795	4.326	0.685	10.009
18.77	-136.861	5.086	4.023	4.871	4.161
24.465	-158.752	2.113	8.525	7.534	9.009
18.675	-172.187	1.327	3.064	3.26	6.904
21.294	-141.908	1.478	4.887	9.72	5.522
21.169	-134.629	4.983	7.271	4.489	10.166
21.59	-161.24	4.399	8.704	9.008	5.827
25.341	-129.089	4.815	3.316	4.906	5.237
20.901	-168.875	0.719	5.596	3.309	6.793
25.397	-163.742	4.712	4.53	4.832	9.285
20.185	-146.37	2.761	8.716	4.243	4.985
20.004	-141.692	2.032	6.733	2.829	6.241
24.042	-180.451	4.826	5.272	4.47	4.809
18.041	-48.813	0.67	3.276	3.79	4.438
20.047	-24.632	1.194	2.493	3.887	9.218
20.07	-152.369	1.388	7.339	0.905	4.396
22.431	-150.472	4.007	7.905	3.236	4.465
17.124	-161.911	2.192	4.487	1.789	6.568
19.647	-171.012	11.836	9.631	8.349	5.769
20.121	-142.482	2.701	8.428	6.615	9.91
23.725	-148.195	4.537	7.23	3.78	9.076
16.282	-142.746	3.654	1.779	4.181	4.619
24.287	-158.218	1.476	3.618	8.225	7.488
20.846	-137.93	4.339	6.565	9.825	3.172
19.373	-141.784	4.747	6.296	2.103	5.758
22.453	-150.785	2.667	9.08	7.756	4.777
21.329	-149.628	4.905	4.919	5.322	4.583
16.786	-176.322	4.824	2.978	3.173	3.383
24.259	-144.36	4.46	2.591	10.789	6.172
17.737	-159.019	4.982	5.01	3.751	5.296
20.776	-130.615	2.078	2.544	5.058	4.363
25.035	-113.76	2.59	9.147	3.447	5.885
18.769	-163.968	4.688	3.908	1.755	3.625
23.85	-164.329	4.956	4.092	8.884	8.914
17.5	-178.801	4.355	4.697	4.524	4.747
22.028	-172.423	4.645	3.693	4.21	5.701
16.067	-164.123	2.318	4.781	8.986	4.502
19.472	-139.812	4.64	7.605	4.477	4.205
22.603	-135.589	2.667	7.776	4.703	5.972
18.928	-161.406	4.501	4.328	4.24	3.644
20.916	-137.616	2.111	5.241	3.083	5.477
18.406	-148.99	1.157	7.025	1.958	6.188
19.085	-140.178	2.222	2.964	1.5	6.406
19.613	-157.104	4.826	4.593	8.463	6.886
15.784	-153.054	4.287	3.064	3.952	3.899
26.428	-164.74	7.468	3.99	7.934	9.559
18.99	-143.294	1.279	5.371	3.958	5.821
20.034	-133.599	3.867	4.009	3.981	4.693
16.736	-155.921	3.734	3.418	1.713	5.342
27.385	-159.187	5.044	10.028	1.467	7.843
18.093	-176.157	2.877	7.714	2.398	8.006
24.746	-147.996	9.557	8.811	9.243	6.074
18.58	-139.326	4.787	8.674	4.465	6.041
18.248	-151.557	3.525	5.082	4.151	6.068
22.167	-140.554	4.131	8.476	4.165	9.049
19.697	-151.826	4.884	4.249	4.007	8.03
21.306	-165.97	3.294	1.791	4.23	4.093
16.658	-163.512	2.558	8.713	0.885	3.761
16.704	-125.622	2.744	3.27	0.925	5.86
19.042	-135.753	0.916	8.079	4.192	5.72
25.058	-155.57	4.812	4.649	3.895	8.68
16.904	-150.14	3.04	2.655	1.438	5.059
17.32	-154.59	4.542	7.656	2.511	7.943
22.058	-146.522	5.06	4.312	8.498	5.783
19.372	-146.965	3.04	4.48	4.264	6.866
23.119	-159.518	2.514	6.889	1.266	5.062
22.077	-130.619	2.375	3.776	3.281	9.678
16.549	-134.469	4.421	3.443	2.015	8.16
21.893	-121.969	3.586	7.125	4.682	4.869
21.771	-146.125	5.516	7.648	7.538	6.404
21.845	-153.084	3.768	6.994	6.568	9.648
17.147	-48.556	0.345	5.383	2.821	6.288
21.157	-170.537	2.421	3.342	6.292	4.741
18.929	-146.126	5.017	4.667	3.805	5.535
20.311	-150.033	4.384	3.394	1.545	4.934
18.735	-157.236	2.303	9.331	4.562	5.645
21.305	-147.537	4.757	8.573	3.853	7.337
16.989	-141.886	6.395	4.533	0.804	5.738
19.474	-161.243	5.738	6.408	4.36	2.635
17.284	-140.512	1.824	6.601	4.089	3.864
21.768	-145.69	2.88	7.505	4.343	4.065
17.834	-93.041	1.152	5.356	3.715	3.442
18.469	-160.771	4.526	3.151	5.131	3.957
22.153	-144.511	1.709	3.089	4.329	5.453
21.911	-153.952	4.737	6.577	1.493	6.693
19.526	-163.919	5.108	4.843	3.337	5.242
17.52	-155.304	1.286	5.831	4.363	7.68
18.945	-133.751	2.968	5.873	3.483	4.558
16.991	-166.5	4.853	7.813	3.827	5.142
18.841	-149.034	4.589	3.604	4.206	5.475
21.579	-114.272	8.188	6.174	4.137	3.607
21.809	-151.357	2.705	6.802	2.769	6.147
16.888	-141.439	2.793	4.083	3.859	3.846
18.399	-135.263	2.664	6.059	4.263	6.208
15.459	-148.355	3.131	4.517	4.368	5.943
20.015	-160.676	3.539	5.657	3.722	4.573
23.379	-152.047	4.875	6.99	8.786	5.229
18.22	-143.57	4.447	3.149	2.791	6.236
18.695	-154.721	2.4	9.32	4.706	8.778
16.944	-168.117	5.331	2.897	0.876	6.624
19.301	-147.203	4.567	4.395	7.941	3.793
19.229	-135.33	4.681	6.187	4.873	8.207
17.382	-160.33	1.919	6.398	4.108	7.116
21.178	-161.38	4.197	7.331	2.107	5.691
25.006	-143.407	5.597	6.658	4.286	5.886
18.523	-139.146	3.147	7.31	1.003	8.885
15.647	-152.533	5.055	8.371	3.157	4.125
15.151	-152.872	4.787	5.44	4.345	4.425
18.481	-151.475	5.795	5.898	1.268	7.133
21.465	-147.765	5.687	2.424	6.41	4.253
17.082	-150.426	1.314	6.249	3.956	6.435
20.111	-125.281	4.871	6.001	5.628	6.662
22.042	-165.445	9.311	6.811	1.159	4.44
32.981	-144.649	1.134	7.413	2.519	9.388
24.458	-157.046	2.256	3.164	4.064	3.995
18.341	-152.812	3.257	3.212	5.744	7.256
21.504	-32.762	0.877	7.767	3.667	4.684
20.23	-150.814	6.471	4.203	9.304	4.3
19.935	-132.579	4.818	2.897	8.911	8.91
24.611	-167.121	4.603	5.936	2.306	6.353
20.742	-162.56	4.891	2.917	1.83	8.892
17.616	-162.396	0.97	3.343	1.474	8.396
20.404	-147.768	4.651	2.411	5.475	4.027
21.708	-141.002	1.749	8.585	4.398	4.155
20.366	-35.855	0.466	6.212	1.383	7.732
18.584	-148.524	3.454	4.93	7.508	5.229
23.625	-153.067	1.421	7.303	4.028	8.187
21.035	-162.892	1.968	4.895	4.389	5.853
21.497	-158.153	1.646	3.881	4.357	7.746
18.131	-145.414	0.972	7.839	4.72	5.321
27.232	-139.361	2.48	6.629	1.764	9.77
18.972	-155.311	2.531	8.449	0.847	2.849
19.363	-149.814	5.194	6.097	1	7.049
19.991	-155.164	5.845	5.996	11.156	7.415
20.183	-146.064	5.214	7.766	4.573	3.808
19.816	-156.776	5.793	7.409	5.715	4.106
18.561	-137.048	2.964	5.676	6.12	4.969
23.014	-159.747	4.956	1.557	8.242	6.17
20.626	-143.902	3.193	6.251	1.624	7.327
20.335	-148.274	3.602	4.113	3.343	4.219
22.994	-147.857	5.372	5.577	7.968	6.116
19.482	-147.11	4.909	3.018	8.278	3.834
26.738	-153.004	3.071	10.492	5.161	6.488
17.689	-135.448	4.555	5.458	4.129	8.982
20.182	-127.789	1.695	9.83	8.595	5.626
16.766	-160.869	4.64	5.157	3.384	5.701
20.498	-137.524	1.613	5.607	3.255	7.545
18.373	-158.325	2.596	6.252	4.185	11.1
15.01	-168.573	1.506	2.716	1.397	6.642
23.07	-146.028	3.531	5.06	6.268	8.333
18.851	-162.706	5.079	7.37	10.246	5.383
24.154	-147.755	3.132	7.248	7.038	3.624
22.208	-153.886	5.913	3.789	10.207	8.642
17.127	-145.284	3.842	7.836	5.627	5.965
21.791	-149.828	0.942	5.214	1.574	7.079
21.865	-160.193	3.484	4.102	5.803	6.902
23.451	-151.712	5.045	9.146	11.399	8.46
19.717	-147.435	3.842	8.658	1.387	7.186
19.676	-129.459	2.83	7.487	3.045	4.422
15.773	-154.584	4.911	2.479	3.829	5.288
21.472	-148.389	1.556	9.703	2.135	2.736
17.035	-164.939	5.313	8.43	5.545	4.431
19.99	-144.165	3.067	4.151	5.417	4.888
15.713	-151.75	3.567	2.802	3.973	5.43
17.209	-151.494	1.394	4.981	1.533	5.925
18.725	-164.499	4.657	7.719	7.307	6.025
20.673	-131.249	4.659	5.09	2.42	4.641
17.803	-142.408	4.869	6.931	9.345	4.464
20.05	-135.622	4.2	7.552	7.342	4.566
20.737	-151.148	4.534	2.752	1.82	5.068
20.342	-150.735	11.485	4.317	4.792	6.933
20.198	-148.981	1.104	3.96	4.288	8.376
23.936	-148.683	6.814	9.902	3.845	5.145
22.549	-122.522	3.69	6.323	1.949	6.552
21.202	-147.17	2.398	8.301	4.094	4.521
21.473	-152.679	2.557	8.422	5.409	4.253
25.791	-120.222	5.062	3.385	5.085	6.963
25.048	-169.877	4.886	2.365	1.03	6.253
19.87	-139.982	3.123	6.006	4.062	7.704
17.817	-122.565	3.662	6.982	4.829	4.341
18.706	-157.761	4.694	7.167	7.607	5.75
21.777	-132.469	3.16	4.259	3.887	8.647
20.697	-140.43	3.316	7.159	1.495	10.086
17.788	-33.508	1.278	6.84	4.249	3.856
19.564	-139.702	4.513	8.264	4.022	4.519
19.243	-152.511	4.781	4.215	4.121	5.405
21.42	-147.374	1.27	5.841	1.942	3.564
18.976	-140.939	3.323	2.875	2.395	4.822
16.498	-144.757	2.466	5.355	1.93	5.127
21.579	-149.448	5.086	4.281	4.147	5.148
26.457	-136.131	4.398	4.052	4.521	5.329
23.701	-170.149	4.833	9.243	10.968	5.989
19.061	-145.226	4.727	5.745	3.858	5.276
25.509	-124.593	2.507	10.57	2.831	4.919
23.003	-159.278	1.983	6.449	2.123	6.789
19.366	-144.748	2.603	4.979	4.238	8.463
25.421	-142.876	4.398	7.446	1.553	4.082
19.788	-44.765	1.843	6.806	4.063	5.961
16.966	-150.414	1.696	7.921	1.475	6.571
22.728	-132.926	3.746	7.295	3.339	5.471
14.359	-137.345	1.096	6.108	1.243	6.867
22.181	-156.945	2.814	3.141	6.525	6.101
17.897	-153.691	2.792	4.899	2.74	8.011
21.953	-129.156	1.985	5.228	3.142	5.574
16.697	-147.517	4.462	7.512	8.048	5.834
24.21	-132.49	1.972	6.733	5.058	4.398
18.868	-121.149	1.463	3.064	4.212	10.972
21.026	-148.925	3.954	3.61	7.062	4.401
23.44	-123.307	3.893	8.922	5.229	8.656
22.966	-163.797	5.039	5.977	9.836	4.618
25.823	-126.57	2.677	4.478	5.656	4.28
22.856	-129.303	9.306	7.395	11.008	9.385
20.618	-145.508	4.852	4.449	10.473	5.257
20.113	-165.07	2.289	3.292	1.636	9.32
22.745	-172.713	4.663	3.056	4.268	4.475
21.033	-119.127	5.249	4.847	4.038	10.484
21.607	-149.608	1.275	9.756	2.123	4.228
19.138	-137.008	6.449	3.011	4.648	4.141
19.726	-162.763	4.531	3.067	4.547	3.837
20.37	-143.928	4.671	8.237	3.933	4.132
23.317	-129.616	10.551	7.344	8.865	6.69
21.206	-142.893	5.285	5.117	10.344	1.594
16.851	-171.731	5.017	8.965	4.191	6.932
20.921	-99.346	4.507	10.352	3.178	4.615
20.311	-138.987	4.6	5.515	3.927	5.533
22.995	-159.803	3.774	9.265	4.114	4.629
20.95	-161.607	4.604	9.473	3.884	9.254
22.751	-112.679	2.139	4.281	2.357	6.88
23.409	-154.673	8.08	8.496	9.53	8.023
16.342	-133.615	2.64	5.15	3.669	5.209
27.993	-133.43	3.09	7.812	3.496	5.382
19.919	-147.395	2.35	6.915	1.662	4.862
19.755	-132.885	4.451	3.327	2.919	2.413
18.441	-138.265	5.792	6.982	1.179	4.506
21.131	-147.427	3.41	10.598	4.105	6.501
16.682	-154.013	2.513	2.713	2.212	6.906
21.26	-143.974	1.651	6.699	3.612	5.005
18.005	-142.871	5.088	2.442	2.156	5.074
17.323	-143.544	5.475	7.781	1.562	6.354
24.776	-159.488	4.416	9.664	8.666	3.382
27.706	-148.412	1.41	7.052	4.115	9.228
21.724	-158.084	0.972	6.98	2.459	4.931
19.763	-128.32	4.956	6.956	1.735	5.311
22.043	-125.028	5.084	7.073	9.242	3.385
19.317	-145.611	4.757	7.668	4.192	6.08
16.761	-142.226	4.905	6.685	4.416	7.575
18.235	-145.811	3.861	3.756	3.737	4.093
16.808	-154.063	4.926	6.786	5.486	5.169
20.686	-145.161	2.423	3.148	10.588	6.247
22.542	-149.381	4.608	9.075	4.588	6.039
22.587	-125.957	5.013	2.987	4.361	5.162
23.318	-137.885	2.431	2.677	3.956	3.251
21.079	-151.842	4.734	6.137	4.504	7.391
23.391	-159.813	4.654	4.708	4.147	4.366
19.212	-181.709	3.091	3.374	1.31	6.701
21.258	-144.514	4.246	5.427	3.86	4.012
21.212	-161.871	5.523	8.465	8.087	5.401
18.572	-52.218	0.44	3.169	4.194	3.71
19.216	-161.885	10.932	4.087	4.261	6.391
21.122	-124.471	2.789	3.821	9.792	6.21
22.319	-163.899	4.814	7.934	9.846	8.869
18.612	-150.092	5.539	5.656	3.273	7.501
17.085	-131.851	2.619	6.322	4.125	5.101
20.532	-137.09	2.821	3.269	3.146	5.066
20.171	-147.109	4.767	6.489	3.865	6.183
18.078	-142.107	4.776	6.644	1.603	7.014
15.38	-151.138	5.125	5.967	1.127	6.117
21.922	-156.39	9.401	4.306	3.856	8.948
21.383	-167.945	4.783	5.254	1.544	7.374
17.071	-152.699	4.811	5.648	1.249	8.519
15.168	-151.29	2.463	5.076	6.139	3.127
17.486	-132.857	5.3	4.187	4.353	7.769
18.222	-165.037	3.934	2.25	4.141	5.861
20.949	-155.932	2.062	6.508	3.605	9.079
21.472	-149.116	11.372	4.951	2.752	8.111
17.017	-143.317	2.038	6.203	3.588	2.968
21.562	-149.187	2.194	8.412	4.403	5.387
20.104	-136.602	10.22	5.509	3.455	8.01
19.369	-150.183	1.624	8.445	2.397	6.053
16.151	-142.169	2.235	4.59	3.779	5.723
25.447	-124.55	4.26	8.762	10.084	11.615
21.735	-136.111	5.306	3.593	3.917	7.84
18.853	-161.815	4.603	2.714	5.785	8.551
20.896	-137.348	4.743	8.507	7.841	10.497
22.693	-144.441	5.722	6.965	4.658	6.416
17.324	-160.27	2.254	4.66	4.023	3.459
19.538	-155.233	1.551	3.636	3.226	4.953
18.286	-138.238	8.19	3.341	3.472	4.558
18.121	-143.571	4.677	3.881	5.315	4.382
17.085	-165.833	6.538	9.087	1.401	7.911
17.906	-151.54	3.791	2.933	4.511	6.819
17.983	-88.833	2.717	5.178	2.353	5.864
18.497	-133.74	4.107	7.865	3.606	2.366
19.505	-30.274	0.673	4.063	4.184	4.981
23.012	-152.695	3.874	7.989	8.919	5.447
19.91	-151.186	2.392	4.425	4.265	11.337
17.982	-135.172	1.149	5.094	7.78	8.509
19.967	-144.993	4.912	9.852	6.905	3.529
21.011	-163.937	4.245	2.496	4.644	7.911
19.006	-164.189	3.901	6.023	5.406	9.281
20.857	-92.077	1.965	9.35	9.665	10.093
24.835	-128.553	1.8	5.184	5.119	3.15
21.397	-160.507	4.599	8.305	4.264	3.536
19.203	-155.289	4.909	4.991	2.693	3.867
25.454	-166.15	4.909	8.318	7.996	5.174
17.649	-38.315	1.094	2.669	2.235	5.557
22.596	-137.017	1.59	7.126	1.969	5.521
19.82	-151.276	2.084	3.16	4.588	6.747
23.452	-166.805	4.833	7.941	7.267	5.419
20.513	-153.041	4.781	7.383	1.832	7.243
20.005	-142.105	2.832	6.531	2.576	3.006
23.073	-76.834	2.785	5.204	3.568	10.054
25.779	-127.147	6.172	8.212	7.693	7.565
15.35	-153.846	3.766	5.782	7.039	3.058
24.079	-114.899	4.112	3.086	10.185	10.594
19.875	-142.767	2.245	5.529	3.978	8.334
14.945	-167.001	4.9	3.046	3.917	3.822
18.464	-145.758	0.836	8.121	4.076	5.994
19.314	-136.239	2.429	6.45	5.444	3.734
18.899	-162.674	2.553	6.974	4.818	5.613
18.031	-149.188	2.682	5.101	4.043	4.615
21.125	-144.52	1.959	6.43	4.986	6.593
22.232	-141.679	1.413	8.195	10.567	9.785
20.444	-118.527	3.743	10.523	2.883	3.392
19.95	-128.184	1.805	6.873	4.821	2.93
19.899	-144.126	2.769	3.218	2.685	7.944
22.032	-140.385	4.144	8.974	6.623	4.022
23.339	-147.927	1.108	5.542	6.578	8.709
19.077	-151.086	4.585	8.915	0.907	8.326
25.493	-139.472	2.297	5.601	4.271	9.152
20.028	-157.941	2.329	8.348	4.081	3.731
27.013	-150.565	10.09	5.59	10.173	6.346
27.691	-150.098	4.574	3.863	1.981	4.341
21.757	-154.017	2.814	8.742	1.404	7.316
20.681	-180.003	4.563	7.171	4.168	4.491
18.769	-126.967	4.851	3.963	4.755	7.637
23.935	-134.942	5.863	3.429	1.707	8.229
17.183	-32.647	2.649	5.704	3.83	8.565
21.428	-149.794	1.277	8.322	4.117	7.409
19.921	-150.273	5.397	4.724	4.348	5.847
20.558	-154.242	5.152	5.291	3.645	3.226
21.156	-165.69	1.286	3.834	2.542	3.552
16.267	-157.724	5.122	2.713	1.036	7.734
19.521	-156.716	2.754	7.3	4.275	7.907
18.017	-134.96	1.092	3.792	12.031	4.733
25.056	-130.616	2.475	8.784	5.139	8.134
19.598	-155.799	2.027	6.508	4.035	4.775
19.102	-133.745	10.806	5.112	8.116	6.511
23.177	-144.883	4.731	4.563	1.617	7.751
22.285	-142.579	4.475	5.885	4.003	3.934
23.735	-156.305	4.41	4.798	4.517	7.266
17.779	-138.307	3.236	2.997	3.356	6.272
18.406	-141.588	4.912	5.709	3.598	7.593
19.263	-152.154	1.146	2.976	4.107	5.428
24.531	-147.007	1.468	2.639	4.863	8.034
18.154	-145.332	4.848	6.669	7.455	3.709
25.62	-187.891	0.943	9.027	10.811	5.514
18.654	-156.872	4.166	4.938	11.557	7.387
27.218	-153.93	3.324	6.629	3.902	7.949
17.68	-138.185	4.837	6.213	1.193	4.173
15.157	-144.917	4.859	4.233	3.608	4.202
19.77	-120.777	3.409	5.694	1.745	8.728
15.112	-150.112	2.475	3.147	7.371	8.781
22.241	-144.696	3.019	9.42	1.693	5.283
22.041	-132.183	2.996	2.773	4.929	6.551
21.367	-149.309	2.677	5.835	5.008	6.119
17.735	-154.838	3.021	5.924	1.818	4.457
19.554	-139.9	6.101	3.9	5.269	3.268
18.875	-151.445	7.096	5.038	4.019	7.376
19.102	-135.462	2.338	4.328	4.118	9.349
22.511	-150.022	4.675	6.501	6.147	5.543
19.881	-148.461	5.197	8.637	5.283	6.527
21.968	-151.308	1.179	8.916	8.035	5.363
21.576	-151.886	4.087	3.791	4.271	8.521
17.495	-134.211	4.128	6.121	3.981	7.211
19.258	-133.921	2.064	8.69	6.438	6.435
20.045	-153.205	4.659	6.674	5.651	10.301
17.954	-173.112	4.839	2.531	4.418	2.827
16.53	-137.557	3.618	3.818	3.857	4.188
20.606	-152.647	1.34	4.736	4.828	8.267
21.164	-110.667	4.769	1.213	4.198	7.589
18.577	-154.882	4.684	3.643	7.275	9.7
18.991	-141.51	2.486	5.048	1.108	1.984
19.797	21.632	0.791	5.359	3.611	6.006
17.851	-151.592	2.188	9.346	1.977	5.529
17.571	-147.961	3.683	6.784	1.361	8.114
21.167	-155.932	0.995	10.352	8.659	4.51
26.4	-172.234	1.24	9.325	5.408	6.108
17.926	-156.667	4.715	5.778	2.165	8.97
21.853	-130.466	2.88	8.81	3.994	6.038
18.907	-136.617	8.736	8.267	5.489	5.723
17.657	-153.044	2.46	4.137	1.187	5.743
21.179	-159.967	1.585	4.706	2.11	8.199
20.504	-147.332	7.561	9.002	6.042	5.749
17.872	-144.42	5.201	8.67	1.168	6.97
21.69	-135.425	3.009	6.676	8.916	11.206
22.77	-172.061	5.325	3.536	8.592	8.372
19.615	-134.515	2.945	8.901	3.977	4.688
18.978	-151.104	1.41	4.688	3.546	5.74
17.117	-162.289	2.328	7.371	2.771	4.01
17.575	-162.465	5.283	6.036	1.949	4.628
18.843	-121.389	5.073	5.788	3.078	7.989
20.388	-146.655	2.744	8.583	9.582	4.217
17.041	-154.708	4.922	2.317	1.444	4.617
20.299	-166.146	3.808	8.258	0.93	4.413
18.167	-146.032	3.286	4.41	5.259	4.872
18.088	-161.551	1.538	6.069	3.838	4.64
20.94	-127.949	4.765	5.374	3.629	2.822
19.028	-79.977	5.199	7.589	4.276	5.277
19.817	-151.668	4.368	9.957	11.05	6.112
20.563	-166.831	4.628	7.034	9.825	7.768
24.582	-153.479	5.657	8.517	3.117	6.197
20.294	-151.634	3.573	8.551	4.036	6.864
22.94	-142.238	1.871	8.143	3.006	4.197
21.77	-140.044	2.933	3.888	3.818	6.299
15.885	-174.464	5.006	7.768	4.258	3.478
17.317	-131.435	4.78	4.081	3.985	5.051
18.124	-136.289	2.002	3.566	4.014	4.09
25.372	-163.217	4.419	2.868	4.027	4.754
20.608	-141.608	7.615	9.417	5.774	6.261
23.023	-132.567	5.374	2.842	3.558	2.51
16.58	-143.025	2.201	6.763	2.563	7.337
18.781	-152.106	4.822	3.255	3.281	8.832
20.401	-155.582	3.52	5.816	7.227	3.471
19.305	-146.663	5.155	4.642	3.854	4.074
22.308	-129.855	1.686	3.704	0.916	5.465
20.918	-138.237	4.565	3.227	4.309	6.727
22.087	-125.143	2.211	6.137	7.562	4.126
17.988	-142.851	2.684	6.476	10.519	6.21
16.557	-151.553	4.916	4.636	3.942	3.611
24.051	-154.695	4.976	3.61	1.237	4.935
23.208	-76.806	3.443	5.661	3.97	7.41
20.798	-166.623	5.132	4.256	0.886	6.279
17.564	-133.128	2.001	3.281	2.594	3.751
21.521	-147.833	4.697	5.265	4.461	4.059
20.99	-152.613	5.129	2.797	4.145	9.093
22.266	-72.062	1.193	9.45	3.721	9.871
19.973	-134.278	3.812	4.511	1.435	7.508
19.324	-149.147	4.543	5.358	2.987	7.495
19.91	-150.824	4.175	4.648	10.185	5.741
18.71	-151.153	4.93	8.383	4.568	7.985
19.24	-141.733	3.369	8.192	3.036	7.891
21.871	-132.54	5.044	6.785	6.142	4.837
19.416	-139.979	3.296	7.931	0.712	8.354
16.758	-156.752	2.442	4.624	3.945	2.978
17.047	-34.939	0.685	6.134	4.292	3.069
18	-107.971	6.341	5.684	8	7.678
19.515	-165.336	5.258	2.787	5.506	3.827
18.973	-134.012	2.409	4.814	5.46	7.483
18.802	-148.457	5.035	3.882	5.392	7.009
21.146	-163.08	4.446	8.895	2.923	8.504
20.269	-126.853	2.599	3.564	1.629	4.271
19.044	-149.798	1.457	5.971	4.364	5.784
16.336	-144.573	5.818	3.382	3.95	5.811
17.722	-166.192	5.341	3.841	4.236	7.994
21.36	-132.461	2.45	7.958	8.567	5.913
21.632	-154.465	0.947	8.318	6.15	8.724
16.978	-139.945	3.837	2.939	4.405	6.183
21.155	-159.713	2.646	3.859	5.712	4.817
23.108	-141.619	1.492	4.752	11.331	4.293
17.238	-128.622	4.634	6.521	4.453	4.121
18.582	-169.823	4.7	9.186	4.586	6.156
20.551	-152.617	2.399	7.184	4.428	7.228
15.953	-161.838	2.427	6.707	1.497	8.162
22.343	-151.597	4.651	7.265	1.699	7.221
21.163	-150.763	5.016	9.658	2.838	9.66
22.23	-170.123	5.366	4.033	8.255	7.153
22.113	-146.188	4.661	3.798	4.579	5.055
20.806	-28.969	0.746	3.65	4.303	8.228
21.565	-141.851	3.402	8.29	10.837	8.693
24.477	-141.601	2.408	2.922	2.041	7.957
22.054	-164.762	3.535	3.176	1.674	6.849
19.797	-172.565	4.472	5.818	4	8.628
24.59	-141.178	4.994	2.657	3.623	8.67
18.149	-141.099	6.313	4.479	3.919	4.584
15.933	-165.034	1.413	9.363	4.079	4.221
20.49	-145.463	4.15	7.46	3.873	4.891
18.077	-140.159	2.047	3.825	2.074	3.126
17.703	-136.37	5.021	7.203	1.421	6.956
15.364	-132.223	3.138	4.714	1.181	5.722
23.08	-139.768	2.995	9.24	2.61	3.87
20.147	-166.419	2.715	6.06	3.55	5.397
18.967	-164.971	2.143	6.909	4.332	10.189
21.796	-135.463	3.905	7.824	4.118	4.041
24.458	-112.86	1.862	4.183	11.515	4.021
17.223	-169.329	4.85	7.567	6.638	6.362
21.146	-135.25	7.846	8.52	4.433	9.209
20.709	-157.268	5.188	4.391	3.571	2.982
18.678	-139.774	2.634	9.912	3.161	5.537
20.143	-137.954	2.875	4.463	5.445	5.541
19.342	-133.522	4.508	9.649	3.722	5.617
18.372	-157.897	1.663	8.005	4.114	4.484
18.485	-134.879	2.773	10.099	4.297	5.825
21.007	-146.428	5.436	5.65	4.344	7.259
15.605	-139.048	4.576	5.716	5.765	5.747
25.821	-145.691	5.603	4.277	4.221	6.136
17.547	-152.948	1.585	7.66	4.909	7.587
19.472	-125.501	8.294	3.321	4.556	5.537
24.737	-154.772	9.937	8.885	4.936	7.673
22.555	-137.785	1.512	8.491	6.863	4.788
18.63	-136.817	1.479	5.304	3.799	6.366
20.297	-175.874	4.432	8.988	10.813	6.435
20.136	-146.216	1.534	8.976	3.994	3.191
19.31	-166.665	4.976	3.141	3.265	8.399
21.811	-161.572	1.958	3.125	1.394	4.098
22.195	-20.191	0.817	6.043	1.637	7.414
24.097	-176.473	4.819	2.819	4.762	2.586
19.466	-130.902	4.442	5.587	1.756	7.764
17.25	-145.311	2.089	6.55	2.902	4.291
20.209	-140.348	4.549	6.447	3.994	5.438
21.094	-152.57	2.801	4.724	3.784	5.093
21.542	-164.682	5.37	5.836	3.91	5.592
18.681	-150.751	2.532	0.907	4.753	5.997
20.604	-141.61	4.518	7.116	5.612	3.326
18.63	-144.198	5.015	7.65	1.547	2.68
18.044	-139.841	4.626	5.488	4.352	6.878
26.456	-153.546	2.53	3.573	8.281	7.568
17.585	-120.676	1.945	4.281	1.773	9.921
20.54	-150.471	1.555	3.536	2.555	4.455
21.127	-153.953	2.471	7.607	9.866	5.093
15.573	-156.142	4.704	2.904	2.798	3.599
20.218	-118.526	5.19	6.034	0.981	7.268
23.77	-149.777	4.633	2.62	4.684	7.573
22.484	-133.646	4.184	5.801	9.986	5.913
20.531	-157.733	4.939	5.395	2.944	7.474
18.802	-166.27	1.986	3.251	4.387	6.049
17.822	-114.434	2.908	5.578	4.025	4.583
21.546	-165.881	1.778	2.743	4.658	6.956
21.958	-147.356	5.2	4.683	1.613	4.454
23.3	-133.137	3.29	6.541	1.599	7.507
22.581	-170.314	4.801	3.819	3.951	7.573
20.776	-164.96	4.766	10.049	1.13	7.222
21.373	-140.814	4.148	8.21	4.38	6.941
20.345	-158.462	7.429	5.76	1.214	5.18
26.664	-148.154	3.853	4.02	2.487	3.349
23.406	-159.388	4.541	6.382	4.122	7.479
17.804	-167.667	4.897	3.621	1.394	7.078
19.406	-127.211	2.045	5.929	4.468	4.683
18.245	-139.475	2.611	6.141	2.21	6.607
24.624	-131.425	5.189	2.558	3.882	3.493
18.147	-148.493	4.586	5.226	7.193	6.353
21.546	-134.881	4.929	4.86	4.636	8.15
20.991	-163.916	4.936	2.859	5.691	4.052
19.803	-138.573	4.148	3.699	9.717	5.675
20.041	-136.898	4.836	7.284	2.866	3.485
16.717	-153.25	4.739	3.47	1.896	5.853
15.852	-151.786	1.265	4.679	3.166	3.388
26.651	-138.805	5.902	8.163	11.463	6.533
24.171	-155.037	2.002	7.292	8.553	6.737
19.248	-50.762	0.187	4.036	1.499	4.628
20.357	-145.495	4.504	7.732	5.157	8.062
22.113	-35.061	0.736	5.923	5.783	5.088
20.657	-140.37	2.78	5.552	2.728	5.507
19.32	-135.271	2.449	6.609	3.033	5.202
20.663	-124.923	4.123	9.865	10.467	7.255
19.164	-133.959	4.6	9.173	7.824	7.402
23.538	-151.672	2.517	4.925	4.323	4.888
20.565	-133.825	2.805	4.68	1.577	8.185
19.12	-128.376	1.114	4.075	4.563	6.172
13.585	-135.272	6.12	9.067	4.573	6.388
19.924	-151.188	4.616	3.65	5.583	10.246
20.636	-133.001	1.936	7.514	4.056	5.789
21.693	-143.86	1.559	2.918	3.815	3.9
20.417	-147.26	4.751	2.606	4.26	6.821
22.709	-138.575	3.288	6.248	2.257	8.067
23.094	-156.652	5.056	2.317	3.379	8.766
21.993	-143.723	5.302	3.358	3.75	2.624
24.089	-163.782	5.284	8.39	2.766	7.198
18.294	-178.262	5.202	8.986	4.25	5.502
18.672	-151.29	5.432	2.5	4.633	5.85
22.603	-174.454	12.091	7.509	4.624	6.07
20.772	-145.866	4.641	9.576	9.067	10.296
17.99	-146.31	2.506	5.317	3.915	7.523
20.158	-143.228	2.626	10.965	1.863	4.586
19.462	-146.652	4.653	4.465	4.184	11.169
20.993	-160.168	4.563	4.664	6.014	3.31
22.784	-143.781	4.67	8.278	4.739	5.905
15.167	-131.519	2.55	7.886	4.249	7.895
20.508	-141	5.474	3.102	8.151	8.489
20.707	-146.79	1.804	8.467	4.202	7.046
18.725	-159.138	4.5	4.55	4.015	5.423
16.142	-149.418	4.991	7.061	1.218	4.165
19.921	-132.091	2.273	6.705	2.984	5.564
21.703	-158.538	5.406	7.606	5.499	9.737
20.823	-44.212	0.475	8.455	3.901	6.073
18.157	-144.305	4.682	7.864	3.576	4.532
17.813	-135.129	2.268	6.952	11.208	6.096
19.416	-136.389	2.393	7.09	3.826	4.871
20.127	-147.761	5.112	6.476	4.993	5.997
21.484	-164.811	4.948	3.954	0.933	8.052
17.992	-144.308	4.584	7.003	2.908	4.797
20.034	-134.07	5.145	4.964	1.654	3.854
27.507	-145.429	3.857	7.487	10.647	5.84
24.987	-146.766	2.531	4.161	4.176	8.163
17.542	-153.511	4.713	7.43	1.162	8.044
21.663	-148.228	4.797	8.261	5.368	8.293
16.739	-156.09	1.236	6.242	0.865	7.471
22.777	-124.123	3.533	5.208	0.961	4.386
21.242	-123.302	1.923	4.572	3.938	7.482
23.474	-146.809	4.521	2.613	4.405	4.439
23.151	-169.143	6.636	9.006	9.173	5.566
16.743	-176.077	4.708	3.048	6.206	5.917
16.071	-145.268	4.513	8.177	4.252	4.312
19.012	-173.57	4.315	5.257	4.686	5.297
18.986	-136.526	2.658	6.12	3.795	9.262
20.136	-162.462	4.35	4.679	3.001	3.626
19.382	-164.097	4.732	7.627	5.123	5.265
19.396	-65.055	2.116	6.111	9.731	3.371
16.936	-137.581	1.867	2.445	5.226	3.848
18.886	-145.279	4.592	4.394	4.083	7.802
22.125	-154.748	3.035	3.28	4.306	10.462
15.076	-149.185	2.673	4.859	3.736	3.67
26.314	-140.133	10.843	7.989	10.443	6.476
20.534	-157.843	1.574	3.043	4.128	4.049
16.822	-132.912	4.209	4.698	7.867	5.092
21.313	-155.46	4.026	4.417	4.367	8.279
20.556	-160.619	9.571	6.531	4.364	9.343
21.644	-148.873	5.378	8.025	11.996	6.886
22.245	-142.518	4.533	5.391	3.987	4.587
19.202	-150.144	4.892	6.449	4.013	9.346
16.209	-151.625	3.846	4.803	1.016	4.709
23.111	-137.69	1.579	10.497	9.029	7.085
22.388	-163.706	4.7	4.892	3.455	6.708
19.959	-154.677	2.635	8.948	4.399	3.586
20.031	-140.219	2.921	2.903	4.292	3.626
18.13	-127.25	4.994	4.42	4.835	6.384
19.407	-171.723	2.378	6.025	5.674	4.382
20.609	-137.865	4.952	7.891	4.082	9.441
22.329	-166.447	4.871	3.585	6.79	6.325
17.724	-157.966	4.48	6.84	7.954	3.533
19.644	-121.485	3.336	5.605	1.808	5.2
21.66	-158.091	2.197	7.551	1.261	5.984
20.824	-124.524	2.798	6.13	5.644	8.208
23.07	-130.891	2.849	6.72	5.908	5.634
22.298	-133.868	4.04	2.609	2.85	4.377
18.109	-151.777	4.898	5.016	6.015	2.812
19.055	-157.86	5.393	9.077	4.205	4.365
19.317	-113.896	3.623	6.843	3.678	3.701
16.321	-125.232	1.238	6.164	4.837	2.958
18.613	-128.616	5.257	5.654	7.658	6.836
19.799	-139.98	5.268	3.553	1.808	4.507
24.123	-148.93	4.453	8.585	5.375	5
19.324	-157.9	3.277	5.297	3.996	3.91
20.288	-140.434	3.002	4.312	4.541	4.443
25.381	-119.342	3.327	7.06	4.094	6.484
20.635	-159.837	4.169	6.551	1.12	5.846
16.924	-42.957	0.5	4.268	0.976	5.435
20.393	-161.318	4.92	5.337	3.846	6.56
18.094	-124.488	2.178	3.666	3.609	7.787
18.755	-100.959	2.672	3.631	3.648	4.056
23.86	-146.377	3.498	4.157	1.336	4.73
17.475	-126.201	2.525	3.162	9.638	11.909
17.778	-151.539	4.686	7.879	4.935	3.187
24.378	-155.568	4.919	7.715	4.725	4.481
18.299	-163.025	4.624	2.84	4.248	5.564
16.628	-128.586	1.186	5.446	10.133	7.372
21.515	-154.195	4.82	6.902	3.984	4.171
28.281	-25.995	1.834	9.144	5.165	4.441
20.344	-166.005	3.082	6.502	11.297	7.206
22.801	-168.244	2.502	1.239	1.596	9.331
21.95	-137.692	1.733	7.06	4.446	3.579
18.251	-127.034	4.807	7.282	3.664	10.021
21.13	-155.524	5.246	7.938	7.16	2.58
17.449	-130.377	3.167	2.828	3.94	5.075
19.99	-144.551	2.252	6.118	3.283	8.529
15.671	-170.658	4.682	3.846	5.779	4.82
23.62	-145.832	1.236	8.584	5.017	7.135
24.868	-141.804	1.095	7.206	4.764	6.944
14.258	-136.984	2.203	6.136	2.617	3.283
23.324	-163.04	1.171	5.901	2.811	6.699
20.549	-163.664	4.859	3.326	4.294	4.116
22.555	-15.347	0.59	8.964	6.79	8.498
23.347	-170.217	1.872	4.69	5.683	7.099
22.367	-150.358	5.336	8.231	8.047	10.251
22.077	-149.335	3.294	9.844	8.333	3.87
24.255	-169.741	1.377	5.327	4.433	9.251
16.154	-147.521	2.427	2.632	1.987	4.734
15.89	-132.354	2.067	6.177	4.086	3.888
15.845	-138.057	5.776	4.678	1.588	6.425
20.441	-172.729	4.758	10.538	10.847	8.397
18.8	-143.718	4.731	5.593	3.587	7.865
23.966	-155.28	4.327	5.772	9.064	8.639
17.848	-155.102	4.256	5.949	3.202	6.02
17.421	-136.161	3.078	3.537	3.427	5.429
22.239	-143.746	3.465	7.052	10.496	8.001
19.158	-116.939	3.15	7.334	5.42	6.626
20.586	-148.071	4.541	4.07	2.226	9.456
17.28	-174.583	2.475	4.051	9.751	6.501
21.02	-129.498	2.087	7.173	3.917	4.98
21.033	-119.077	8.691	8.322	10.953	6.349
22.18	-179.223	4.969	4.076	11.383	5.296
21.155	-129.853	2.555	5.709	1.656	5.605
18.584	-136.706	1.087	3.982	8.928	5.251
18.344	-154.557	4.941	4.949	4.411	3.65
20.959	-148.654	4.711	2.882	3.872	4.443
17.908	-140.387	3.972	6.415	0.855	6.348
24.693	-167.317	4.733	3.919	10.381	7.431
20.397	-165.268	4.728	2.841	3.633	3.743
17.222	-135.87	2.707	9.46	2.03	10.683
21.664	-182.116	1.424	8.508	4.894	4.724
18.311	-129.476	4.756	5.296	3.454	4.603
23.337	-144.48	4.988	5.397	9.345	6.834
20.668	-152.69	2.667	6.385	4.327	7.037
17.246	-124.742	1.79	3.828	4.475	6.117
15.545	-142.208	4.767	7.777	4.128	9.429
19.804	-132.694	2.061	5.51	5.322	4.352
17.117	-141.018	2.979	2.961	4.17	4.093
21.411	-146.378	1.844	5.63	10.685	6.894
16.636	-165.215	3.038	5.024	2.533	3.429
16.041	-120.581	3.565	2.561	4.366	4.664
23.318	-178.729	6.453	3.299	4.898	5.179
20.555	-149.996	2.511	4.496	3.601	4.308
18.809	-153.089	5.031	8.372	3.954	8.328
20.272	-150.487	0.997	5.167	1.057	10.291
15.458	-145.017	2.485	2.951	1.215	7.511
20.574	-139.973	4.209	6.325	7.898	6.136
21.618	-128.902	2.412	6.154	5.539	9.795
17.813	-145.514	4.041	5.248	5.952	5.331
23.924	-159.073	4.557	3.612	4.242	9.071
19.207	-119.165	4.865	5.853	3.21	4.373
19.135	-159.468	4.665	7.098	5.055	7.205
24.356	-128.342	4.737	9.014	9.579	6.023
22.049	-135.149	1.069	4.98	5.142	5.038
20.664	-129.112	4.57	4.402	3.577	7.287
20.759	-153.154	2.801	6.179	5.083	8.047
16.01	-150.911	5.375	4.025	4.214	8.603
22.193	-133.708	5.691	8.093	10.366	11.129
21.762	-151.51	5.682	3.596	7.387	6.663
16.509	-159.074	4.858	5.842	4.494	3.833
19.634	-134.239	6.463	4.453	3.086	4.331
19.608	-157.104	4.87	7.846	4.19	5.41
25.64	-159.485	5.217	7.192	3.722	3.927
21.077	-156.87	4.554	3.895	4.659	8.218
22.793	-162.76	5.074	3.925	5.861	12.249
18.824	-158.332	4.878	4.406	4.03	8.003
21.039	-178.439	4.598	4.669	0.941	6.206
19.855	-157.491	2.55	5.408	0.932	5.175
18.605	-151.698	4.456	3.969	4.081	3.32
18.742	-143.506	5.001	4.88	4.674	5.226
19.293	-147.866	2.212	6.898	1.103	10.175
21.911	-116.891	3.106	6.863	4.156	7.544
22.147	-136.764	5.314	4.813	4.073	5.019
18.017	-153.763	3.112	8.037	1.104	5.782
17.079	-132.4	2.102	6.814	1.664	6.419
21.315	-145.59	5.164	3.374	5.354	6.931
23.127	-164.283	2.484	7.044	10.075	7.876
16.585	-170.905	2.734	4.912	2.074	3.589
20.671	-145.142	4.245	5.441	4.308	9.136
21.749	-136.212	4.16	9.354	3.14	8.212
21.868	-145.474	3.943	4.249	4.66	8.467
18.836	-167.932	2.61	7.852	4.108	3.993
20.637	-145.172	2.942	4.909	9.496	6.076
17.268	-141.522	3.335	5.29	1.937	2.728
18.691	-146.308	1.081	3.961	9.885	8.046
23.111	-140.687	3.163	9.132	1.287	8.616
19.865	-145.86	2.92	2.85	1.023	6.199
22.535	-124.096	5.954	3.72	4.345	5.68
18.206	-144.361	2.397	7.572	1.332	8.038
22.546	-156.075	4.98	8.636	10.046	6.102
15.9	-149.174	2.163	3.985	3.067	4.168
19.166	-143.51	1.664	6.008	4.298	1.937
19.428	-167.141	5.106	5.171	3.44	4.597
22.777	-151.738	4.829	5.904	4.306	4.339
24.601	-160.595	5.063	6.947	6.454	6.125
21.072	-170.635	2.332	8.483	4.062	6.369
17.323	-163.588	4.912	3.468	1.198	7.621
20.262	-148.262	2.613	2.848	1.276	8.1
22.332	-160.01	4.568	7.411	1.326	7.046
22.277	-157.639	2.068	7.611	4.105	7.311
24.612	-171.388	6.692	6.712	10.624	6.985
21.903	-145.714	3.969	8.464	3.911	6.07
18.578	-135.882	1.273	3.534	3.741	5.553
18.396	-166.389	4.559	4.532	7.002	6.073
19.832	-147.079	4.994	7.281	4.516	8.32
23.63	-153.13	3.983	8.357	10.586	5.276
19.448	-136.908	4.163	3.185	4.839	7.259
22.062	-153.8	4.523	8.623	4.982	6.905
22.013	-134.377	4.708	2.747	4.192	3.637
23.126	-171.873	4.677	4.197	4.194	10.378
21.596	-134.505	4.259	5.699	6.497	5.731
19.733	-157.159	4.137	5.072	4.499	3.179
22.331	-165.783	0.948	5.658	2.258	6.482
19.93	-149.641	2.684	4.478	4.065	4.47
17.243	-137.624	2.221	8.605	1.868	6.106
18.331	-148.466	2.906	3.523	2.255	6.428
16.8	-154.862	4.6	5.365	3.341	5.775
16.322	-145.677	1.055	2.762	3.83	5.02
18.472	-153.689	4.648	3.285	1.771	6.857
19.312	-144.954	1.68	3.164	4.489	4.57
19.7	-138.446	2.285	3.129	3.953	7.943
21.34	-170.919	8.532	6.703	10.625	6.124
19.71	-160.894	1.164	5.639	8.515	7.39
18.985	-139.447	1.114	5.576	1.646	5.909
16.202	-161.039	5.401	2.739	4.42	6.064
17.866	-139.186	2.745	6.99	1.693	6.221
22.555	-169.85	2.874	4.428	5.425	5.967
25.062	-144.908	2.022	4.673	4.593	4.501
21.259	-138.398	4.799	5.28	3.932	7.826
22.067	-176.855	1.282	4.081	7.942	8.794
20.431	-153.398	2.915	2.89	1.837	6.196
20.925	-168.819	4.623	7.084	11.383	4.64
20.108	-139.467	1.961	3.034	6.74	4.682
15.456	-135.308	1.586	7.387	3.443	7.754
22.531	-156.653	4.915	7.371	5.531	5.049
21.203	-124.662	6.007	10.105	7.374	7.993
19.256	-127.238	5.058	4.166	9.721	3.731
19.849	-142.162	2.729	6.452	8.76	6.634
23.543	-154.425	4.789	3.408	5.4	5.763
20.585	-138.563	6.498	4.671	1.775	7.911
22.489	-140.928	2.422	5.921	3.973	4.761
23.316	-154.575	2.577	5.506	2.592	3.619
22.26	-138.176	4.396	9.557	5.959	8.866
19.258	-51.689	0.504	5.502	3.869	3.504
20.787	-151.244	1.636	2.823	4.998	8.648
21.747	-142.919	3.03	6.136	4.2	8.395
21.022	-135.524	1.047	3.628	8.99	3.474
17.716	-131.855	5.032	3.029	2.763	5.901
21.605	-126.045	4.558	5.462	3.909	3.949
22.417	-155.994	4.59	9.576	5.713	2.515
17.464	-128.746	2.856	3.4	1.651	6.467
21.21	-145.62	3.378	4.293	3.826	7.962
18.539	-141.965	2.769	4.462	5.604	3.063
16.951	-168	4.399	5.092	2.774	6.486
16.259	-160.214	4.496	3.13	1.611	7.775
19.969	-162.127	5.302	8.439	5.434	3.866
21.383	-153.813	5.328	3.463	4.518	7.812
20.121	-167.507	4.953	4.128	4.094	6.724
16.716	-172.215	4.79	3.254	5.745	7.173
20.556	-159.028	4.663	7.13	4.354	9.193
22.653	-151.682	4.53	2.449	10.887	8.077
21.62	-141.161	4.855	5.106	8.709	10.057
17.827	-144	2.424	5.693	5.462	4.636
20.21	-158.298	4.87	4.955	8.168	5.638
16.31	-146.168	1.724	2.796	1.682	3.431
15.865	-136.437	5.209	8.262	5.453	4.737
19.769	-148.614	3.916	5.635	5.179	7.461
21.41	-150.381	0.945	4.959	1.119	4.243
19.704	-145.956	1.693	5.403	1.74	8.193
20.858	-150.995	2.954	5.022	4.779	6.06
18.802	-141.575	8.274	9.405	8.18	8.706
20.937	-161.857	1.077	2.837	3.581	3.965
21.503	-160.36	5.032	8.898	3.765	7.216
18.474	-146.097	1.491	3.015	4.093	5.607
21.243	-161.869	4.467	5.299	7.119	9.704
14.103	-175.248	4.951	8.021	4.268	3.736
18.795	-77.49	2.44	5.538	1.013	6.071
15.302	-156.437	4.344	6.867	7.663	5.935
19.402	-142.515	2.04	9.093	4.644	8.28
17.814	-165.953	7.439	5.075	5.75	5.855
16.85	-133.642	2.712	8.081	4.212	7.076
20.218	-139.71	5.494	3.574	3.854	7.616
18.835	-146.979	4.677	4.036	1.591	4.926
20.853	-143.974	4.526	8.023	5.303	5.618
17.761	-166.257	2.1	3.09	1.512	4.603
18.461	-141.293	4.646	10.589	3.901	7.904
18.161	-166.193	3.094	8.871	0.976	7.235
15.093	-126.933	3.76	4.118	5.079	3.599
23.391	-165.973	2.79	3.944	4.475	2.878
14.877	-141.046	3.401	5.28	3.79	5.151
23.446	-150.972	5.041	9.194	3.872	4.687
22.897	-77.684	1.092	7.515	4.114	8.784
18.877	-141.284	1.869	7.059	6.35	5.832
20.136	-146.825	1.181	9.034	1.645	6.704
16.393	-132.498	3.448	5.151	3.954	8.914
23.312	-152.887	4.754	6.37	6.211	6.499
18.726	-172.108	4.718	7.242	3.517	3.087
22.815	-169.174	5.902	4.128	9.837	4.757
18.042	-146.395	1.192	4.867	1.544	8.247
20.548	-164.96	2.791	4.497	4.454	5.566
21.589	-43.414	2.563	2.609	3.59	8.505
18.053	-136.954	2.883	6.873	6.3	5.79
21.983	-111.404	2.681	3.004	3.173	5.825
18.895	-144.163	5.092	4.661	4.523	4.905
24.231	-171.858	4.208	9.293	5.146	6.445
18.557	-162.027	3.265	8.568	1.473	3.993
19.586	-143.686	2.629	6.041	9.455	3.151
18.972	-128.686	6.222	3.021	4.539	6.015
22.929	-169.657	1.446	2.928	4.171	5.425
25.724	-160.166	5.891	8.036	11.877	9.374
21.528	-156.78	4.717	6.296	11.516	3.673
16.673	-167.314	4.253	8.993	5.327	3.536
20.854	-140.393	4.175	4.683	3.17	7.702
21.309	-157.279	3.782	6.342	4.047	3.383
22.855	-126.949	2.636	7.938	1.796	7.533
18.656	-136.667	5.303	8.386	10.863	5.811
19.332	-116.945	4.471	6.654	2.112	5.725
22.119	-154.613	4.764	8.168	3.113	9.995
20.346	-160.568	2.453	3.634	8.762	6.675
19.453	-125.094	2.812	7.001	1.077	5.39
20.802	-168.777	4.804	3.609	4.031	6.767
19.394	-151.09	4.784	4.58	4.054	8.29
17.193	-144.584	2.911	5.122	0.922	3.553
18.398	-123.675	3.155	9.117	3.32	6.196
18.535	-138.354	2.985	4.032	6.613	4.779
19.984	-130.882	1.498	2.983	3.669	3.945
20.537	-139.98	2.314	4.74	4.037	7.859
16.505	-143.675	8.141	5.563	3.769	6.15
22.548	-138.306	4.724	6.538	3.778	7.794
17.315	-144.104	4.862	4.718	2.675	5.56
25.972	-159.784	2.222	8.366	3.884	8.41
18.255	-149.477	3.077	7.655	4.303	6.941
19.998	-161.499	4.635	3.568	5.068	3.139
16.152	-136.136	2.397	5.131	2.01	3.539
20.263	-144.404	2.607	7.369	8.8	7.512
16.722	-156.92	2.284	5.371	2.758	6.794
21.711	-135	4.533	8.214	3.446	5.088
20.221	-145.163	2.378	10.318	1.268	3.873
19.261	-157.879	1.874	3.94	1.563	6.347
23.975	-155.067	5.529	4.506	7.417	7.324
22.58	-162.561	4.87	7.118	0.823	0.695
17.715	-138.864	5.009	2.702	4.02	4.631
20.115	-134.283	2.818	2.785	4.649	4.448
18.106	-155.086	4.753	3.629	0.97	6.218
21.758	-137.023	2.071	8.69	9.329	8.192
19.585	-156.187	4.507	6.436	1.963	10.141
23.368	-160.217	1.474	4.407	4.188	4.121
19.05	-164.102	2.182	4.516	11.567	4.61
16.34	-132.893	5.779	4.036	4.64	4.772
16.583	-136.993	2.791	8.449	10.61	5.41
13.445	-158.883	11.904	4.763	0.909	5.532
19.785	-156.017	5.012	2.486	4.375	7.077
16.667	-133.737	4.951	7.702	5.379	4.399
17.571	-127.375	2.674	8.748	3.852	7.561
19.879	-149.523	4.881	6.003	3.052	4.794
17.563	-134.575	4.449	3.773	4.301	5.706
19.676	-165.311	4.932	8.858	4.411	5.542
22.429	-172.819	6.37	2.097	8.478	7.111
22.995	-169.017	2.511	4.792	4.116	9.165
20.949	-133.742	2.679	5.382	4.191	6.629
21.276	-154.147	1.748	5.6	4.103	5.097
17.57	-144.548	1.283	7.446	4.77	4.276
19.163	-174.506	4.415	4.094	3.833	8.735
21.033	-174.924	5.723	9.624	4.305	6.172
18.019	-149.532	3.087	6.604	4.376	3.407
20.236	-138.685	10.814	6.302	8.471	9.922
21.309	-135.553	4.083	6.548	10.673	7.223
23.399	-147.647	2.547	8.755	8.746	9.104
19.8	-169.388	2.611	6.652	2.86	5.285
15.906	-142.169	1.467	3.725	3.547	6
23.804	-140.993	1.03	7.14	2.818	10.299
20.074	-148.992	1.296	7.482	6.662	5.226
19.171	-157.844	2.329	3.482	1.25	3.816
20.483	-61.789	3.575	4.066	2.981	5.883
17.684	-150.948	1.084	9.991	4.44	3.056
17.174	-163.678	5.054	7.937	2.209	4.983
18.576	-158.259	4.329	6.516	9.169	4.517
23.023	-183.146	2.597	8.458	4.318	7.45
22.493	-159.461	5.135	2.712	3.94	7.692
17.715	-168.824	6.785	5.893	1.771	5.041
20.27	-138.514	4.173	4.168	4.129	3.303
17.513	-141.524	2.437	3.173	3.854	3.817
21.341	-149.3	4.121	8.439	6.296	6.708
21.021	-161.844	5.033	4.158	4.155	7.757
17.833	-143.774	4.836	7.038	4.218	5.103
17.991	-181.241	6.015	8.324	10.214	4.373
22.228	-150.166	4.954	4.358	4.406	11.127
17.219	-157.796	3.831	4.282	3.598	5.224
20.185	-165.866	4.688	9.034	11.268	7.513
19.416	-135.376	3.553	2.7	3.524	7.659
18.26	-142.999	3.16	3.557	2.072	6.838
15.381	-140.792	4.339	6.312	3.666	4.222
14.512	-152.089	3.35	1.748	2.203	6.047
21.469	-178.069	4.463	8.296	9.802	8.217
21.292	-158.918	1.358	4.456	7.049	6.837
19.462	-149.814	6.444	5.731	4.098	4.424
16.493	-157.874	4.449	5.597	4.065	5.517
16.891	-130.889	4.767	3.828	4.443	4.186
20.834	-154.83	3.459	3.772	4.64	3.514
16.744	-142.122	2.48	5.152	1.606	9.728
23.411	-154.485	6.405	4.01	4.181	5.037
17.178	-136.69	3.156	3.442	5.305	4.977
26.028	-143.228	11.627	6.884	4.236	9.769
17.122	-138.657	2.46	3.355	4.027	8.474
21.277	-176.085	2.52	2.654	2.112	3.536
19.535	-109.936	2.394	5.465	4.257	6.071
18.315	-141.376	5.379	4.461	3.976	2.841
18.629	-148.364	5.492	6.176	3.914	5.156
19.95	-145.159	4.239	2.927	4.288	5.966
18.424	-138.615	8.878	4.935	4.135	5.926
23.678	-144.281	1.916	7.67	9.514	9.045
14.487	-43.168	0.659	5.156	4.149	8.855
20.946	-141.612	4.374	9.485	1.726	6.787
14.87	-162.576	5.834	5.208	3.338	6.298
17.032	-157.124	3.737	7.544	7.022	4.177
16.783	-152.404	1.642	5.776	2.879	6.343
19.006	-123.993	2.155	7.508	8.309	4.035
21.213	-146.019	4.067	5.468	4.202	7.68
20.997	-73.64	2.742	5.167	0.933	2.627
22.009	-174.199	4.646	6.628	1.942	5.101
18.565	-162.044	4.968	7.765	3.908	4.985
17.878	-134.138	2.729	3.234	5.805	6.571
20.086	-133.756	4.693	10.341	4.399	8.781
21.757	-162.339	4.905	8.035	4.152	6.82
18.754	-169.998	4.6	5.761	1.359	7.321
23.969	-152.769	4.731	6.458	4.591	6.269
19.289	-132.59	4.32	5.89	2.651	6.344
20.63	-142.913	2	2.95	4.14	4.659
19.724	-152.246	5.018	4.864	4.411	3.461
20.012	-147.582	2.183	8.717	4.748	5.792
21.982	-161.893	4.807	4.027	4.289	4.602
21.67	-143.661	5.325	7.246	5.615	4.384
19.278	-153.18	2.328	8.659	6.988	5.72
18.649	-135.39	1.757	3.64	4.218	3.707
22.108	-153.263	4.868	8.225	4.804	8.266
21.617	-170.367	1.839	8.284	2.073	6.855
21.451	-150.895	1.013	3.972	4.847	4.931
19.994	-163.674	2.632	7.11	1.652	9.703
25.112	-129.848	1.901	3.001	2.72	4.449
21.346	-144.854	1.543	7.041	3.902	4.813
22.383	-170.179	4.631	10.211	8.069	3.166
16.654	-142.523	8.249	4.376	6.538	5.722
24.541	-160.146	4.815	3.247	4.202	4.991
24.779	-148.574	5.058	4.946	11.193	10.63
19.738	-135.711	2.678	3.489	3.959	4.526
20.386	-137.253	3.117	5.334	3.317	6.962
19.903	-133.297	1.194	7.746	1.208	8.988
19.89	-162.848	1.725	4.291	1.763	5.887
21.463	-145.634	4.79	9.916	6.145	8.232
17.707	-136.264	4.805	8.483	2.864	6.039
19.181	-168.278	4.273	8.121	0.952	6.41
20.897	-141.041	4.834	5.586	4.278	8.225
20.129	-21.785	0.86	2.86	4.451	6.09
19.053	-174.308	4.709	2.947	3.526	6.215
25.959	-145.748	8.984	5.652	5.778	4.152
21.36	-133.806	3.515	8.831	5.767	4.683
21.062	-139.094	2.461	9.42	3.635	5.163
24.106	-154.06	5.096	5.105	5.108	9.446
20.285	-135.971	2.789	7.58	3.624	9.227
21.712	-151.984	5.073	5.155	10.335	9.443
18.467	-138.774	1.186	6.714	3.968	8.275
24.813	-135.681	4.049	2.911	3.754	6.465
20.91	-134.978	4.955	7.166	3.682	4.146
21.274	-127.828	4.979	9.387	6.715	6.373
21.034	-138.321	10.377	6.911	9.154	9.414
22.791	-129.848	4.137	6.372	1.234	3.337
18.716	-157.187	4.796	1.204	4.13	8.289
18.91	-171.983	1.424	6.548	1.658	3.44
22.482	-32.068	0.569	3.372	7.13	3.269
24.355	-148.268	2.395	3.039	4.842	5.995
19.301	-177.009	1.12	5.345	0.739	6.564
23.875	-143.824	2.751	10.31	4.353	6.047
14.376	-136.442	2.035	4.506	1.553	3.621
17.045	-145.28	8.926	5.594	6.637	3.609
22.13	-160.531	4.712	2.9	4.669	3.712
17.271	-162.836	4.981	7.459	5.591	4.415
17.164	-136.356	5.595	3.937	4.433	5.127
19.289	-163.622	3.061	5.147	3.136	5.117
21.015	-142.993	1.169	7.559	4.089	6.084
19.922	-136.077	1.249	8.679	9.116	4.863
23.996	-156.609	4.824	6.96	4.202	10.492
20.354	-140.685	1.213	3.788	4.539	4.353
25.708	-144.65	2.556	5.622	2.069	8.008
20.225	-155.572	6.082	2.471	1.923	3.71
17.232	-165.164	2.486	3.914	7.51	7.25
19.971	-152.278	4.789	2.348	1.196	6.799
22.581	-162.849	4.898	6.322	2.228	7.965
22.242	-154.135	3.141	8.33	3.352	4.534
25.668	-161.477	4.759	9.148	8.247	6.23
22.452	-151.125	2.902	10.53	4.014	5.421
22.032	-147.416	1.682	5.922	2.48	4.577
15.829	-155.181	3.222	4.412	3.902	1.949
26.976	-154.053	2.444	5.873	10.86	8.176
21.338	-162.755	4.388	5.999	11.527	3.729
26.158	-161.738	7.296	9.336	9.692	11.332
16.504	-150.629	4.671	6.731	4.739	5.752
27.548	-166.309	4.991	7.366	1.894	3.675
17.807	-136.342	5.142	4.244	4.125	4.554
26.288	-184.002	4.676	2.434	4.251	6.481
23.73	-171.458	5.021	6.068	7.571	7.637
21.984	-155.951	4.831	9.523	4.104	6.763
19.845	-40.021	0.868	5.085	5.042	6.144
15.895	-144.818	1.418	8.566	4.292	4.439
24.333	-148.606	2.047	7.446	1.554	4.173
18.289	-159.266	2.797	9.509	1.654	7.807
21.512	-160.748	1.061	6.125	11.11	7.577
20.048	-168.764	2.705	3.675	5.963	8.152
21.32	-165.528	2.586	4.427	3.955	5.133
14.212	-154.147	4.922	8.255	5.601	3.673
16.194	-150.472	2.111	8.998	5.28	4.997
19.227	-153.225	1.461	1.507	3.993	5.365
19.752	-157.501	4.714	4.147	2.735	3.55
18.016	-119.173	3.307	4.66	4.785	4.557
19.869	-151.565	2.95	4.85	7.715	4.732
17.549	-138.282	4.711	7.505	6.133	8.801
21.652	-156.773	11.047	4.224	7.321	9.165
20.021	-147.561	1.073	6.007	1.348	7.371
20.009	-149.573	3.329	7.511	2.054	4.333
18.638	-121.742	1.64	8.392	0.963	6.483
24.06	-148.911	0.649	3.725	1.638	8.895
21.805	-156.402	8.996	10.154	4.612	8.083
23.644	-151.998	1.841	8.437	3.221	9.564
22.478	-140.873	2.135	3.748	4.097	5.377
19.004	-166.992	4.861	6.501	4.388	8.628
14.586	-140.814	5.271	4.818	4.114	9.534
25.683	-145.544	3.301	6.487	4.501	3.365
17.17	-157.037	1.217	8.385	4.116	3.783
20.686	-147.153	2.471	2.779	3.961	7.234
22.562	-158.196	2.649	4.882	4.688	8.198
21.805	-145.397	5.112	3.673	11.651	6.613
20.664	-127.42	5.131	7.746	3.9	6.932
19.688	-148.994	3.033	2.467	4.401	6.034
20.593	-140.258	1.779	7.277	3.905	7.413
19.089	-159.669	4.554	4.401	4.409	4.52
18.583	-147.547	4.734	5.435	6.253	3.739
15.195	-39.719	0.906	5.094	4.151	5.377
17.258	-163.259	3.113	2.534	1.31	6.065
23.881	-41.833	0.698	8.936	5.057	5.074
21.608	-147.501	2.954	8.474	8.459	9.659
19.01	-143.731	2.247	2.823	2.061	8.425
22.112	-169.944	2.437	5.5	10.01	5.677
17.666	-153.834	5.072	3.555	3.775	3.589
20.042	-157.523	5.353	5.927	3.999	5.33
27.701	-144.738	1.962	7.319	4.161	3.75
18.386	-161.486	5.032	2.892	1.826	5.792
21.401	-163.014	5.228	4.463	4.419	4.95
24.037	-136.187	4.658	5.426	5.538	4.585
20.227	-156.586	3.023	8.427	1.888	4.786
20.809	-129.925	4.829	5.96	4.521	5.576
19.299	-142.177	3.305	7.278	3.094	2.627
16.359	-133.252	5.6	4.226	3.918	7.887
17.153	-137.837	2.655	4.467	5.138	9.69
19.616	-137.545	2.768	3.477	2.058	6.73
22.187	-145.224	3.159	4.647	5.085	3.719
16.738	-34.992	0.475	2.539	2.76	4.26
23.438	-42.066	1.114	6.19	3.898	5.256
20.628	-147.099	11.767	3.043	4.493	6.443
24.175	-163.226	4.888	8.583	5.438	3.904
23.872	-151.454	3.866	4.637	3.901	6.535
20.135	-164.59	5.165	4.294	8.544	3.351
18.083	-181.309	2.582	7.106	4.506	8.337
18.287	-146.917	4.625	8.319	5.18	3.996
18.384	-139.957	2.151	3.33	1.516	3.373
19.784	-162.244	4.585	9.725	3.482	4.903
28.002	-149.018	2.793	8.739	9.399	5.607
21.478	-149.038	2.919	7.582	6.951	7.06
18.169	-137.347	3.943	7.849	2.827	4.536
21.749	-136.155	2.933	7.849	9.522	9.084
19.817	-126.275	4.319	6.526	1.336	6.319
23.583	-156.561	0.923	6.077	4.176	9.611
18.775	-140.691	2.436	3.315	5.54	10.579
17.332	-126.104	3.627	7.414	2.703	6.004
21.239	-132.824	4.679	3.519	4.675	3.578
21.903	-157.342	3.138	6.912	4.066	7.524
18.428	-140.111	3.108	4.909	3.886	4.421
19.994	-147.861	1.773	4.428	3.763	7.673
20.875	-157.821	2.339	8.507	4.318	3.34
23.91	-144.578	1.104	9.117	9.437	5.499
25.989	-160.842	4.976	9.751	9.93	5.298
22.327	-129.22	2.055	6.554	3.941	5.202
17.227	-123.559	4.119	6.552	7.697	3.821
14.539	-149.822	2.771	3.564	4.092	9.223
24.071	-173.709	5.085	8.763	0.793	11.258
22.924	-135.026	4.993	4.981	4.06	4.029
17.415	-153.405	2.418	5.709	6.699	3.354
19.017	-135.096	1.016	2.929	3.769	5.584
19.814	-162.038	5.355	4.847	3.934	8.085
22.508	-183.382	2.545	9.28	9.55	3.358
23.915	-141.853	4.355	7.482	8.619	6.589
17.195	-131.295	2.098	8.274	3.932	7.189
19.662	-168.248	2.6	7.461	2.995	5.799
21.018	-136.065	4.54	6.674	10.486	5.045
20.654	-150.982	1.119	8.56	0.87	8.916
17.351	-144.15	5.364	6.991	4.022	5.595
20.474	-163.557	5.192	3.117	3.516	7.773
18.001	-150.232	4.429	3.629	4.032	5.581
17.966	-146.684	6.189	4.452	1.882	4.656
20.241	-112.73	3.287	4.668	4.222	6.483
19.836	-134.393	5.096	4.594	4.155	7.045
20.141	-154.979	4.32	8.348	5.643	6.785
20.198	-158.762	4.687	5.066	11.186	7.463
16.119	-150.847	1.48	5.285	4.022	5.134
19.065	-161.097	2.598	3.23	1.653	4.633
22.131	-152.7	1.334	8.166	4.276	8.177
17.763	-154.414	2.746	4.394	4.485	9.871
20.833	-157.817	2.522	7.55	9.253	6.006
19.13	-161.019	1.721	3.808	2.63	4.223
19.342	-161.727	2.774	8.131	3.044	7.226
19.941	-140.229	4.786	2.876	1.499	6.75
19.982	-142.208	4.781	5.851	4.979	7.303
23.536	-143.738	3.433	4.729	2.141	6.594
21.951	-138.573	4.973	8.932	9.147	8.869
23.493	-163.847	4.718	8.562	4.534	5.837
21.076	-161.642	5.676	2.575	1.382	4.719
14.278	-142.03	4.6	5.515	3.387	5.353
21.073	-158.274	4.034	3.359	4.032	8.654
17.232	-158.154	5.663	10.399	4.804	8.486
17.489	-172.292	1.334	8.311	4.8	5.204
20.891	-143.712	4.167	7.803	4.989	10.216
17.911	-155.581	3.349	4.606	4.243	5.76
25.017	-12.772	0.895	6.811	7.924	7.286
19.455	-146.766	4.69	4.088	2.169	5.233
21.338	-132.113	3.124	4.466	2.583	7.052
26.353	-137.297	4.664	7.914	6.051	2.933
21.134	-150.693	4.129	4.689	11.177	10.122
20.607	-137.313	1.085	4.618	2.199	5.549
19.587	-154.346	4.745	4.337	6.511	8.029
17.622	-84.068	1.322	6.607	3.836	6.031
17.52	-147.891	5.509	3.754	3.804	5.217
15.479	-159.022	2.724	4.353	3.797	3.287
16.222	-154.914	1.881	2.864	0.768	3.857
18.308	-145.614	5.761	3.579	3.643	4.299
20.811	-144.784	3.134	4.763	1.721	5.826
19.297	-126.18	3.36	4.505	4.556	3.921
20.956	-139.66	6.263	4.932	1.258	8.74
20.96	-141.264	2.019	7.428	4.343	5.968
16.641	-154.575	2.727	7.135	5.637	4.681
20.074	-147.196	4.43	9.377	4.59	4.733
22.647	-164.388	4.657	8.361	5.011	6.57
19.363	-148.199	4.928	4.752	3.889	6.074
18.282	-127.312	1.451	6.252	1.736	7.037
22.948	-182.564	4.614	10.025	4.223	8.263
19.077	-134.242	1.964	4.517	4.326	5.202
23.35	-161.401	1.177	6.669	4.446	7.975
17.279	-158.896	2.767	6.251	4.726	6.609
20.537	-152.663	5.858	4.053	1.499	8.058
24.522	-133.425	4.394	6.904	11.03	8.921
20.037	-137.421	5.128	7.833	6.627	4.69
23.647	-128.78	3.812	5.868	10.57	7.09
18.014	-139.236	3.146	2.419	4.386	4.725
21.761	-163.71	4.896	5.219	4.699	8.018
21.434	-141.141	2.046	8.154	4.545	7.765
22.112	-135.111	4.192	5.467	3.387	2.996
19.359	-154.998	4.775	6.902	4.205	6.77
20.364	-156.706	2.502	7.119	5.789	6.036
19.985	-149.001	1.483	2.625	3.057	6.015
20.499	-166.285	1.156	5.621	3.782	4.564
26.781	-145.64	3.004	4	8.549	7.28
19.64	-160.617	4.694	6.008	2.982	6.065
16.907	-189.757	4.828	2.991	0.377	4.192
21.175	-119.057	4.897	6.683	5.499	7.234
22.259	-151.398	5.247	10.211	2.304	7.159
23.177	-167.966	2.138	3.888	4.058	9.308
18.713	-148.929	1.45	5.375	2.052	6.291
18.686	-140.958	2.316	5.747	3.686	4.345
16.707	-146.296	5.129	3.948	4.135	3.677
23.322	-147.488	4.599	4.215	3.696	10.022
21.615	-130.303	3.161	8.688	6.247	2.879
23.019	-154.825	4.33	3.465	4.115	9.404
22.567	-167.025	4.152	6.364	10.54	8.817
21.691	-139.879	5.22	6.012	4.815	8.579
17.913	-159.674	10.406	4.769	5.937	7.524
20.742	-156.365	4.74	5.583	2.357	4.645
25.707	-139.541	2.542	3.714	9.849	5.728
18.307	-134.998	1.193	9.931	4.832	5.706
19.964	-145.826	4.918	4.083	5.886	6.388
19.478	-146.444	4.987	7.239	4.274	7.678
23.465	-132.424	2.623	7.302	1.703	6.487
20.483	-148.083	4.193	7.3	4.826	7.554
18.782	-130.562	4.99	3.762	4.766	4.046
20.459	-130.827	2.695	8.556	4.193	5.472
20.3	-144.969	6.067	8.482	4.271	6.362
21.503	-149.212	11.389	3.051	4.252	4.693
21.354	-139.793	3.865	7.112	4.228	4.838
20.285	-153.927	1.477	8.311	8.52	9.063
20.056	-133.619	4.579	4.125	2.962	4.413
22.76	-143.214	4.702	3.769	4.208	8.495
16.345	-133.77	2.702	6.853	2.711	5.002
21.268	-142.897	2.692	7.32	1.772	6.543
21.96	-147.028	3.981	6.431	10.889	8.253
16.607	-138.578	2.605	7.67	4.232	7.421
23.979	-149.459	4.498	8.76	2.597	7.21
18.089	-134.055	2.278	9.446	3.719	10.555
22.005	-155.183	1.84	2.266	4.301	4.212
16.232	-152.583	4.518	6.645	5.64	3.173
17.405	-142.277	4.91	3.442	4.326	6.163
22.146	-156.029	4.958	4.23	4.027	4.846
19.062	-155.078	4.572	3.038	6.26	4.229
17.888	-152.001	3.246	5.752	4.261	5.376
24.958	-131.056	3.042	8.224	4.314	7.083
16.041	-152.064	2.444	9.996	4.162	6.187
19.652	-145.294	1.684	3.986	1.396	4.895
21.972	-155.234	4.925	5.239	4.436	4.75
20.456	-165.317	4.428	5.348	0.768	9.79
18.732	-137.43	2.615	2.827	4.992	5.186
21.408	-158.791	0.977	8.836	10.274	6.54
21.391	-149.047	5.02	4.593	3.783	5.003
15.067	-138.72	3.366	6.181	4.156	3.974
18.929	-145.771	2.576	7.747	1.86	7.414
23.556	-147.866	4.628	5.029	3.757	6.413
17.883	-134.277	10.066	9.456	3.929	2.545
20.034	-157.384	4.962	7.685	4.035	7.194
20.306	-157.776	2.428	5.545	1.389	10.143
19.002	-144.872	3.214	7.352	3.921	7.523
15.486	-147.766	4.814	3.781	3.761	5.855
22.508	-144.677	5.268	4.889	4.743	7.715
23.551	-20.3	0.4	4.282	4.196	5.563
18.42	-137.846	4.161	2.646	3.989	5.327
19.896	-134.146	5.241	6.125	4.154	5.605
21.729	-145.78	4.336	4.746	2.797	5.651
16.97	-156.709	4.681	3.965	7.691	8.778
20.818	-152.126	5.92	4.092	5.387	8.545
17.248	-150.44	1.91	3.587	9.335	8.063
22.201	-123.215	5.036	8.599	6.08	8.448
18.643	-113.416	3.629	6.007	3.502	4.459
22.104	-122.754	4.392	6.481	5.187	4.97
19.205	-138.269	2.504	9.283	1.158	3.574
19.606	-151.933	4.835	3.446	4.654	8.614
16.959	-164.343	4.865	3.048	4.605	7.344
24.304	-174.385	3.612	6.226	4.001	5.417
20.513	-141.657	3.637	3.332	2.37	5.577
23.901	-170.748	3.051	5.251	4.059	10.575
25.518	-169.953	2.526	6.26	9.029	8.086
21.25	-120.799	2.358	9.208	1.8	9.671
13.739	-163.195	4.388	9.185	1.88	11.609
15.311	-120.632	2.13	3.93	3.884	3.971
16.873	-153.903	5.3	2.718	4.675	5.302
19.708	-140.7	1.597	4.795	2.674	3.961
25.016	-165.293	2.516	3.366	4.181	7.009
17.896	-154.135	2.339	9.417	7.182	5.158
16.764	-140.148	5.593	7.528	2.984	5.359
17.613	-161.385	5.832	3.996	4.005	5.909
17.689	-144.338	2.778	3.483	3.699	3.178
18.574	-156.13	4.534	8.822	5.023	5.257
19.887	-121.964	6.332	4.05	3.65	8.353
17.535	-123.923	5.613	4.279	4.113	5.579
21.854	-172.7	4.655	3.978	4.417	6.339
19.9	-134.471	4.25	7.211	8.863	5.907
19.795	-159.461	4.823	4.954	2.401	4.229
27.007	-166.99	4.315	3.63	11.503	10.268
18.23	-148.721	2.486	8.973	4.021	3.184
16.373	-146.177	5.025	3.196	4.249	4.397
13.092	-39.596	0.826	4.165	2.408	6.091
16.773	-161.238	4.877	9.463	2.437	6.129
18.865	-146.06	4.077	3.469	1.38	4.27
18.217	-147.111	3.074	8.823	4.424	3.715
15.055	-156.97	4.858	3.06	5.594	4.311
20.505	-167.658	4.295	10.127	9.079	10.655
20.037	-152.152	4.572	6.737	4.658	6.834
20.414	-129.474	2.703	6.755	7.56	8.706
15.216	-155.239	4.935	4.893	4.303	5.056
27.578	-164.041	1.309	4.593	4.391	9.617
19.938	-153.598	2.574	9.029	7.306	7.446
18.689	-160.944	5.257	7.754	4.645	3.497
20.469	-147.109	5.335	6.999	1.56	9.81
19.084	-150.098	1.664	2.511	4.287	5.491
19.565	-141.303	2.28	9.288	1.251	8.058
17.889	-164.207	4.871	9.232	4.232	5.376
17.703	-138.639	3.172	2.904	1.267	4.864
19.407	-163.613	5.589	6.222	5.273	7.567
22.578	-123.565	4.23	8.836	1.484	8.225
22.123	-124.3	1.544	5.088	7.054	9.253
20.367	-130.533	3.669	3.837	2.482	3.759
24.1	-141.546	2.691	5.019	4.324	5.097
21.549	-144.949	4.671	2.517	11.631	7.255
24.135	-163.805	1.18	3.807	7.724	8.947
15.291	-142.756	4.823	5.599	4.101	6.065
22.405	-141.129	6.401	3.415	8.375	8.399
21.544	-145.706	4.924	7.805	4.522	3.943
23.064	-152.246	4.599	7.486	9.02	7.052
20.175	-142.695	2.509	2.584	1.064	6.782
19.323	-179.749	6.642	2.652	2.779	5.965
23.674	-149.706	1.834	7.843	3.425	4.462
19.046	-148.338	4.766	4.772	4.026	7.546
21.823	-166.262	2.822	6.322	4.401	6.21
20.982	-160.626	3.547	7.175	0.951	6.249
23.428	-139.088	5.404	3.538	2.783	6.585
17.977	-151.945	3.302	8.852	9.473	7.186
21.734	-131.036	2.476	4.077	4.253	3.679
20.943	-136.022	4.363	6.777	3.438	7.304
21.69	-156.392	4.698	2.859	3.14	4.718
22.42	-131.211	1.988	3.97	6.041	8.168
15.999	-120.545	3.625	5.575	6.496	8.858
21.475	-172.345	1.106	3.625	10.441	7.121
21.575	-142.766	1.695	7.905	5.483	3.773
20.838	-156.617	4.721	3.264	3.883	4.286
22.204	-163.784	1.159	7.28	4.014	7.129
18.901	-157.396	5.337	9.861	10.814	6.425
22.512	-165.246	0.893	6.875	4.087	6.638
19.412	-149.822	2.381	6.497	4.204	4.561
20.269	-44.959	1.823	2.715	2.699	5.971
16.883	-149.625	4.716	4.287	4.135	4.038
17.737	-146.661	4.75	4.783	3.979	8.598
20.607	-162.549	4.992	8.357	8.692	5.394
20.424	-176.238	1.647	8.949	3.97	6.086
21.23	-149.441	4.653	5.809	4.009	8.403
22.636	-48.426	1.241	6.885	4.394	5.184
23.202	-121.319	3.941	7.371	2.408	3.466
19.592	-137.139	2.929	9.71	2.422	4.352
22.685	-136.335	4.918	3.089	3.624	5.693
18.072	-140.606	4.536	8.995	4.2	4.917
22.216	-113.279	1.327	7.369	3.848	6.801
18.092	-138.496	4.344	3.262	3.733	5.891
18.797	-151.697	2.457	4.706	6.266	4.485
26.748	-126.356	1.975	6.684	3.711	8.021
19.785	-150.186	1.744	3.979	11.24	4.241
17.834	-135.303	2.218	2.784	3.997	4.391
24.406	-124.801	1.555	9.576	3.29	4.638
21.699	-122.062	3.577	4.604	1.459	6.883
19.396	-129.856	1.755	7.777	1.825	5.863
23.951	-150.587	4.883	4.601	3.38	4.126
21.853	-146.551	2.099	9.584	4.006	10.967
21.956	-162.315	4.968	2.943	5.225	5.509
19.181	-140.156	2.241	3.04	3.539	3.929
24.528	-117.833	4.537	2.757	3.063	3.962
23.988	-184.609	5.178	5.092	10.263	7.39
21.945	-138.741	3.226	6.002	3.476	3.198
20.327	-141.637	1.609	6.266	3.852	9.316
17.064	-29.453	0.436	4.277	2.621	4.217
18.516	-134.224	1.166	7.011	1.6	8.404
20.218	-111.994	2.897	3.214	4.424	5.314
18.254	-157.851	5.216	8.901	4.704	4.62
19.362	-87.857	4.287	5.315	3.751	0.94
19.064	-138.355	4.623	9.569	4.958	6.296
18.683	-134.119	3.358	5.647	5.238	2.88
20.519	-148.673	4.613	5.773	5.346	8.862
18.295	-151.141	4.562	6.871	3.271	4.86
21.261	-154.565	2.009	4.657	1.923	6.897
20.711	-159.71	3.131	8.608	11.51	10.854
21.679	-137.355	1.796	4.99	1.374	6.681
23.174	-134.646	2.725	8.484	3.478	4.682
16.686	-157.789	1.517	6.129	2.411	5.522
22.124	-138.232	6.012	8.341	2.315	7.695
19.249	-140.716	6.067	9.955	10.058	5.143
18.351	-146.194	5.637	2.894	4.761	5.378
20.01	-138.929	5.221	10.68	4.9	7.472
16.752	-167.913	4.26	7.984	3.679	6.839
22.374	-138.843	2.318	4.275	1.309	9.035
19.944	-133.534	5.905	7.273	3.997	8.643
17.33	-138.927	5.966	3.343	8.943	6.448
20.376	-122.422	3.378	3.274	3.437	7.176
17.415	-133.636	1.22	5.277	1.403	4.529
22.637	-145.867	4.824	4.459	1.251	8.581
23.27	-144.98	2.298	2.788	2.685	4.386
23.842	-149.459	4.643	8.954	10.706	6.365
15.743	-183.212	4.312	6.476	1.572	4.704
21.384	-134.642	4.563	5.829	3.102	6.596
20.634	-154.568	1.192	4.066	6.295	6.394
20.634	-159.659	4.572	2.615	1.501	5.805
16.764	-130.742	2.344	3.157	4.23	5.18
17.31	-151.673	1.408	7.214	4.098	5.889
22.674	-143.461	5.348	2.845	5.043	9.09
20.732	-161.639	1.151	12.532	4.322	6.483
18.804	-148.251	2.187	6.013	5.268	4.464
20.048	-151.255	0.951	7.485	0.689	2.692
17.974	-138.551	1.998	3.062	2.993	5.102
21.597	-166.631	4.587	2.895	4.461	5.936
23.951	-164.008	1.36	4.001	3.425	8.476
17.07	-143.306	5.488	7.026	4.566	4.812
18.428	-145.816	2.727	4.502	0.886	5.684
23.913	-127.076	5.536	6.692	3.558	7.911
22.231	-158.798	4.564	2.795	1.071	7.336
19.287	-142.306	3.992	6.902	1.306	7.97
15.201	-136.213	3.164	3.606	1.771	7.262
17.196	-171.045	4.984	5.804	4.783	5.361
20.214	-156.401	2.254	3.854	5.433	6.081
20.927	-157.19	2.255	5.856	10.175	6.841
19.776	-156.646	3.643	7.726	4.188	4.307
16.965	-143.678	4.933	4.322	9.674	5.921
19.392	-156.21	1.624	4.546	2.938	9.113
17.22	-141.632	4.812	3.76	3.623	4.091
24.583	-115.287	5.944	4.669	11.779	7.932
22.779	-135.689	4.74	4.12	4.407	4.753
17.62	-133.743	2.881	6.042	8.937	7.955
20.007	-142.403	5.037	6.354	3.566	7.122
17.264	-131.766	2.935	4.048	4.665	3.963
21.931	-173.783	5.214	3.631	4.1	4.137
24.683	-151.082	5.038	9.662	4.106	6.894
18.905	-176.422	2.909	7.159	4.435	4.697
17.431	-147.602	4.623	2.396	5.902	6.69
15.422	-145.179	1.801	6.013	1.355	4.711
21.154	-133.607	5.036	4.195	3.576	3.628
17.402	-130.748	4.342	6.316	1.517	8.154
19.139	-148.573	3.946	2.91	10.844	3.353
19.681	-163.643	9.676	9.326	4.99	6.305
19.23	-129.965	5.042	6.083	0.984	9.44
23.738	-134.034	1.943	4.39	4.157	5.157
20.105	-152.544	2.509	6.434	2.412	4.651
27.138	-148.716	7.005	7.15	10.306	4.088
19.919	-139.754	4.09	4.258	4.378	6.871
22.745	-138.48	4.644	5.399	5.08	8.523
22.355	-162.082	4.629	4.45	7.017	5.417
18.149	-134.301	2.75	3.952	4.398	6.737
22.463	-174.599	4.489	2.998	4.155	5.058
19.784	-159.731	1.981	4.015	1.276	4.714
19.926	-143.663	1.348	7.805	3.647	8.051
20.628	-125.365	4.074	7.322	4.789	4.921
21.15	-173.779	4.9	2.47	4.3	4.445
20.503	-47.773	2.188	10.613	3.898	8.56
18.13	-144.617	4.81	3.825	3.727	6.959
24.641	-51.628	0.815	6.415	2.095	4.587
21.768	-137.237	4.721	3.574	4.994	5.397
17.367	-139.899	3.205	3.287	3.209	5.037
22.107	-126.426	5.105	6.341	5.774	5.767
20.767	-152.506	4.264	4.798	4.829	5.657
21.033	-144.289	9.091	5.752	5.858	7.446
18.256	-159.183	1.702	7.24	2.305	3.843
24.467	-127.659	2.325	3.701	3.947	7.469
16.639	-142.933	4.756	4.885	5.183	7.882
17.612	-139.416	3.641	5.844	2.85	3.667
18.682	-152.062	1.788	4.011	2.664	5.406
15.787	-148.916	4.629	3.555	5.161	5.105
18.151	-42.357	0.393	7.849	4.198	9.5
19.31	-142.828	3.843	3.508	2.921	5.214
19.082	-166.195	1.124	3.044	4.001	8.045
25.424	-143.828	1.948	4.603	3.823	8.076
21.443	-141.064	5.362	3.414	8.166	6.913
17.998	-152.532	1.295	4.844	4.455	3.816
17.562	-115.7	2.662	4.104	6.053	7.3
20.294	-147.965	5.031	2.443	0.953	4.081
23.61	-147.375	1.861	6.033	3.253	8.3
17.748	-186.413	2.524	2.9	4.255	1.722
20.957	-155.053	13.046	7.643	2.126	5.765
20.268	-161.842	4.096	5.642	3.692	3.016
18.101	-93.125	3.454	8.143	7	7.882
21.877	-157.999	4.903	3.73	10.846	5.751
24.363	-177.951	5.882	4.644	6.16	3.78
23.42	-138.462	7.506	6.29	6.53	3.727
16.575	-132.29	2.475	9.165	4.177	9.653
19.794	-145.11	4.615	4.404	2.279	3.387
16.127	-147.241	3.905	5.783	4.341	9.825
17.935	-152.632	4.781	5.74	1.666	7.969
17.802	-138.918	5.871	3.788	9.246	3.275
20.258	-155.51	6.144	3.133	8.651	7.844
15.884	-161.966	4.906	4.056	2.901	3.523
20.862	-154.24	5.124	8.577	9.242	5.287
20.677	-155.444	4.705	6.196	10.701	7.998
23.594	-140.344	10.416	8.407	9.754	6.04
18.664	-122.185	5.146	6.519	6.077	3.728
22.447	-163.035	2.172	9.18	4.133	8.192
19.535	-137.238	9.046	4.78	4.843	6.276
19.318	-174.637	1.359	3.246	4.06	4.493
21.804	-148.141	2.457	4.64	4.129	6.275
19.944	-158.869	1.389	9.057	3.934	6.331
19.8	-170.95	2.66	4.97	4.23	4.393
21.998	-139.61	1.454	2.568	4.529	8.357
24.163	-158.384	2.63	2.977	7.89	7.806
18.589	-31.911	0.777	9.78	1.403	6.4
19.036	-75.146	4.252	8.053	2.566	4.513
20.934	-16.09	0.657	2.176	5.464	3.367
20.444	-162.294	4.266	6.256	4.648	8.44
19.308	-127.137	3.629	2.937	4.002	3.682
20.364	-158.921	2.238	4.032	1.359	4.776
19.798	-124.45	5.268	3.838	4.992	4.419
20.852	-175.464	2.318	8.485	1.042	7.738
18.95	-148.999	5.682	4.896	4.435	1.063
18.379	-155.398	1.142	2.16	3.976	4.421
30.134	-126.059	4.366	6.168	3.811	11.1
25.31	-136.237	3.93	2.978	4.339	6.629
20.881	-160.517	1.913	6.766	2.739	4.661
24.004	-166.956	4.391	8.323	6.721	10.512
21.72	-143.001	3.239	7.492	4.755	6.11
21.313	-142.527	2.641	7.396	1.511	5.955
19.925	-146.767	2.706	5.917	0.845	7.933
23.335	-143.122	2.804	3.984	0.767	9.622
21.801	-152.962	5.492	4.367	2.805	5.03
26.587	-145.507	2.886	3.367	5.087	4.733
18.301	-130.642	4.758	5.465	0.992	5.087
20.131	-155.175	3.366	2.911	4.186	4.046
19.937	-155.516	1.606	7.488	5.857	6.111
24.409	-152.857	5.709	6.287	9.452	4.024
23.409	-127.595	4.416	6.775	9.21	5.861
18.965	-150.437	4.661	3.069	2.149	7.121
16.211	-142.202	4.635	5.325	10.863	5.065
28.559	-131.123	1.677	5.943	3.384	4.348
16.36	-156.218	4.406	5.68	4.145	3.579
17.11	-151.59	2.765	6.818	4.03	8.996
16.693	-155.708	5.082	4.537	1.802	6.981
20.318	-155.067	4.149	2.522	3.943	6.716
17.747	-156.651	4.811	3.268	1.184	5.709
18.347	-136.63	0.961	6.076	6.36	4.527
19.733	-151.275	5.157	7.089	3.652	4.144
25.377	-162.122	1.921	4.777	4.261	7.851
30.966	-148.305	3.287	3.687	9.104	7.574
21.777	-135.256	4.687	6.622	4.361	5.833
25.279	-160.716	1.429	9.077	4.154	12.37
21.525	-147.973	4.698	9.903	4.736	5.093
26.706	-116.665	2.765	8.1	4.683	7.431
22.785	-154.847	4.917	6.629	8.934	5.874
22.159	-132.258	1.118	6.444	5.751	8.538
19.911	-142.19	0.874	9.957	11.19	3.381
23.738	-146.384	8.915	9.034	8.166	5.716
22.157	-166.096	2.678	2.537	4.586	8.718
20.317	-149.112	3.276	3.584	4.421	4.682
20.893	-166.521	4.193	3.113	4.06	3.657
20.077	-136.546	6.561	4.162	4.156	4.58
24.15	-161.71	1.795	3.979	7.469	7.638
23.49	-160.604	7.063	9.212	4.258	8.647
21.807	-134.674	3.474	3.617	4.111	4.124
22.011	-163.307	4.991	7.831	4.533	7.096
18.809	-147.755	2.72	3.927	2.608	6.535
22.318	-140.154	3.316	6.508	1.879	3.887
25.685	-140.835	6.575	9.985	4.762	6.353
21.16	-136.802	4.753	9.038	4.043	6.046
19.17	-140.444	1.998	3.535	1.111	5.546
20.606	-137.175	3.125	7.377	3.189	6.874
18.626	-110.689	3.15	6.296	3.755	4.879
22.375	-165.463	7.477	7.957	2.507	4.512
20.175	-132.624	4.663	4.353	5.186	10.113
16.588	-152.381	4.881	7.002	3.356	7.24
20.436	-144.851	1.55	3.393	3.912	1.386
22.813	-156.202	9.218	5.836	9.668	6.301
25.038	-166.305	4.683	6.157	1.287	5.226
14.839	-149.731	4.645	3.011	4.742	4.66
22.714	-133.917	3.391	4.526	4.79	4.326
20.176	-144.605	2.688	5.237	9.268	7.874
19.435	-149.202	5.166	8.84	3.431	7.788
22.705	-160.86	5.693	6.532	5.823	8.339
18.213	-136.22	1.614	4.377	4.145	5.36
23.986	-143.104	1.358	6.088	4.168	5.779
20.808	-138.471	1.197	5.839	5.217	6.647
20.562	-135.482	5.216	6.876	4.693	4.245
21.473	-139.368	4.775	6.064	9.658	9.644
18.744	-149.478	4.637	4.844	1.901	6.058
20.475	-153.32	4.633	2.954	4.049	3.55
20.21	-156.35	2.929	6.094	3.791	7.265
14.168	-164.539	4.766	8.63	4.115	5.516
19.872	-155.059	2.806	2.919	4.135	4.682
21.46	-134.785	4.761	8.469	2.796	4.387
20.195	-151.548	1.67	7.916	4.614	5.636
20.268	-139.207	3.149	2.053	2.819	3.784
15.358	-137.956	1.957	8.561	3.576	4.369
24.014	-147.349	4.688	4.564	3.908	5.778
19.167	-172.073	2.476	8.603	3.858	7.286
25.726	-141.87	3.777	7.517	5.066	5.338
20.86	-72.61	1.91	8.723	2.872	6.588
19.8	-162.877	2.553	4.407	8.677	7.05
24.103	-147.821	2.235	3.908	4.097	6.443
20.547	-153.257	3.903	5.487	4.109	3.178
20.858	-162.968	5.938	4.342	4.974	5.1
23.469	-158.241	1.51	9.675	1.666	7.494
17.282	-125.997	2.535	4.198	3.576	4.092
19.91	-149.052	1.473	3.508	1.721	9.178
20.557	-134.507	1.216	3.915	3.475	4.844
22.859	-145.784	2.481	2.807	1.434	8.72
22.133	-136.73	4.625	5.706	7.443	4.967
20.771	-155.88	4.972	4.831	10.86	8.118
22.034	-150.732	6.726	5.005	3.056	7.041
21.383	-173.963	4.553	4.577	4.538	6.41
15.561	-154.329	2.526	6.7	3.968	4.367
19.797	-155.158	4.208	8.067	2.133	4.332
19.374	-151.237	4.854	3.015	1.64	8.198
18.129	-138.941	4.825	4.633	4.363	5.971
20.428	-153.532	0.971	5.108	7.634	7.473
21.812	-157.921	5.095	7.367	10.605	4.8
20.8	-160.013	1.818	9.36	1.74	10.327
16.983	-151.998	3.579	10.655	2.137	6.062
17.316	-139.203	0.846	4.777	3.263	3.614
19.482	-133.671	2.374	3.411	3.676	5.802
24.526	-132.761	2.098	7.608	7.477	5.262
20.322	-153.538	3.054	2.698	3.837	4.728
[truncated: 2,802 more rows]

## Sheet: abinitio_cluster_freq
RMSD bin	frequency
0	0
0.25	0
0.5	0
0.75	0
1	0
1.25	0
1.5	0
1.75	0
2	0
2.25	0
2.5	0
2.75	0
3	0
3.25	0
3.5	0
3.75	0
4	0
4.25	0
4.5	0
4.75	0
5	0
5.25	0
5.5	0
5.75	0
6	0
6.25	0
6.5	0
6.75	0
7	0
7.25	0
7.5	0
7.75	0
8	0
8.25	0
8.5	0
8.75	0
9	0
9.25	0
9.5	0
9.75	0
10	0
10.25	0
10.5	0
10.75	2
11	1
11.25	2
11.5	5
11.75	11
12	8
12.25	14
12.5	31
12.75	31
13	38
13.25	59
13.5	78
13.75	116
14	154
14.25	190
14.5	257
14.75	359
15	448
15.25	518
15.5	640
15.75	785
16	938
16.25	1041
16.5	1211
16.75	1452
17	1687
17.25	1657
17.5	1959
17.75	2146
18	2269
18.25	2336
18.5	2414
18.75	2681
19	2685
19.25	2788
19.5	2817
19.75	2729

## Sheet: abinitio_hairpin
R1R2	R2R3	R3R4	R4R'
16.5	15	19.2	20.5
21.5	19.9	8.7	5.1
12.7	14.9	37.3	13.4
27.5	5.1	14.7	8.3
15.2	17	32.7	12.3
14.7	6.2	10.6	9.4
8.4	15.9	20.1	25.9
18.2	25.6	30.5	20.6
14.8	13.8	13.4	15.7
32.9	10	17.7	21.5
12.2	16.6	19.9	16.1
23.8	22.3	20.2	28.5
11.3	21.8	12.7	12
15.5	10.5	16	27.4
12.7	9.5	16.9	16.7
25.7	4.7	5	5.4
20.6	17.5	13.1	26.7
26.1	15.5	10.1	9.6
32.4	14.2	4.3	31.4
23.5	23.6	9.4	19.9
8.2	11.2	39.1	31.4
12.2	16.5	5.4	11.6
27.6	10.8	16.3	17.8
18.3	6.9	38.8	23.9
35.9	4.8	14.9	14.8
21.5	14.7	13.2	8.9
16.2	5.5	10.1	16.9
15.5	12.1	23.3	28.2
21	17.8	4.3	38.4
6.3	19.9	4.6	18.3
28.9	15.2	11.9	28.4
8.4	11.8	29.9	26.5
16.3	23.6	11.4	16.5
11.9	16.3	15.7	27.7
34.3	15.9	16.5	30.6
37.9	6.8	19.4	30.1
13.8	15.2	11.1	5
16.7	10.1	19.3	22.5
12.3	15.2	12	7.4
11.5	21.4	16.6	19.1
21.8	6.9	15.6	39.2
23.3	18.9	18	4.6
23.1	13.5	9.1	12.6
33.5	10.4	8.8	11.2
13.3	9.5	6.1	27.5
21.5	15.2	18.6	7.9
16.8	8.7	7.2	14.6
21.8	12.8	14.8	18.8
8.4	5.1	16.9	16.4
13.1	13.3	14.6	13.3
22	17.9	12.8	21.6
11.1	6.7	14.3	30.5
12.5	15.2	5	17.2
4.4	19.8	15.9	31.2
14.2	12	18	18.2
19.5	18.7	19.4	16.1
7.2	11.4	8.4	22.2
29.8	12.9	5.9	34
15.1	5.4	16.5	17.2
29.6	5.4	14.2	15.4
14.8	21.6	4.2	31.2
9	28.3	40.7	16.2
17.9	11.6	14.2	4.2
32.7	16	34.7	23.5
24.3	15.9	16.1	14.5
17.6	6.7	16.6	34.2
16	13.2	5.7	12
12.9	4.6	32.6	34.4
7.2	8.8	11.5	20.8
31.2	15.3	22.5	30.7
24	16.1	12.6	6.9
24.7	5.5	15.3	12
12.8	21.3	13	29.3
13.3	6.8	9.9	45.4
16	16.4	5.5	28.1
11.4	13.2	12.5	17.6
28.2	12	15.5	22.4
15.2	18.7	17	27.9
18.6	13.4	39.1	7.5
16.7	12	21.4	22.7
16.6	14.6	14.5	15.8
8.9	10.8	33.1	28.2
20	9.1	17.9	10.4
31.1	11.6	14.7	14.5
20.1	10.6	12.5	14.6
20.7	16.8	5	5.8
15	27.5	17.3	18.3
11.6	11.6	13.7	18.3
23	11.7	6	15
28.6	8.3	5.2	32.2
22.4	13.5	16.9	26.1
19.1	15.5	20.4	14.6
29.3	11	11.4	10.7
16.7	25.1	6	15.9
10.7	10.6	32.9	14
19.8	13.9	20.9	12.1
30.8	15.9	12.3	15.8
23	15.2	16.7	11.8
33.8	11.5	16.6	19.5
9.2	24.1	15.3	22.1
14.1	26.3	23.6	10.7
16.3	17.8	12.1	15.5
17.2	18.5	20.7	21.6
31.7	14.1	24.4	29
24.7	15.8	13.9	9
17.6	7.6	9.2	9.1
26.4	21.4	41.6	29.9
9.9	15.2	5.6	15.1
9.7	15.3	12.2	8.9
28.8	30.6	39	32.7
25.6	8.9	32	23.8
17.8	16.3	11	9.7
6	22.2	14.8	5.6
24.6	11.4	5.8	29.2
21.9	22	10	17.9
15	29.1	23.2	18.4
8.7	5.6	15	7.1
22.9	14.7	4.7	15
27.3	10.8	34.8	23.1
29.8	12.3	14.6	14.1
19.4	5.7	13	28.7
24.2	14	21.9	17.8
25.8	15.1	12.9	34.2
22.9	17.8	23.9	19.8
20.8	14.3	12.6	13.4
11.4	34.9	14.4	9.8
21.7	6.3	14.1	7.9
14.5	16.2	10.3	28.9
9.8	5.6	9	36.8
28.6	17.4	13.8	11.3
18.8	23.4	14.9	11.5
28.6	14.2	20.4	20.2
31.2	5.2	8.4	22.8
26.3	5.7	5	32.5
19.9	6.3	6.9	6.9
16.1	13.6	18.6	22.5
26	6.3	36.3	29.4
14.2	10.9	18.2	18.7
25.4	12.4	20.2	15.4
5.5	13.4	12.5	20.3
20.5	14.7	14.3	16.4
25.2	7.1	5	4.4
22.8	5	10.5	15.7
16.4	8.9	38.7	26.8
8.9	12.8	19.9	8.4
12	17.4	10.4	13.9
16.4	8.5	16.1	34.8
34	24.8	12.4	34.5
22.6	16.9	13.2	27.9
17.2	21.9	17	19.9
10.1	5.7	11.2	24
13.9	14	14.9	11.6
18.1	5.6	10.7	38.1
23.6	12.4	15.8	22
26.4	12.2	37.5	23.5
15.2	11.4	17.2	15.2
23.8	9.9	5.3	9.9
35.5	4.9	11.8	15
18.2	12.4	31.3	12.5
27.2	5.4	17.2	13.1
32.1	16.9	10.2	24.7
27.1	27.8	36.1	29.4
23.9	5.6	5.2	27.5
21.8	14.6	16.4	8.6
22.6	15.8	20.7	18.2
25.4	41.8	28.1	19
13.9	13.7	29	20
28.9	10.6	20.1	11.3
18.6	15.2	6.7	33.5
18.8	20.5	15.7	28.8
15.1	16.2	13.5	19.1
15.5	5.3	15.9	35.2
23.7	12.7	12.4	23.5
21.6	9.4	15.8	13.9
20.9	9	40.7	22.1
11.9	7.2	41.3	26.6
35.4	15.1	30.8	28.3
23	10.3	9.2	30.9
28.1	13.4	30.8	20.4
31.6	29.5	12.8	39.4
7.8	16.6	5.1	17.3
15.1	8.1	21.3	11.1
14.4	5.5	24.7	20.5
14.8	10.5	25.9	21.8
26.2	8.7	21.4	10
18.5	10.7	5.8	21.9
17.2	11.3	6.5	19.5
23.4	13.1	19.1	5.6
17.4	16.4	16.5	5
18.9	14.8	6	10.1
23	6.6	5.1	29.8
13.2	16.3	10	13.7
18	11.2	7.7	28
18.7	16	14.8	19.5
25.1	10.3	7.9	18.8
18.3	25.1	15.3	17.3
12.9	13	12.2	28.4
17.2	12.3	9.5	38.9
20.3	18.2	37.5	25.6
26.5	4.8	23	25.1
16.8	6.8	31.5	14.7
21	16.9	20.3	21.3
12.1	10.9	5	35.7
32.5	8.5	33.3	24
13.9	11.6	16.1	17.8
5.3	30.2	14.4	25.1
4.8	12	23.6	17.1
22.8	16.2	24.5	18.5
22	4.6	5.2	21.7
32.5	6.8	34.1	38
27.4	15.5	14.7	25.9
19	6.6	4.4	15.9
23.1	15.4	24	19.2
16	21.8	27.5	28.3
19.6	24.9	14.1	12.7
21.2	16.9	18.3	29.2
21.2	15.2	37.1	33.6
18.9	16.5	21.9	9.4
13.3	12	11.2	23.7
18.5	13.2	15.1	17.4
14.9	7.9	4.6	16.8
26.1	6.7	28.6	6.3
16.3	5.1	32.2	17
20.5	15.7	12.2	15.4
13.6	17.6	8.9	18.2
25.4	17.1	9.7	13.4
23.7	36.3	15.8	13.4
27.9	19.9	37.1	19.6
14.3	10.7	32.7	27.9
18.1	20.7	10.2	27
14	19.6	13.6	18.4
29.2	10.2	11.9	18.3
10.3	13.4	8.9	12.4
18.6	18.5	5.1	13.3
17.6	5	10.8	17.5
16.6	7	4.8	18
9.9	20.2	4.5	30.9
21	16.7	17.6	21.8
10.2	7.6	13.7	12.2
35.7	5.5	21.3	17.3
25.2	11.3	11.4	21.2
23.3	13.4	18.8	24.6
16.9	14.1	14.1	19.8
24.9	19.6	4.4	15.9
25.2	14.3	20.9	25.1
15.4	10.9	16.6	27.3
17.4	15.3	20.1	37.4
14.8	7.6	13.7	16.9
16.4	14.6	26.1	36.2
24.3	16.6	22.8	13.6
16.1	6.5	31.6	41.3
11.9	5	9.9	14.6
8.8	14.9	14.9	29.3
17.2	12.9	15.1	10.3
11.9	22.2	4.5	31.9
34.5	30.5	15.3	34.2
26.8	9.3	13.6	20.7
19.5	19.2	11.3	14.8
8.3	21.7	5.3	21.3
10.8	9.5	24.1	10.8
17	7.9	22.4	15.2
17.7	15.4	11.2	14.8
12.1	13	24.6	19.1
31.6	17	11.1	17.6
16.2	10.6	17.3	11.7
25.1	35.7	16.1	24.6
17.4	8.6	12.6	25.7
27	11.4	18.8	36
16.5	5.4	4.4	10.6
24	7.4	4.4	21.8
14.5	21.1	5	12.7
6.4	35.5	39.8	11
23.4	37.1	36.4	25.9
24.3	15.5	33.4	9.6
5.8	12.6	22	33
25	14.4	13.7	21.4
25.8	20.5	25.7	22.1
22.6	9.3	5.2	18.6
23.9	6.2	17	14.7
26.2	15.4	6.3	32.4
30.2	13.9	21.7	29.8
26.1	12.5	23.1	6.3
21.4	9.7	7.6	17.3
32.1	6.6	10.1	9.1
13.3	15.7	13.7	39.1
19	14	16.4	11.9
24.6	21.6	14	16.2
16.4	20.7	22.2	14.8
22	4.5	27.2	34.5
27.7	6.9	14.4	35.9
16.9	18	37.9	10.7
29.4	22.8	11.5	21.2
32.9	4.9	36.7	24
6.5	19.7	6.5	32.1
18.4	27.2	12.3	18
24.9	18.1	4.1	29.7
8.5	9.2	15.4	24.2
30.3	21	18.4	11.7
23.7	21.8	15.6	33.4
11.5	6.7	4.2	34.2
34.7	16.4	15.4	14.9
26.4	7	11.4	33
17.7	16.9	4.6	24.3
20.1	5.5	5.9	24.2
10.3	16.4	14.3	22.2
31.3	22.8	15.4	9.6
10.8	14.6	4.5	8.5
8.1	14.6	16.6	16.3
32.4	5.7	16.6	16.3
17.6	23	12.8	15.3
10	14.4	14.9	14.4
29	34.9	15.6	28.9
11.6	15.5	4.7	38.1
29	11.2	31.6	12.5
6.7	14.7	14.7	36.3
28.3	14.6	19.8	16.3
14.2	11.9	15.8	16.2
16.4	10.8	34	9.7
10.4	15.5	11.5	15.6
22.7	17.1	35.1	30.7
28.7	15	5.5	25
19	15.3	41.2	7.9
30.5	19.9	36.1	23.5
7.3	13.3	12.7	20.7
25.8	14.4	31.6	22
18.9	14	11.6	5.8
28.8	12.1	22.8	15.3
12.3	14.8	15.7	19.6
13.2	16.2	28.2	21.8
23.2	14.5	14.7	27.6
9	12.7	30.5	23
27.3	7.1	12.4	15.6
22.3	8.3	11.8	18
17.4	6.2	9.7	25.8
9.8	5.6	4	19.8
19.9	6.2	35.6	20.9
6.4	12.1	16.8	11.1
22.3	13.5	30.7	13.4
11.6	18.5	15.7	19.7
15.5	16	12	27.6
14.3	17.4	16.9	28.1
13.5	8.3	10.8	30.6
22.5	11.8	18.4	12
22	19.9	18.6	14.1
14.3	19.3	38.3	7.5
30.4	4.8	16.1	12.1
7.6	14.6	36.8	32.9
31.9	17.5	32	13.1
27.6	20.2	6.5	20.4
17.9	15.4	16.4	4.7
17	16.8	17.1	19.3
20.1	11.1	15.2	22.1
11.4	11.4	7.1	26.1
27.4	16	12.4	15.8
21.3	18.1	16.1	15.2
19.1	19.2	12.1	22.5
24.4	9.9	11.4	34.9
17.3	20.7	11.8	27
12.1	15.8	11.2	16.4
13	15.3	9.7	36.7
9.2	15.9	23.5	7.2
32	8.9	20.8	33.6
7.8	24.9	14.5	21.7
8.8	7.4	36.9	8.7
16.3	16.5	15	37.7
28.3	9	30.1	18.4
12.6	13.6	14.4	10.6
16.8	4.6	13.4	24.7
13.7	15.4	19.3	35.8
27.3	4.7	16.3	6.6
24.3	11.7	11.4	27.4
15.7	14.7	14	19.1
15.5	5.6	20.4	17.7
11.7	16.9	10.5	29
21	7.2	5.2	15.8
26.4	25.7	15.7	21.1
11.7	9.3	6.1	24.4
30.8	38	34.5	20.8
29.9	8.3	29.4	36.3
24.5	14.8	19.5	36.1
23.3	18.6	9.8	11.5
7.6	4.8	32.5	22.8
20.2	11.8	38.6	18.1
27.1	12.9	11.8	17.5
22.6	14.3	30.2	9.4
16	15.3	18.9	4.5
8.9	26.4	17.1	10.7
10.8	13	40.5	28.5
23.7	13.2	13.8	19.7
13.3	8.8	16.3	18.9
31.8	14.6	19	14.9
8.4	15	4.7	14.8
17.5	17	35.4	32.4
14.3	11.9	9.4	9
14.4	14.1	18.3	26
10.2	5.7	34	7.2
24	13.8	12.6	6.1
29.6	13.9	20.6	28.2
7	12.3	15.4	10.4
17	8.3	17.2	24.3
22.5	10	4.6	6.8
12.9	6.3	4.5	28.4
14.5	16	35.6	29.6
16.3	21.9	7.6	9.7
8.9	26.4	32.1	34
16.8	27.9	15.6	16.5
20.1	22.6	17.7	10.5
8.9	12.7	5	16.5
33.1	16.7	5.3	30
28.3	9.9	15.6	22.2
28.1	31.7	36.4	7
22.4	15.9	21.2	15.8
16.7	10.4	12.1	15.9
28.6	13.3	22	29.7
15.9	15.2	13.6	33.1
12.2	18.8	14.2	6.5
27.6	5.1	4.8	12.4
16.6	12.8	4.6	21
28	6.2	8.2	16.6
7.7	16.2	11	30.6
5.2	5.8	5.1	15
24.5	12.4	5.2	20.3
16.5	16.3	34.6	21.9
14.2	14.8	12.6	17.1
24.2	12.9	4.9	19.2
10	5.1	10.3	37.1
14.9	27.4	5.4	20
19.6	19.4	16.3	24.5
22	25.5	28.5	26.3
22.4	20.2	22.6	31.5
16.1	5.2	5.6	21.7
10.3	14.3	26.9	15.5
15.4	14	12	16.2
18.1	11.7	4.6	11
31.8	6.7	18.1	19.1
17.6	15.4	15.7	31
15.1	21	4.4	14.5
22.2	19.1	17.3	8.7
13.7	9.4	16.2	16.6
27.6	18.7	15.6	10.6
17.6	9.1	9.4	19.5
12.9	10.9	18.5	10.1
9.1	8	16.6	25.2
27.5	14.9	5.4	8.3
11.1	17.6	10.7	21.7
19.7	11.5	17	22.4
18	14	13.5	18.9
23.5	16.1	18	26
15.7	13.5	13	22.6
18	30.4	15.2	17.3
25.1	12.9	16.4	21.3
14.7	4.7	13.3	14.7
23.5	16.3	15.3	15.2
8.4	17.4	16.8	10.1
24.5	10.4	13	6.1
23.4	11.9	29.3	10.7
15.8	11.8	14.3	24.2
30.7	5.7	21	25.9
15.2	18.3	4.6	9.2
13	12.7	30.9	12.4
19.1	14	21.4	30.5
23.8	11.4	16.2	24.4
22.5	7.4	4.8	18.8
24.8	17	15.6	11.8
29.1	18	4.4	28.3
26.6	18.6	6.6	4.7
20	13.4	17	14.7
18.4	19.1	5.2	20.6
14.4	20.8	21.5	17.5
20.3	10.2	11.7	12.2
18.5	15.8	25.3	14.4
25.8	30.9	4.4	20.5
23.9	6.5	11.3	37.4
17.8	4.8	11.4	15.4
16.2	10.4	26.4	18
27.3	6.4	16	21.5
17.7	25.5	34.7	11.7
11.2	12	34.2	27.4
18.8	12.5	8.1	25.1
13.9	14	5.2	34.4
14.6	9.3	6.2	29.4
8	14.6	16.3	13.9
28.9	22.6	13.4	9.5
24.6	10.7	6	31.7
15.2	18.5	27.8	23.7
29	5.6	8.4	31
11.5	10.4	19	26.8
10.9	12.9	14.2	32.2
25.7	4.7	16.6	19.5
24.8	12.6	4.5	38.1
30.2	10.4	5.5	6.4
23.2	17.8	5	24.8
22.2	19.9	42.2	24.7
28.2	18.6	16.4	10
23.4	19.4	26.2	15.2
12.1	13.9	15.9	12.4
11.7	17	31.6	24.5
18.4	11.4	5.1	28.2
10.7	17.2	8.5	15.4
19.1	18.6	31.6	29.2
10.7	16.5	31.2	16
35.2	21	21	18.8
9.4	13.9	13.2	31.8
34.2	22.5	27.4	11.5
16.8	15.4	20.4	25.9
12.5	14.3	16.4	23.8
19.6	9.1	16.4	39.8
12.2	7.3	5	20.8
13.2	21.3	25.8	31.3
25.3	14.6	36.3	15.9
23.6	8.6	18.8	10.6
6.8	16.6	38	35.1
24.7	16	26.3	17.6
20.1	5.9	13	30.6
15.2	11.7	26.2	22.8
30.8	16.9	40.8	34.3
29.1	11.7	5.2	26.3
27.6	20.1	17.4	15.5
13.6	15.8	11.8	18.8
32.4	10.3	4.6	12.6
31.8	17.3	19.7	4.7
16.2	12.5	25	9.9
16.7	19	13.6	20.8
14.1	12	5.3	20.4
25.4	13.2	24.2	19.2
10.1	12.9	17	12.6
12.8	16.7	33.5	8.8
21.4	22	26.1	9.4
14.7	10	6.7	26.6
8.9	36	22.3	16.8
13.6	7	15.7	36.6
35.6	23.2	14	16.8
20.1	23.2	5	24.4
29.4	6.9	12.4	16.5
27.6	8.3	22	13.2
16.6	14.8	13.8	18
10.1	16.6	4.7	8.6
22	15	14.1	28.7
27.2	17.3	15.8	30.2
22.8	14.2	23.4	24.5
10.1	17.3	8.7	27.7
21.3	19.2	20.5	30.1
26	6.9	15.7	15.7
26.7	14	15.6	15.6
5.4	15.3	13.8	14.3
17.3	7.3	7	16.1
15.5	19	12.4	18.9
19.2	8.1	6.4	9.8
9.2	16.2	16.9	11.1
14.4	12.2	17.6	19
30.8	14.3	37.1	20.2
25.8	14.1	14.3	6.1
34	17.2	10.2	19.6
24.1	6.8	15.5	25.1
12.6	8.1	14.8	34.7
28.7	23.3	25.1	12.3
20.7	6.8	15.4	18.2
26.6	10.4	5.5	20.1
24.2	23.7	18.1	18.1
21.8	5.6	5.2	13.4
14.4	16.6	21.8	6.5
11.6	9.1	10.8	34
15.3	27.1	13.5	20.5
23.8	16.4	22.2	20
29	12.2	17.1	12.8
13.9	27.3	7.3	34.6
19.5	9.1	30.6	7
28.4	8.6	17.5	29.1
19.9	14.7	36.2	6.9
15.5	27.1	23.9	8.6
25.6	33.7	41.3	28.3
12	15.5	37.4	6.2
17.8	11.7	8.7	37.8
17.5	14.8	11	18.5
17.7	16.4	15.8	39.8
35.4	7.3	4.7	20.8
11.2	25.6	19.1	6.2
16.2	13.2	17.8	4.9
25.5	12.9	16.1	5.2
24.5	29.7	34.3	11.9
14.1	19.1	37.5	17.8
30.3	15	16.2	27.4
31.6	11.6	9.7	12
19.6	13.7	12.7	14.6
32	5.8	14.6	11.6
30.8	14.4	18.2	33.7
12.3	11.1	6.8	21.3
27.7	28.5	38.1	24.5
15.8	8.8	13.9	18.5
28.5	15.5	22.9	14.9
26.1	14.7	4.7	13.8
16.6	11.7	10.9	15.4
28.9	27.6	9.6	20.1
35.5	20.2	18	27
16.1	4.9	4.7	15.9
24.3	5.6	18.6	10.4
8.5	17.2	4.8	9.9
30.2	20	4.6	15.3
28.8	13.2	33	15.4
27.2	7.1	14.5	30.3
16.4	6.3	5.4	19.2
24.6	20.5	25.4	24.7
24.5	17.6	31.2	9.1
30	16.7	15.4	17.9
24.5	14.4	19.4	28.2
19.1	7.4	14.7	13.7
13.9	15.8	25.3	13
11.4	4.6	39.6	18.7
24.2	12.3	20.5	11.7
14.7	17	17.2	13.9
13	14.5	9.9	11.5
22.6	14	12.3	32.2
19	14.5	15	12.1
17.8	10.2	4.3	22.5
17.3	8.3	13.6	22.3
26	19.3	26.3	20.3
14.4	8.3	16.5	18.9
11.5	35.8	19	17.3
8.9	12.1	35.9	21
25.1	14.6	37.6	30
17	21.1	8.8	25.9
22.6	14.6	11.2	20.9
16	16.5	10.9	24.6
21.1	13.9	10.9	11.9
23.3	15	6.5	28.3
20.5	17.4	4.5	11.8
12.3	34.9	14.3	35.7
11.1	15.9	5.7	28.3
20.5	11.8	4.9	29.2
24.3	9.4	19.4	16.8
10.8	18.4	18.3	23.5
12.4	8.2	14.6	9.1
23.5	10.6	14.8	35.3
14.6	40.4	17.2	31.5
15.1	11	12	8.1
29	12	19	7.8
20.1	35.3	11.2	29.5
26.5	15.1	5.6	21.3
22	7.5	11.1	14.7
32	15.1	31.6	41.5
16.5	15.6	15.2	29.5
12.7	13.5	16.8	31.2
31.7	14.3	28.1	37.9
22.6	21.6	25.1	26.5
9.3	9.4	13.5	20.9
8.7	4.8	13.7	20.4
17.5	29.4	13.8	6.3
9	14.2	21	7.3
32	20.9	4.8	27.8
13.6	22.1	22.5	27.6
18.4	12.7	9.8	10.3
27.6	20.4	13.5	13.2
20.7	5.3	20.3	23.2
26.8	21.5	34.9	21.3
21.3	7.9	18.5	39.7
14.1	18.5	30.6	28.9
34.2	15.6	27.6	13.1
18.8	11.8	14.2	33.2
24.4	6.5	19.6	34.6
32.5	5	33.7	39.1
17.5	11.6	21.7	14.6
28.7	14	20.9	14.2
14.2	16	12.4	15.6
31.4	15.5	32.1	10.7
6.2	15.2	5	15.7
25.5	5.4	13.6	15.5
8.4	5.1	14.3	24.7
28.6	13.3	31.6	13.4
25.1	16.1	10.6	22.7
24.6	17.4	6.3	14.8
13.7	5	10.8	32.1
29.7	19.2	31	26.4
16.4	7.2	26.7	12.3
12	5.4	36.2	36.8
20.1	11.4	18.6	29.9
14.4	16.3	17.5	9.6
23.4	9.3	13	20.5
18	5.3	16	12.6
24.2	6.5	23.8	14.7
15.1	8	15	22.2
19.7	7.9	18.9	30.5
27.6	11.4	37.8	34.7
33.7	19.4	12.3	13.5
21.9	8.7	17	5
14.4	5.2	6	22.2
32.7	11.2	26.7	14.7
16.1	5.7	18.4	28.7
27.7	13.6	4.3	30.5
18.5	7.6	13.2	33
28.4	15.2	14.6	7.9
17.1	32.8	39.3	28.5
16.9	22.8	4.7	18.8
27.4	8.7	5.5	27.6
25.2	12.6	15.6	9.9
15.6	14.7	22	14.6
16.5	25.5	5.4	23.8
18	12.8	13.1	29.9
27.3	8.3	12.2	21.8
14.9	19.5	18.4	23.4
14.8	16.4	15	10.7
12.7	4.9	5.1	14.2
9.8	16.6	4.8	29.4
23.3	5.4	17.8	28.8
11.2	9.1	42.1	4.6
28.1	14.5	12.8	34.3
17.3	11.6	14.7	25.6
17.4	35.6	30.3	8.4
9.8	14.8	5.1	29.6
17.2	8.2	18.8	16.5
12.7	9.9	14.2	21.1
15	19.2	14.7	9.3
16.3	13.1	24	26.4
12.6	12.8	14.4	22.8
9.3	18.7	20.6	28.6
18.2	15.8	26.1	10.9
30.8	9	38.5	17.2
12.2	17.3	38.8	12.5
23.3	19.3	24.8	29
20	13.7	4.6	14.4
21.4	16.7	9.1	10
19.4	23.6	7.8	31
14.5	5	26.1	28.2
30.2	7.6	6.3	14.3
13.3	19.8	23.4	18.8
18.5	5.6	17.4	22.1
25.9	8.3	5.3	13.6
9.9	27.4	21.7	16
17.8	23.9	23.4	22.4
16.7	12	10.5	32.9
20.1	15	20.8	22.3
30.9	18.5	23.3	26.6
28.1	5.3	30	20.3
15.8	7.4	12.6	26.9
24.4	6.2	14	21.3
29.6	13.6	18.1	14.2
21.6	13.3	26.5	35.3
13.6	14	17.9	4.9
10.3	17.2	13.3	10.4
12.6	7.9	22.3	34.3
9.5	16.7	12.9	29.2
14.5	14.3	28.3	36.3
22.7	4.5	4.5	11
15.8	5.2	6.6	17.8
29.5	6.1	7.2	22.8
12.8	10.6	4.8	26.4
33.4	9.5	32.1	17
31.4	11.2	21.5	20.8
21.8	14	11.8	30.5
31.7	19	12.4	13.7
27.2	28.8	16.2	17.2
15.7	6.5	5	3.8
14.9	5.5	6.3	32.1
28.4	24.4	21.2	8.1
29	16.5	7.4	29.2
21.3	14.4	26.2	39.4
4.8	17.4	29.3	28.9
29.4	16.8	14.2	18
21	10.5	6.7	15.1
28.7	12.4	10.3	9.7
20.8	19	7.1	23.5
23.2	12	12.2	32.1
25.6	10	34.4	7.9
11.8	16	6.2	10.8
25.9	9.1	6.2	13.8
11.9	16.7	22.6	14
18.4	7.6	14.9	5.6
15.4	15.2	15.4	21.3
19.6	17.7	19.7	12.6
35.1	23.5	38.6	9.5
22.4	13.6	35.6	26
32.4	32.4	12.5	21.5
32.2	7.9	15.5	6.5
25.2	11	13.9	9.7
13.8	19	14.3	14.4
23.5	17.6	15.7	7.6
12.9	12.8	12.4	22
17.9	8.3	11	4.6
10.2	10.7	17.3	15.4
31.6	23.7	21.5	13.2
9.8	27.5	8.9	20.6
27.5	9.2	15.3	18
7.5	15.7	20.3	26.9
25.3	18.9	26.4	10.8
17.7	14.1	14.4	8
11.7	6.7	4.3	18.8
12.6	13.7	16.4	11.5
19.8	11.2	27.8	11.3
15.3	10.5	39.3	29.8
15.1	14.7	13.1	14.2
18.4	16.7	13.6	21.1
22.7	18.9	13.9	21.1
19.6	17.5	4.8	12.3
12	10.8	14.9	8.7
18.6	14	16.8	12.7
9.7	18.7	13	32.6
28.1	7.8	14.4	37.2
7.8	22.4	6.1	26
15.7	13.4	15.7	23.9
14.1	12.7	32.9	14
28.4	16.4	19.6	23.3
27.7	18.6	10.9	25
22.6	15.4	13.7	16.3
26.3	17.5	5.3	35
13	8.9	13.5	4.8
20.7	4.3	9.3	12.3
15	23.2	32.2	27.3
8.2	19.6	18.5	14.7
14.1	11.2	22	21.2
11.3	16.4	23.7	32.4
33	19.3	9.3	35.9
11.2	7.9	4.3	17.5
25.2	11.1	13.5	19.6
8.3	19.6	14.1	11.2
17.4	17.5	13.3	28.5
26.4	8.5	33.4	24.5
32.1	6.4	28.6	31.5
16.7	14.8	9.7	14.3
7.3	4.6	18.5	11.1
22.2	6.5	41.1	11.2
24.6	13.2	20.7	16
30.6	15.7	17.4	15.2
25.7	13	19.2	32.1
21.3	7.2	6.4	18.2
24.7	13.4	6.2	19.6
29.5	15.9	13	21.2
12	18.7	31.6	30.6
12.9	19.9	22.5	20.6
10.3	6.2	11.4	32.8
26.6	20.4	38.8	31.7
14.5	16.3	4.8	30.9
11.7	15.9	4.4	31
16.7	14	15.4	25.4
8.2	16.1	17.1	33.8
17.1	26.7	15.3	20.2
35.5	9.3	14.1	8.8
29.1	10.4	12.3	21.8
18	7.3	6.4	10
27.8	15.5	4.9	19.6
14.4	19.2	4.6	15.1
28.7	8.7	6.2	10.6
17.1	5	9	11.2
20	11.4	12.3	35.5
28.7	15.4	16.8	4.3
11.5	10.1	43.2	13
25	15.7	28.5	18.9
32.9	29.5	10.2	28.4
11.7	17.7	13.7	15.2
36.3	18.9	15	13.7
9.1	9.2	19.5	15.7
26.9	15	15.8	17.2
26.6	5.6	14.7	14.5
34.2	12.4	16.3	20.9
18.8	19.8	12.8	28.5
18.2	14.3	25	8
14.1	19.9	16.1	21.6
24.6	13.8	16.4	27.6
12.8	31.2	14.5	18.9
33.2	25.8	16.7	33
29.3	7.7	19.7	18.6
16.3	10.6	14.4	16.8
34.9	12.2	39	10.9
30.7	5.8	8.4	20.3
12.8	16.2	24.6	29.3
16.7	11	5.5	11.9
22.5	6.4	4.5	27.8
14.6	14.4	17.9	9.9
24.5	12.3	4.3	23.9
25.8	6.9	12.5	14.8
22.8	13.5	18.8	8.5
10.6	8.4	14.3	15.2
14.9	24.8	13.9	27.2
9.8	5	21.2	22.6
25	13.1	14.9	12.5
26.7	16.4	5.5	15.2
17.3	12.1	18	27.7
7.2	5.4	30.9	24.9
19.1	13.3	4.5	36
16.5	25.8	9.5	13.8
25.3	5.4	38.7	17.1
16.5	13.4	6.4	15.1
19.9	19.8	5.7	19.6
15.3	13.5	21.5	22
15	10.2	35	26.7
13.4	16.7	9.9	18.5
18.7	9.5	15	30
17.1	23.3	14.5	14.1
12.6	10.6	23.2	32.1
13.6	17.2	6.3	16.8
21.3	21.2	4.8	26.9
15.6	14	8.6	31.1
34.4	15	4.6	28.2
25.9	10.4	20.5	23.7
19.2	24.1	4.4	10
12.2	21.4	8.7	16.6
23.5	14.5	20.5	15.6
14.5	12.3	8.4	15.7
19.9	11.3	14.3	18.7
15.9	5.2	5.9	20.5
14.7	26.7	12.6	21.3
13.3	14.4	29.1	8.9
8.8	16.7	17.2	35.1
16.7	14	26.1	6.9
13.6	19.8	35.2	19.2
26.9	15.8	12.9	11
14.9	16.3	5	4.8
12.1	7	9.1	13.6
24.8	22	39.4	22.3
23.3	5.9	33.7	25.1
11.4	5.8	5.6	18.5
26.5	13.8	21.1	33.5
23.1	10.2	26.3	12.3
12.3	10.8	9.8	17
24.7	14.9	16.1	15.6
31.4	11.8	36.7	17.4
35	16.6	27.5	31.6
14.8	15.7	16.4	23.2
12.7	10.4	5	21.3
14.2	16.5	20.5	10.4
27.3	29.1	13.2	21.2
13.8	13.5	23.6	33.4
23.9	10.2	14.3	16.7
11.8	15.3	16.3	17.7
13.9	15.6	17	16.2
18.5	17.9	6.9	26.3
10.7	17.4	17.7	34.9
16.2	19	15.4	35.8
27.4	16.5	4.8	27.2
33.9	19.4	17.6	12.5
12.5	16.9	20.3	11.5
26.8	37.3	19.6	6.4
30.5	13.6	30.3	38.2
16.1	6.2	13.5	29.9
32.3	19.7	5.1	18.7
14.4	14.8	15	33
11.9	14.6	26	10.7
27.5	14.8	21.9	10.3
26.3	11.2	12.1	21
15	18.6	29	29.8
27.1	10.7	16.1	23.4
18.1	13.7	16.9	17.9
30.4	14.5	6.6	13.4
28.5	14.1	10	19.6
21.2	18.6	25.1	36.4
23	5.1	10.6	9.1
28.7	15	8.8	15.8
22.9	12.1	41.4	5.4
22.5	7.8	10.4	22.3
18.8	17.1	23.2	20.5
7.2	16	4.6	32.1
26.1	8.9	14.4	18.1
15.1	15.2	5.1	22.3
29.1	17	40.2	13.4
22.3	8.6	11.9	29.7
20.9	11.5	14.3	26.3
28.5	13.3	20	29.3
18	5.2	5	29.5
16.7	20.8	6.6	16.4
16.2	12.1	9.3	26.1
15.7	11.3	18.8	5
31.2	24	36.9	17.4
16.2	12.6	18.6	28.3
27.2	12.3	11.2	8.1
16.7	10.1	18	9.9
21	9.5	9.2	39.5
17.2	11.8	12.1	9.3
25.9	15.1	22.5	11.8
10.8	7.1	30.3	8.1
12.4	9.1	15.6	19.3
13.8	13	16.2	23.8
12.6	7.9	17	38
14.6	10.3	17.9	10.7
24.8	32	37.4	21
17.1	5.1	15.1	10
23.1	19.2	27.7	5.1
9	8.4	17.2	31.9
24.4	34.6	14.3	34.2
27	16.1	40.6	9.3
9.4	23.8	14	12.7
19.7	15.7	22	31.8
11.2	19.2	4.5	9.7
32.8	7.2	33.1	26.2
10.3	15.1	28	23.9
28.8	10.9	13.6	16.2
13.3	34.5	12.2	7.6
7.7	16.4	21.6	25.4
22.7	14.6	22.6	17.7
28.3	16.6	13.4	31.8
17.8	16.4	27	14.5
21.2	11	31.4	8.5
15.7	17.6	11.1	22.9
23.9	12.7	4.4	22.6
20.6	11.2	24.4	20.9
18.2	6.4	20.8	10.7
11.1	21.1	6.5	11.6
14.8	16.5	17.9	16.9
30.5	16.8	9.3	18.5
19.6	20.4	13.4	17.3
17.1	8.3	20.1	5.7
14.3	16.9	31.2	21.3
15.4	17.9	4.6	17.4
27.3	12.8	20.6	23.8
10.2	18.1	8.4	5.4
6.9	6.2	22.1	9.2
24.1	11.8	14.1	23.7
25.3	6.6	4.4	23.4
13.3	9.9	4.9	13.5
16.1	16.2	14.7	23.8
6.4	9.6	8.7	33.2
13.8	5.1	19.6	15
14.3	20.9	5	15.1
14.6	12.6	30.7	39.1
26.8	14.9	15	4.6
24.3	16.8	18.2	26.1
15.2	14	13.5	20.2
16	7.2	34.4	18.9
22.6	15.5	15.5	9.7
31.4	16.7	24	10
8.9	18.7	37.2	14
9.7	12.3	5.6	35
23	7.7	23.4	18.7
25.3	28.7	13.7	37.2
27.2	18.1	27.3	13.5
14.6	15.4	11.9	21.4
17	12.4	11.1	28.8
16.5	13.7	26	18
31.9	6.7	19	26
29.4	8.5	18.3	26.6
13.9	10.9	9.1	10.4
15.7	6.6	13.4	24.8
12.6	24.9	13.8	21.9
21.6	7.5	22.1	29.7
9.5	7	25.5	16.8
27.3	14.8	28.7	38.5
33.2	8.3	31.2	6.1
17.6	7.4	17.6	32.2
14	8.8	4.5	16.8
24.2	10.6	15.3	19.8
17.8	19.2	5.3	18.1
34.2	15.7	38.6	30.7
22.1	11.3	9.3	24.7
17.3	31.3	30.8	29.1
17.3	6	4.9	24.8
16.7	9.8	18.1	13
20.5	18.2	37.7	24.5
21.9	21.7	23	27.6
17.2	13.7	4.8	32.4
9.5	6.6	31.5	18.8
29.9	7.8	17.3	10.8
26.8	31.1	40.7	15.3
16.5	16.4	39.9	7.6
25.4	9.9	13.2	11.6
17.6	5.4	32	25
22.9	16.7	16.2	5.1
7.2	14.8	18	20.5
21.7	25.1	4.6	20.4
11	22.8	33.3	32.6
16	14.6	14.6	11.8
31.2	7.8	4.9	37.6
29.9	11.3	21.8	17.4
17.1	14.7	18.3	10.2
16.9	14.3	37.7	15.5
22.2	11.5	20	22.7
8.5	12	11	13
25.2	14.9	13.9	35
19.9	17.9	25.8	21.1
13.1	15.9	12.3	10
24.7	6.5	35.9	29.4
14.7	12.2	6.7	13.4
12.6	20.8	13.5	12.5
16.1	21.2	20.2	5.4
20.2	5	17	9.3
16.6	16.8	13.8	29.9
11.7	7.9	4.7	42.6
14.8	12	4.9	23.3
26.3	19.5	32.6	10.2
24.7	10.8	18.3	34.4
13.7	15.7	25.7	20.4
14.7	13.6	11.7	36.6
16.1	14.5	7.5	7.6
25.4	13.9	21	33.6
30.7	12.6	31.3	25.3
17.1	22.1	24.3	8.8
19.4	13.6	17.3	29.6
14.4	6.6	13.5	22.9
13.5	19.3	14.6	25
24.7	17.8	40.9	38.7
12.2	18.3	32.1	26
18.8	15.6	17.2	14.7
14.3	24	13.2	9
22.8	16.1	13.9	14.3
23.1	14.5	17	5.6
11.7	14.8	20.5	31.6
9.2	17.5	23.8	39.4
17.9	15.8	14.2	28.7
22.2	12.8	5.3	24
19.2	6.9	4.2	6.5
18.9	23.5	15.4	18
17	15.9	15.6	23.6
27.5	11.5	4.4	34.1
22.6	18.2	16.8	33.3
15.9	25.3	14.9	22.2
21.5	10	4.9	17.2
17.6	12.3	7.3	25.9
10.6	15.8	21.4	26.2
24.3	5.5	33.8	19.7
15.7	7.5	5.4	12.4
19.3	11.9	17.8	34.4
29.6	5.7	12.1	29.7
21	24.5	19	24.7
28.1	7.4	13.7	15.2
18.4	18	27.1	13.6
18.3	20.1	4.6	14.5
15.7	5.7	35.2	21.1
25.5	13.1	4.4	29.6
15.2	13.8	5.9	13.5
18.3	23.8	10.4	13.4
24.3	10	4.8	28.3
27.8	15.8	35.9	10.3
12.6	17.6	7.5	21.7
27.7	5	18.8	23.4
16.6	16.8	9.9	9.8
15.2	12.3	25.1	13.9
23	17.3	28.7	25.6
28.1	8	16.4	23.6
17.4	13.8	5.2	28.9
14.1	5.9	4.4	24
29.3	12	10.5	27.9
22.5	11.7	14.1	24.9
24.5	25.8	38.4	11
33.3	8.9	18.3	12.5
11.3	9.2	16.2	23.7
14.3	14.6	30.4	24.7
24.4	16.3	27.1	32.7
29.5	5.9	40.9	23.8
13.4	23.4	17.8	20.7
29.2	10	23.9	10.5
8.9	13.4	21	16.1
7.3	15.6	14.6	41.3
22.4	16.7	19.9	19.6
8.4	9.1	21.2	13.4
17.3	7.6	6.8	24.8
14.6	16.6	13	15.4
33.1	10.8	4.7	15.8
13	14.5	8.6	10.3
12.8	12.4	10.7	15
13.5	8.8	16.9	15.7
13.9	11.5	17.1	17.6
14.5	11.7	17.3	6.6
14.9	8	11.4	30.7
21.2	29.6	38.8	4.3
17.6	8.3	34.3	28.3
16	8.9	4.8	24.5
11.5	15.5	16.1	24.7
18.5	14.4	11.7	19.1
11.1	7.1	25.9	15.7
13	9.9	12.8	6.9
16.1	15.6	18.3	20.5
19.8	14.4	32.7	31.1
14.9	12.8	9.7	25.9
23	14.7	39.1	18.3
11.8	8.7	26	16.5
24.1	6.1	8.3	22.8
26.3	15.5	22.2	12.7
33.1	17.8	30.2	20.8
18.1	20.1	30.8	20.7
11.1	8	31.2	23.5
17.7	13.8	15.7	23
15.8	21.2	7	24.2
16.1	11.2	10.4	5.8
7.8	16.5	12.5	12.7
25	13.8	23.7	33.1
23.3	5.3	14.7	7.5
15.6	7.1	16.1	29.9
17	15.6	11.4	28.7
14	8.3	31.7	4.8
13	22.2	9.2	11.9
25.1	13.4	16.2	11.6
30.1	13.1	26.5	15.7
11.3	11.6	13	19.8
22.1	13.4	14.4	14.6
10.3	6.6	26.1	6.5
15	12.3	9.5	11
18.4	13.4	6.7	31.5
26.9	18.9	22	9
18.5	18.9	15.9	30.9
8.8	15.6	15.6	29.4
19.4	15.4	25.6	12.5
22.4	12.2	18.3	20.8
10.1	13	33.4	22.5
15	15.5	27	36.3
16.6	4.5	21.8	21.4
17.3	16.5	31.2	9.2
6.6	11.1	4.6	17.3
32.3	16.7	21.8	12.9
15.2	6.6	19.2	30.1
12.7	9.2	5.1	5.5
17.4	8.6	5	34.6
14.6	7.6	15.6	15.1
29.6	27.2	33.2	28
15.4	5.3	17.2	19.2
29.9	21.9	13	31.5
9.2	6.8	15.5	13.6
20.9	19.7	23.3	32.7
29.3	16.3	12.4	9.7
18.3	8.7	6.6	22.7
22.8	9.6	28.4	14.6
30.5	5.5	19.4	35.3
17	23.4	15.7	14
26.8	9.6	16.8	25.9
13.5	19.5	17	28.4
6.7	13.9	4.8	20.6
26.7	14	15.6	11.8
15	8.7	7.2	15.1
34.4	15.2	16.9	25.3
29.2	17.3	4.9	26.2
12	17	20.5	12.4
17.8	8.4	10.8	16.4
16	11.1	10.2	18.5
31.8	16.8	21.4	15.7
27.2	8.4	15.3	32.5
24.5	10.6	20.6	26
28.6	8.6	5.8	13.5
15.4	19.6	14.5	30.2
19.2	15.3	23	21.5
26.8	15.7	14.2	10.3
19.2	18.6	37.9	20.3
15.6	8.5	5.3	28.6
15.1	14.1	17.1	19.3
15	9.2	11.9	29.3
15	5.1	28.2	19.5
8.7	14.7	12.5	26.7
15.5	15.8	19.5	13.8
33	9.6	23.8	20.8
22.8	18.7	4.2	7.5
12.6	5	37.2	8.2
13.2	29.1	15.4	25.8
15.7	13.8	16.7	17.5
30.3	21.7	39.7	36.4
12.9	11.8	40.4	7.7
27.8	9.5	24.3	16.2
13.2	5.6	6.2	31.4
17.5	9.2	14.6	10.6
26.2	15.2	29	24.3
31.8	19	34.9	9
25.2	22.5	7.1	21.8
25.6	15.1	15.8	37.1
13.6	5.5	36.5	23.9
25.1	15.9	4.7	19.7
17.9	16.1	17.2	30.6
15.4	15.9	18.2	32.8
13.2	11.7	4.3	11
33	15.8	13.9	15.6
12.4	17.1	25.4	19.7
7.4	26.2	11.9	16.2
14.1	11.9	20.8	30.3
23	26.1	14.2	18
23.2	15.3	16	18.9
14.1	11.5	6.3	17.4
26.6	14.6	20.1	24.7
25.3	10.5	10	14.8
17.5	9	22.2	27.6
17.4	12	5.4	12.6
24	9.7	31.8	28.6
16.8	4.5	6.1	22.3
32.3	11.3	10.5	16
34.3	14.8	4.8	16.3
18	9.2	4.7	23.7
12.9	21.9	20.6	27.7
21.5	14.9	6.6	15.2
14.6	16.1	8.2	13.3
8.1	16	21.4	13.1
19	12.3	4.6	23.2
31.2	13.9	26.2	25.8
18.5	12.3	6.5	34.8
8.4	12.8	16.8	10.4
13.1	12.9	38.6	13.7
9.7	29.5	15.3	24.1
24.3	10.9	35.5	10.2
15	38.4	4.9	11.3
13.8	17.2	16.6	28.1
25.9	16.2	25.9	7.5
29.6	15.6	14.5	28.3
17.3	16.4	23.2	8
18.1	11.8	15.2	21.2
29.5	17.3	20.5	23.2
19.5	24.1	34.4	31.5
20.4	6.9	11.4	32.6
22.4	5.4	19	21.5
22.5	6.3	13.3	14.2
24.7	5.5	15.2	18.9
14.5	11.1	13	35.9
31.2	20.3	9.9	9.1
23.3	19.8	10.1	11.6
18.9	35.1	33.7	32.9
20.9	6.8	35.4	25.6
33.4	14.9	35.3	27.2
18	4.6	23	10.2
11.6	22.7	12.1	8.4
24.3	5.8	7.8	38.9
26	6.7	29.7	10.7
13.1	8.1	5	11.6
19.6	13.4	6	25.6
29.1	8.2	20	18.2
25.8	15.8	4.9	17.3
24.4	11.5	35.9	18.7
29.3	4.8	15.3	30.3
11.5	18.2	12.9	29.3
18.1	29.9	4.6	10.7
12.8	18.3	15.5	17.7
13.2	14.2	18.8	21.5
29.7	8.5	24.9	20.3
15.3	17.4	21.3	29.8
21.1	12.6	15.7	5.5
27.7	21.8	38.8	10.2
12.6	17.1	14.6	42
14.9	12.1	10.6	13.7
28.6	13.3	40.5	28.6
12.7	17.7	17.5	23.3
13.3	12.6	7.6	19.9
14.9	9	11	17.2
19.1	20	7.7	25.8
32.5	13.9	35.7	30.4
10.4	9.7	28.7	25.6
9.1	24.4	16.3	20.3
17.5	16.8	18.6	19.4
10.3	15.9	18.8	8.9
19.7	27.2	23.1	13.7
19.6	11.1	4.9	31.2
14.8	22.7	10.4	10.4
16	18.6	23.7	9.9
22.7	37.1	15.8	32.8
12.5	15.4	13.9	30.4
11.4	9.6	4.7	12.2
17.7	7.8	12.9	19.9
22.2	19.2	17.5	14.2
27.1	16.3	9.8	17.5
10	21.8	16.6	16.7
14.4	34.8	17.5	20.3
27.2	6	37.4	34.7
18.2	6	11.1	31.2
33	8	7.7	20.5
21.6	14.9	11.5	18.9
26.1	7.2	27.8	5.1
19.6	8.8	13.7	26.4
26.1	9	31.6	21.7
17.1	8.8	15.2	28.5
18	7.1	4.6	26.1
19	14.2	12.5	10.8
22.6	15.9	12.1	12.5
12.7	5.6	17.8	17.7
34.3	13	18.2	29.9
26.7	15	13.6	18.7
23.2	13.6	4.2	27.4
20.5	15.4	20.8	15.2
18.4	21.1	15.6	18.8
17.6	6.2	20	19.6
13.2	17	18	11
23.8	4.9	16.7	10.4
17.9	16.4	19.9	16.9
26.6	17.6	16.4	17.1
33.5	7.1	29.2	22.9
17.4	11.7	13.4	12.3
26.9	16.6	22.8	33.2
26.7	8.4	5.3	24
9	9.9	21	13
28.7	15.4	5.1	31.4
10.2	9.5	12.6	9.6
24.3	8.7	15	20.5
29.6	13.2	31.7	17.3
14.6	26.4	26.8	13.8
16.7	16.9	10.2	19.1
16.7	17	42.7	37.7
15.5	9.4	13.8	22.6
19	9.7	10.1	16.7
28.3	9.2	4.9	28.3
14.1	6.9	9.2	16.9
32.9	10.8	19.7	20.3
25.2	15.9	14	13.9
25.4	11.7	6.6	17.4
23.4	14.9	10.4	29.9
14.6	19.2	17.1	8.5
6.4	13.8	11.9	13
8.8	27.9	22.1	17
29.5	20.4	27.3	19.6
32.2	15	14	17.3
18.3	11	24	35.4
25.5	5.1	18.3	28.3
13.5	17.1	35	37.8
19.4	5.6	13.2	30
10.1	23	17.6	18.3
28.3	17.7	17.2	14.9
29.6	15.8	23.4	14.3
23.9	35.8	31.8	31.6
25.7	20	4.5	19.8
28.5	15.9	16.5	31.6
21.8	6.3	5.1	14.7
9.1	7.8	27.5	11.1
11.5	7.7	20.7	10.7
10.8	5.1	5.2	23.9
33.1	13.2	10.3	28.9
7	12.6	9.7	9.1
25.4	28	28.3	9.4
15	15.7	18.6	22.2
25	15.9	20.1	9.6
8.6	19.8	17.2	15.2
11.4	17	11.7	23
15.2	10.7	13.8	25.5
22.8	9.7	31.1	26
25.7	15.7	17.6	41
13.8	7.5	16.9	21.7
13.7	4.9	7.3	34.4
11.9	28.2	4.5	5.3
18.7	5.4	27.1	26
6.4	14.1	13.4	26.4
20.4	16.6	7.4	24.5
31.8	19.2	9.6	13.6
28.5	14.7	28.7	11.3
36.3	7.4	13.6	16.4
17.6	8.7	9.1	15.1
21.3	17.6	12.7	15.2
23.3	13.4	31.6	20.9
22.1	13.4	40.2	10.9
30.1	27.2	31.8	38.9
24.1	11.8	21.2	6.1
22.2	10.4	4.8	11.3
10.3	16.4	12.4	8.2
11.2	14.1	8.3	24.8
19.9	16.7	29.9	31.7
29.3	14.5	10.1	20.6
20.9	7.7	16.5	22.2
29.4	6	7	11.4
20.1	23.9	5.2	14.4
33.4	4.6	5.3	23.2
15.6	10.4	34.2	23.2
15.5	11.5	20.4	27.9
19.7	7.4	13.2	22.9
22.5	14.9	26.2	15.4
33.6	8.3	16.3	9.6
20	8.4	18.9	26.8
20.9	20.4	6.1	16.6
12.9	17.3	16.7	17.4
18.2	26.2	32.3	6
21.1	13.8	22.7	27
18.6	36.7	31.9	34
20.2	7.8	4.9	20.6
16.8	18.3	9.3	14.2
29.2	12.9	3.8	21.5
15.6	6.9	8.9	29.4
33.4	32	20.8	25.2
22.7	11.2	16.7	35.9
13	11.9	15.5	20.2
20.4	13.9	27	22.6
19.1	18.5	15.4	30.8
23.7	21.9	14.7	7.5
31.6	22.4	11	15.8
14.4	12.9	20.3	27.7
16.2	16.8	16.2	32.4
7.4	12.6	41.6	15.9
23.2	17.5	16.8	23.7
14.6	16	11.7	19.4
23.9	4.6	14	22.1
10.8	15.2	17.8	13.9
18.2	12.5	23.1	12.4
22.6	5	19	14.2
19.3	6.1	10.2	20.1
30.9	17.1	17.8	9.5
23.9	11	30.2	35.5
13.1	11.3	6.8	29.5
18.4	8.5	35.7	24.3
11	13.8	14.2	6.2
21.4	20.7	10.4	10.2
26.9	11.7	7.3	9.4
7.8	13.4	6.2	13
15.5	21	19.1	17.7
18.3	14	16.3	13.3
27.2	20.8	24.3	5.3
19.3	16.3	18.2	13.4
23.9	18.3	9.8	6.5
14.6	25.6	13.9	29.5
16.9	11.7	19.2	35.2
11.5	6.3	4.8	16.5
6.1	18.9	23.7	15.4
9.1	8.1	6.2	6.4
26.9	4.9	10	17
15.8	38.3	23.6	15.3
33.2	16.7	24.5	8.4
15.3	21.8	13.8	15.6
19.5	19.4	28.8	12.2
27.2	9.9	12.5	32.2
23.3	13.6	20.1	14.6
12.5	11.5	14.3	17.7
32.6	13.5	15	8.5
30.7	16.5	34.4	17.3
29.1	13.7	27.6	14.5
20.8	20.1	6.8	12.1
28.4	23	39.2	34.4
21.4	11.7	4.9	21.4
19.8	5	11.1	31.6
17.9	4.9	20.9	38.5
26	23.4	6.1	13.8
18.9	10.2	18.8	17.1
26.7	8.9	19.9	32.4
19.9	19.8	16.3	4.6
11.9	10.5	13.5	17.3
21.9	7.5	13.3	10.1
31.2	7.6	36.4	19.2
32.1	16.4	36.5	16.6
25.1	23.5	16.8	8
17.6	7.7	28.9	32.3
16.3	15.8	12.5	29.9
27.4	12.5	4.5	42
23.2	14.8	18	4.5
19.8	13.6	21.3	14.9
9.8	6.9	19.2	19.8
17.6	17.2	17.8	26.6
33.5	5.2	38.4	16
26.1	9.8	31.9	10
28.7	12	11.3	20.3
25.3	5	8.8	14.3
22.2	13.6	36.7	19.3
34.4	9.9	5.2	26.9
20.2	18.9	8.5	9.5
18.3	18.6	12.8	31.3
16.9	11.6	18.1	12
14.7	20.9	4.9	15.1
15.2	20.8	13.9	20.4
17.5	16.7	17.6	27.9
28	12.4	24.2	28.1
13.1	13.7	40.7	30.6
16.7	10.4	14.5	14.6
12.2	10.1	8	15.1
25.7	23.9	15.3	32.8
11.6	15.7	16.9	35.4
28.5	14.6	34.8	13.5
12.9	17	6.6	15.9
26.3	13.8	12.3	14.6
14.6	19.4	5.1	28.1
24.2	16.1	19.1	29.9
22.4	13.5	5.5	28.7
28.8	17	36.3	33.9
29.4	13.7	21.3	20
12.8	24.7	4.8	10.4
19.3	12.6	11.7	9.3
17.7	8.8	14.9	31.3
32.3	21.8	13.7	34.6
29.3	5.3	13.3	20.1
25.5	11.2	19.4	32.8
13.5	17.7	12.7	15.4
23	9.7	28.7	28.5
10.4	10.6	4.8	7.5
16.3	18.3	15.4	12.9
21.6	13.6	15.5	13.6
20.6	14.7	38.7	33.8
8.8	7.4	10.9	26.2
17	15.8	30.2	20.3
21.1	7.3	13.6	16.8
13	19.1	18	10.4
14.7	6.6	11.9	9.4
13.8	10.5	4.7	20.2
13.8	21.3	17.3	14.2
5	11.9	4.6	7.9
18.6	22.9	15.8	11.9
23.3	30.3	4.4	36.1
19.3	9.8	16.7	9.8
23.7	14.7	27.9	20
34.7	11.3	14.3	25.6
26.1	14.2	15.7	22.9
12.3	14.3	11.1	23.6
24.4	9.9	5.4	25.3
34.6	14.1	18.5	20.8
15.4	10.6	14.1	17
22.1	9.8	13.6	31.3
21.5	37.8	21.7	25.3
7.1	20.1	4.5	27.6
24.1	11.5	38.5	28.3
29.5	12.6	19.1	12
20.8	16	39.6	28.7
16.7	9.6	13.4	7.5
16.1	14.9	19.3	23.2
27.7	8.2	21.3	25.8
16.6	8.4	18.3	15.2
21.9	13.5	22.7	22.3
22.9	5.6	18.2	15.2
9.3	11.2	17.2	26.9
21.3	8.1	15.8	16.2
8.1	22.4	28	26.9
20.4	15.1	6.9	26.4
16.1	16	4.8	16
24.6	20	14.7	17.7
31.3	19.2	11.1	28.5
7	10.7	10.6	36.3
18.4	10.2	4.4	18.9
13	14.2	16.4	15.4
4.8	16.5	15	14.1
11	13.4	13.7	36
33.1	15.2	24.7	12.7
16.7	13.5	15.4	28.5
19	22.5	37.5	28.2
22.1	17.8	17	29.1
11.2	35.3	27.6	24.1
20.6	13.3	6.7	19.7
12.9	4.8	36.2	21.1
32.8	25.3	21.8	22.4
17.5	14.7	23.5	20.2
23.4	16.2	19.7	23.3
26.1	16.4	23.2	24.7
24.8	11.4	22.6	23.5
14	13.9	21.4	19.7
29.5	14.8	16	14.3
28	20.9	19.9	12.5
8.4	39.4	18.1	15.1
27	7.4	6.1	14.6
27.8	7.5	32.4	31.2
12.2	7.7	8.2	17.6
19.4	13.1	14.6	29.9
22.4	5.7	10.6	19.2
30.2	16.8	4.6	14.2
24.4	9.8	35	20.3
28.9	8.6	15.9	16.8
26.7	10.9	15.9	20.8
25.7	30.7	17.7	30.6
12.6	11.4	14.7	9.8
17.3	12.1	24.5	12.4
13.4	15.9	14.9	27.7
17.1	15.9	21.2	4.9
11.5	13.2	27.6	15.7
18.4	15.4	15.2	21.6
23.4	13.5	11.3	21.9
30.9	12.4	14.1	25
11	8	4.8	19.4
19.3	13.2	15.5	10.5
13.2	14.1	4.8	38.8
16.9	4.8	15.6	14.7
31.2	4.2	36.2	9.6
13.6	26.9	10	17.8
23.2	18.1	8.7	18.1
25.2	5.2	4.7	19.5
19.5	13.9	11.3	23.5
28.7	34.7	13.2	18.3
22	15.1	15.7	16.9
21.6	13.1	4.7	31.8
26	18.7	13.3	22.5
9.1	14.9	11.3	14.2
24.4	17.5	19.3	24.8
11.6	9	14.7	24.3
11.8	9.2	7.6	23.2
23.3	17.6	15.4	13.2
5.8	15	13.8	22.8
7	14.8	24.6	30.9
13.1	17.1	25.9	33
19	5.4	37.4	29.2
28.3	17.2	29.8	35.6
14.4	13.6	7.1	17.9
19.5	12.9	18.7	9.2
35.6	10.1	4.5	10
13.6	13.5	14.7	20.8
12.8	16	14.7	7
22.3	10.9	16.7	18.7
13.9	8.7	5	20.3
20.7	17.8	9.9	41.3
20.8	16.4	32	33
31.8	9.3	6.5	37.8
32.9	12	4.8	40.7
19.2	14.2	12	16.2
6.9	18.4	10.8	18.6
21.3	8.1	11.3	16.7
9.5	6.9	15.1	27.3
28.4	5.1	29.8	18.2
25.8	20.5	12.7	15.9
6.4	20.7	16.3	8.5
5	13.7	11.2	18.3
24.8	13.6	24.7	14
5	20.2	12	20.5
21.4	22.4	10.3	21.3
10.4	13.7	12.1	11.2
25.6	13.2	30.6	14.6
19.4	14.6	6.7	14.3
14.2	10.3	42.4	39.3
33.2	5	13.7	13.7
10.6	17.3	11.5	14.4
21.6	6.1	10.8	17.3
30.3	16	5.4	15.1
16	6.8	4.7	6.1
29.6	20.2	13.8	13.7
7.7	16.2	13.7	10.3
33.2	13.3	33.4	39.2
21.2	13.3	16.3	25.1
23.8	20.5	32	34
21	16.8	16.2	22.4
10.7	9.7	20.1	34.4
29.6	5	28.8	26.5
24.8	17.8	22.1	14.8
19.8	18.7	8.4	31.9
11.3	7.3	14.8	20.8
32.6	13.3	4.7	31.9
30.8	15.4	17.1	12.6
16.8	19.1	4.8	17
17.8	16.2	17.4	27.8
31.7	22.4	6.4	22.6
13.2	5.4	24.7	35.1
18.8	21.4	6.7	14.1
16.1	7.1	18.3	21.5
12.8	14.2	41.3	22
16.5	5.5	35	21.6
18.4	16.1	16	20.3
8.6	27.9	26.9	32.3
27	16.1	17.8	9.3
26.3	13.9	36.7	6.1
10.8	8.9	5.1	26.1
8.1	25.5	12.3	22.5
28.5	9.9	8.8	14.9
15	6	7.8	32.2
18.6	8.1	17.5	20.4
25.5	14.8	4.6	29
19.6	20.4	5.8	22.3
30.4	9.5	36.7	19.4
11.6	4.6	15	11.1
21.4	12.9	12.8	32.3
13.7	14.1	6.8	15.2
20.4	12.9	24.7	20.3
15.7	15.9	22.3	29.9
14.8	9.8	39.7	21.1
27.7	13.8	21.5	9.2
18.3	13.6	14.8	8.1
22.5	23.3	15.6	16.1
33.4	17.4	39.3	12.7
21.7	5.1	17.6	13.9
23	8.2	12	9.1
9.6	4.7	6.4	21.5
16.6	15.4	14	15.9
13.9	19.3	19	27.3
28.9	10.9	30	21.1
33.7	8.6	11.7	19.5
11.2	12.8	13.1	35.1
25.2	5.3	14.8	11.8
22.1	20.2	14.8	15.3
33.6	6.5	9.5	18.1
16.7	15.3	9.2	15.6
31	14	12.5	12.1
23.8	5.4	15.8	29.9
16.6	15	15.7	26.4
19.6	7.7	30.3	9.5
18.7	11.2	21.4	20.4
15.1	9.2	39.8	14.5
16.4	13.9	11.8	19.7
31.8	4.8	11.6	8.4
20.9	19.1	4.8	24.2
27.3	9.8	4.9	21.4
21.1	14.9	16.6	14
33.7	11.3	20.3	37.9
13.7	16	21.5	18.3
17.2	9.3	8.5	21.4
11	8.7	17.7	19.8
17.2	17.6	38.8	27.8
22.8	18.6	8.7	14.9
18.7	11.3	15.3	25.6
19.6	7.5	10.7	10.4
20	8.7	6.7	25
15.7	10.4	13.7	21.9
28	18.9	19.7	9.6
15.7	12.4	15.7	20.8
33.1	10.1	20.1	20.8
22.8	17.6	19.7	26.2
18.6	13.1	23.9	27.7
17.3	14.5	13.1	17.1
18.3	10.2	4.7	11.7
28.3	8.2	42.2	39.7
14.5	8.4	4.9	8.9
25.3	14.6	13.3	23.6
20.6	9.5	4.6	24.5
26.8	21.5	8.2	22
32	28.1	36.9	18.9
16.4	19.8	17.2	19.9
35.1	18.4	17.4	20.3
27.4	9.7	16.6	20.5
11.4	7.8	4.8	32.4
24.9	22.5	11	19.9
17.5	16.5	36.7	8.4
11.5	19.3	8.5	24.9
13.6	15.4	11.2	16.9
6.1	14.7	5.8	31.1
14.7	7.8	6.1	20.2
31.1	12.2	38.2	11.1
23.4	15.5	6.4	23.7
17.4	14	13.8	29.9
8.2	12.5	24	23.9
8.5	10.8	7.9	15.1
9	5.1	16.5	11.4
24	15.1	11.3	15.7
11.6	15	14.5	33.8
41.4	15.9	9.4	28.2
19.8	11.1	22.5	16.5
24.4	4.8	5.6	18.3
12	10.8	15.1	18.9
16.5	10.9	19.8	17.9
6.8	12.8	9.5	28.6
25.4	25.2	15.3	13.4
10.2	15	5.3	15.8
18.6	22.6	12.9	32.6
10.4	14	4.2	27.9
23.1	6.1	4.7	25.3
18	18.3	4.6	28.3
21.3	14.9	21	11.9
13.7	14	22.6	15.7
18	7.2	39.2	25.9
25.5	6.5	15.3	10.7
20.4	12.3	35.1	7.8
12.5	11.2	10.5	27.6
18.3	16.8	16	9.7
9.1	25.3	42.7	33.8
9.5	15	20.4	13.8
15.5	25.3	35.6	28.4
21.3	16.9	18	22.1
16	27.3	17.6	10.8
19.4	12.7	11.7	6.7
31.5	17.8	16.4	15.1
28	5.1	10.8	15.6
12.9	12.7	26.1	14.5
17.6	9.5	4.6	15.6
18	15.1	15	11.6
22.1	13.3	4.6	28.9
12.4	10.6	37	10.5
34.5	34.3	22.6	13.5
23.8	22.2	4.4	29.8
8.5	11.2	15.3	18.6
24.5	5	22.6	17.3
23.2	26.9	33.4	14.8
10.6	18.3	16.4	20.3
16.4	14.4	19.6	25.1
21.7	14.9	27.3	20.4
6.2	13.4	19.9	23.4
12.5	17.6	16	7.7
9.4	11.7	7.4	15.4
21.3	8.8	9.3	16.1
27.3	10.3	19.6	11.1
13	16.2	14.6	17.9
28.5	6.6	12.3	28.9
7	16.2	12.7	17
19.4	11.2	6.6	4.5
17.4	11.9	18.4	10.4
14.1	19.5	13.5	16.7
18.4	27.1	30.4	5.9
12.9	8.7	20	21.4
20.3	29.3	21	13.1
30.8	11.3	11	10.5
6.4	15	14.7	27.6
18	15.3	24.3	29.4
18.7	20.7	6.8	16
7	10.3	4.6	21.7
14.4	12.8	16.4	22.3
25.6	7.8	19	28.5
19.8	24.8	13.3	21.4
14.3	4.7	16.4	26
11.5	11.9	15.7	31.7
15.3	16.9	32	27
21.7	9.2	17.9	29.6
15.6	13.6	27.2	22.6
9.4	15.7	4.3	20.4
20.8	8.5	8.6	30
14.5	4.8	16.5	11.3
25.6	40.7	8.9	13.6
15.6	9.6	20.5	12.2
19.3	22.2	18.4	32
17.5	16.1	37.7	17.2
19.8	28	27.8	14.5
17.1	30.2	27.9	10.1
34.2	15.2	10.1	36.1
17.1	14	10.7	8.7
20.3	10.3	14.8	34.9
16.7	14.8	7.4	26.6
8.6	20.4	34.8	13.2
10.3	24.5	35.6	20.4
18.9	15.9	5.6	10.4
30.4	17.9	37.7	13.6
22.6	14.7	38.4	32.6
29.2	34.2	35	23.1
25.4	17.8	24.4	11.8
31.1	14.6	17.7	34.1
10.3	32.1	16.8	15.5
15.6	11.3	12.4	16.2
16.2	5.3	11.6	13.6
29	8.1	16.7	13.6
13.3	5.1	15.6	19.8
11.6	9.3	15.2	30.3
15.9	5	26.8	27.9
32.5	5.4	5.2	13.9
29.3	13.5	9.6	19.4
10.7	6.7	23.5	10.3
21.8	10.7	25	32.1
27.3	17.8	16.4	22.3
10.8	13.1	6	9.8
10.5	17.9	22	14
27.3	11	4.4	25.6
19.4	18	17	12.8
11.4	8.8	12.5	19.3
20.9	18.5	5.3	35.9
16.6	21.6	15.7	25.4
18.9	10.8	11.6	21.3
24.7	12.7	29.6	40
22	17	21.5	22.3
27.2	9.4	4.6	13.3
20	14.8	4.4	24.3
14.4	10.5	5	36.7
8.6	16.6	6.8	11.1
17.6	5.8	22.2	8.1
14.3	14.6	4.8	16.2
6.9	22.9	13.7	9.4
29.9	8.3	15.9	6.5
16	23.2	32.9	19.8
26.5	23.3	35.9	10.4
17.6	13.8	5.6	14
15.4	13	35.7	8.2
15.7	15.6	96.6	98.8
25	26.5	8.1	5.9
24.3	7.9	14.5	27.3
17.7	17	6.8	25.7
12.5	9.9	10.8	26.1
10.3	15.4	4.3	13.3
20.5	4.9	17.4	11.2
27	18.3	13.7	11.7
13.2	11.2	16.4	27.4
9.5	22.2	29.7	25.4
18.5	13.7	12	21.6
31.3	8.1	15.1	45.1
34	14	15	17.8
27.1	12.4	20.8	24.2
24.2	16.9	31.8	14.4
26.1	4.6	22.3	24.8
35.9	24.5	37.4	13.6
31.9	29.9	28.2	23.2
5.1	17	19.6	29.9
13.6	18.3	10.7	15.3
17.3	12.9	13.1	14.8
12.3	26.4	15.9	11.5
19.1	6	32	25.3
30.4	21.5	15	31
11.8	21.1	16.9	10.9
21.1	15.7	14.6	13.2
16.3	5	6.4	30.4
20.2	22.2	4.8	17.9
34	20.7	19.9	13.6
30.9	12.9	13.5	27.8
16	4.5	5.4	22.3
17.7	9.3	7.5	17.4
10.9	10.3	10.5	14.2
30.4	22.8	5.8	18.9
18.4	22.5	25.5	36
21.4	14	13.1	23.4
15.2	7	14.6	17.9
23.2	35.6	37.9	12.3
20.5	15.1	5.3	16.3
8.2	15.4	22.2	19
9.1	18.7	15.4	15.7
18.5	11.1	31.2	23
29.3	18.7	16	24.4
21.5	17.1	21.5	28.8
9.1	22.4	15.6	6.8
21.4	10.3	15.8	20.3
18.1	12.8	20.4	17.9
21.8	17.3	20	16.1
20.7	15.2	36.8	30.9
12.1	14	4.2	8.9
17	8.4	13.6	15.6
18.6	16.2	15	28.1
33.1	13.3	10.3	14.5
9.1	4.8	14	12.6
32.4	14	6.7	6.2
21.3	10.2	20.6	21.3
10.8	22.1	7.6	16.4
30.3	5.1	16.4	15.6
13.6	24.6	16.2	22
30.5	5	17	31.8
24.7	7.1	21.2	20.5
32.1	5.6	10.1	20
14	4.9	34.3	22.8
16.8	13.6	15.3	23.5
15.8	20.5	11.4	10.1
12.1	20.4	21.1	18.9
24.5	7.6	5.3	27.9
9.3	13.5	8.1	15
18.7	11.4	8.7	36.5
18.6	5.8	14.8	6.7
6.3	5.9	7.6	31.1
20.6	15	28.1	17.1
12.7	17.7	37.4	21.8
19.5	23.5	12.2	29.2
13.1	13.5	17.9	22.7
21.2	15.2	15.7	15.8
29.8	6.4	4.5	12.1
17	16.9	7.6	29.8
19.2	15	9.6	25.1
16.2	5.2	23.4	29.9
24	15.5	35	11.8
30.9	8.4	8.4	39.5
35.4	20.2	4.4	16.5
20.5	15	8.1	13.2
15.1	6.4	22	25.5
28.6	4.7	28.7	16.9
13.6	7.9	18.1	19.1
[truncated: 2,802 more rows]

## Sheet: NMR
model, score, Rg, SASA
model_00000001 -116.285 22.12 12651.0
model_00000002 -133.416 20.83 12125.3
model_00000003 -103.753 38.28 15464.7
model_00000004 -33.006 29.24 14062.2
model_00000005 -94.494 29.98 13562.8
model_00000006 -112.810 31.32 14803.0
model_00000007 -111.342 21.55 13652.8
model_00000008 -130.107 22.31 13465.2
model_00000009 -113.558 31.68 13731.8
model_00000010 -85.473 27.72 15782.5
model_00000011 -128.142 24.50 13371.8
model_00000012 -136.260 19.27 11971.7
model_00000013 -127.042 23.89 13647.2
model_00000014 -103.131 27.76 14268.5
model_00000015 -121.589 22.03 13093.2
model_00000016 -95.657 31.86 15514.7
model_00000017 -125.968 21.72 13200.5
model_00000018 -119.766 22.26 13322.3
model_00000019 -132.381 25.18 13613.5
model_00000020 -107.631 29.71 14569.8
model_00000021 -123.603 21.24 13316.8
model_00000022 -134.584 17.77 11068.2
model_00000023 -106.224 22.52 13536.7
model_00000024 -100.868 26.74 14112.5
model_00000025 -117.883 24.91 13401.0
model_00000026 -116.224 23.82 13828.8
model_00000027 -123.542 24.79 12629.3
model_00000028 -95.122 35.74 14130.2
model_00000029 -111.568 32.90 13873.8
model_00000030 -105.096 28.55 13929.3
model_00000031 -105.169 24.79 14124.0
model_00000032 -140.147 24.78 12612.3
model_00000033 -124.903 26.09 13933.8
model_00000034 -123.179 23.39 13888.2
model_00000035 -144.480 24.43 13028.0
model_00000036 -107.597 28.22 14272.2
model_00000037 -130.013 22.17 12413.7
model_00000038 -126.905 21.36 12861.3
model_00000039 -129.386 30.87 13616.0
model_00000040 -117.864 21.89 13425.2
model_00000041 -111.035 38.83 14551.2
model_00000042 -133.358 26.47 13824.3
model_00000043 -106.670 26.45 13877.0
model_00000044 -104.261 27.60 13161.8
model_00000045 -119.880 26.00 14161.5
model_00000046 -122.919 22.09 13802.3
model_00000047 -132.837 26.05 12661.8
model_00000048 -111.403 22.20 13744.7
model_00000049 -117.274 23.83 13642.0
model_00000050 -97.431 21.43 13388.2
model_00000051 -139.921 24.48 11804.0
model_00000052 -129.988 26.03 12979.7
model_00000053 -89.212 29.16 14481.5
model_00000054 -135.244 28.36 13008.8
model_00000055 -136.741 23.06 12681.0
model_00000056 -131.477 23.08 13082.8
model_00000057 -126.757 32.21 14130.0
model_00000058 -137.941 21.49 13490.7
model_00000059 -98.483 27.26 14441.2
model_00000060 -130.352 17.50 11914.5
model_00000061 -136.064 24.03 13046.0
model_00000062 -134.697 27.18 14021.7
model_00000063 -136.799 34.11 13438.8
model_00000064 -132.471 29.66 13423.5
model_00000065 -119.243 25.28 14391.0
model_00000066 -117.530 27.19 14285.8
model_00000067 -119.161 40.59 14254.2
model_00000068 -148.647 25.47 13659.0
model_00000069 -84.343 25.10 14662.3
model_00000070 -131.813 25.78 13419.5
model_00000071 -92.181 45.80 15358.2
model_00000072 -124.957 19.96 12144.7
model_00000073 -104.092 26.13 13963.0
model_00000074 -121.259 20.50 12491.2
model_00000075 -104.231 26.26 14382.8
model_00000076 -115.908 24.15 14148.5
model_00000077 -75.938 23.68 12322.5
model_00000078 -158.347 28.57 13018.3
model_00000079 -114.222 38.11 14582.2
model_00000080 -136.454 27.11 13990.0
model_00000081 -141.918 21.24 12606.3
model_00000082 -124.721 22.62 13503.7
model_00000083 -127.575 21.29 13641.2
model_00000084 -84.034 23.47 14599.7
model_00000085 -101.524 33.48 14842.5
model_00000086 -115.894 20.61 13386.5
model_00000087 -134.706 25.52 13018.7
model_00000088 -118.811 21.44 13322.0
model_00000089 -83.935 32.15 14300.3
model_00000090 -105.385 29.58 15602.2
model_00000091 -131.917 21.72 13267.0
model_00000092 -97.320 44.29 14537.3
model_00000093 -110.946 31.17 13799.3
model_00000094 -133.680 19.74 13085.7
model_00000095 -143.634 21.86 13375.3
model_00000096 -135.102 26.91 14025.7
model_00000097 -108.127 30.26 13896.7
model_00000098 -110.172 27.04 13907.7
model_00000099 -107.254 23.33 13146.3
model_00000100 -132.999 25.53 13267.2
model_00000101 -130.368 21.49 13316.8
model_00000102 -114.133 22.53 12479.2
model_00000103 -134.039 26.31 13032.5
model_00000104 -109.572 22.76 14359.0
model_00000105 -111.722 31.72 15759.2
model_00000106 -97.059 29.54 15093.0
model_00000107 -106.862 31.10 13913.0
model_00000108 -126.954 24.34 14397.7
model_00000109 -126.466 24.58 13614.5
model_00000110 -125.780 24.28 12994.5
model_00000111 -136.867 25.28 12994.8
model_00000112 -119.488 24.72 13405.0
model_00000113 -119.531 31.62 13876.2
model_00000114 -113.064 21.70 12160.3
model_00000115 -117.609 27.50 13841.8
model_00000116 -126.550 18.66 12904.8
model_00000117 -135.026 32.45 12926.7
model_00000118 -100.782 24.33 15005.5
model_00000119 -155.329 29.79 12236.3
model_00000120 -108.189 31.72 14647.0
model_00000121 -113.037 28.06 13991.0
model_00000122 -104.475 25.01 13961.5
model_00000123 -127.283 20.56 12335.7
model_00000124 -122.475 20.92 13026.2
model_00000125 -133.666 29.56 13974.0
model_00000126 -90.345 22.77 15215.3
model_00000127 -105.747 24.91 14258.5
model_00000128 -118.221 28.50 13783.7
model_00000129 -109.948 23.88 14475.0
model_00000130 -103.314 25.81 14700.5
model_00000131 -115.364 36.06 14090.2
model_00000132 -127.677 29.45 14036.0
model_00000133 -102.611 26.09 15223.8
model_00000134 -77.194 30.22 14126.0
model_00000135 -141.030 25.16 13572.7
model_00000136 -94.710 26.60 13544.5
model_00000137 -143.474 26.69 12587.0
model_00000138 -69.213 42.07 14682.5
model_00000139 -122.111 31.48 14035.7
model_00000140 -132.330 25.93 13550.7
model_00000141 -108.293 37.74 15286.5
model_00000142 -97.166 23.09 13598.3
model_00000143 -115.669 26.11 13704.5
model_00000144 -146.043 23.40 13094.0
model_00000145 -115.666 35.65 14910.5
model_00000146 -110.165 28.52 14467.0
model_00000147 -132.703 33.69 14538.7
model_00000148 -120.012 25.87 13486.2
model_00000149 -104.607 33.35 13935.2
model_00000150 -75.735 28.47 16539.3
model_00000151 -109.811 23.71 13970.0
model_00000152 -121.690 21.73 12283.8
model_00000153 -130.650 28.41 14295.5
model_00000154 -119.596 21.05 12577.5
model_00000155 -104.400 24.03 13191.0
model_00000156 -89.888 31.61 15228.7
model_00000157 -73.376 21.45 12902.7
model_00000158 -146.638 23.50 13019.0
model_00000159 -106.918 29.12 14802.2
model_00000160 -119.794 24.15 13654.2
model_00000161 -139.369 27.88 13217.7
model_00000162 -124.733 22.21 13108.3
model_00000163 -117.259 36.65 14151.8
model_00000164 -125.819 34.56 14525.2
model_00000165 -114.311 32.47 14025.7
model_00000166 -142.164 22.42 13330.2
model_00000167 -102.812 30.00 14161.2
model_00000168 -110.951 27.79 14270.0
model_00000169 -138.919 31.66 13180.0
model_00000170 -108.318 30.20 14418.7
model_00000171 -129.485 21.34 12591.3
model_00000172 -111.079 40.81 14053.3
model_00000173 -123.424 21.33 13140.3
model_00000174 -93.227 28.26 14294.0
model_00000175 -103.257 32.15 14130.8
model_00000176 -95.123 27.09 14057.0
model_00000177 -93.743 27.87 15759.2
model_00000178 -132.984 44.41 15238.0
model_00000179 -21.702 23.88 13444.5
model_00000180 -114.102 21.49 12589.8
model_00000181 -122.334 19.69 13568.3
model_00000182 -142.208 21.11 12897.5
model_00000183 -111.674 24.76 14067.3
model_00000184 -102.179 22.68 13526.3
model_00000185 -91.894 43.44 16000.0
model_00000186 -144.927 19.67 13149.2
model_00000187 -79.086 55.11 16806.8
model_00000188 -140.003 22.09 13009.3
model_00000189 -58.133 27.24 13158.2
model_00000190 -130.940 18.59 12518.2
model_00000191 -107.949 22.09 13088.8
model_00000192 -128.198 40.82 13382.7
model_00000193 -106.257 29.43 14652.7
model_00000194 -126.957 34.34 14381.0
model_00000195 -105.015 45.98 15211.0
model_00000196 -141.374 25.65 12861.3
model_00000197 -112.428 29.77 13531.2
model_00000198 -125.655 31.81 13538.5
model_00000199 -29.335 24.74 12929.7
model_00000200 -102.023 28.69 15519.3
model_00000201 -125.070 20.63 12705.8
model_00000202 -139.824 23.89 13361.2
model_00000203 -68.733 28.12 12682.0
model_00000204 -110.950 21.86 13416.3
model_00000205 -122.078 20.52 11967.5
model_00000206 -117.282 25.45 14176.0
model_00000207 -142.782 34.52 13599.3
model_00000208 -119.439 22.02 13922.3
model_00000209 -131.547 24.79 13748.2
model_00000210 -125.739 21.75 13846.0
model_00000211 -107.058 29.73 14226.7
model_00000212 -96.588 43.48 16040.0
model_00000213 -138.509 20.59 12842.8
model_00000214 -98.035 26.29 13510.3
model_00000215 -106.223 28.72 14530.0
model_00000216 -155.745 29.46 12920.7
model_00000217 -92.358 29.54 13755.7
model_00000218 -102.826 30.03 14744.5
model_00000219 -118.971 28.74 13614.8
model_00000220 -111.306 39.40 15641.5
model_00000221 -128.153 26.36 13281.2
model_00000222 -131.348 22.37 12750.8
model_00000223 -115.029 29.70 14131.8
model_00000224 -108.482 25.52 14040.3
model_00000225 -128.201 29.51 14160.7
model_00000226 -118.574 27.67 13357.5
model_00000227 -146.900 28.76 13014.5
model_00000228 -91.385 31.42 15205.8
model_00000229 -107.103 42.19 16008.0
model_00000230 -125.490 25.29 13699.7
model_00000231 -124.908 35.74 14884.8
model_00000232 -121.414 19.56 13245.7
model_00000233 -108.909 31.15 13971.0
model_00000234 -141.420 19.84 11938.8
model_00000235 -89.821 27.01 14089.2
model_00000236 -121.846 25.74 14183.8
model_00000237 -137.422 20.61 12565.7
model_00000238 -114.448 25.95 13955.8
model_00000239 -118.817 24.98 13994.5
model_00000240 -94.149 22.57 13542.7
model_00000241 -136.621 23.44 13571.2
model_00000242 -137.084 20.13 13265.3
model_00000243 -113.113 29.13 15596.8
model_00000244 -108.122 25.08 13370.0
model_00000245 -111.959 20.80 12015.0
model_00000246 -121.074 25.95 11660.7
model_00000247 -152.197 23.02 13006.7
model_00000248 -146.444 27.45 13481.5
model_00000249 -100.785 37.53 15105.3
model_00000250 -105.534 33.62 15495.7
model_00000251 -51.710 35.32 14704.7
model_00000252 -136.463 19.92 12657.5
model_00000253 -119.684 22.24 13034.0
model_00000254 -120.343 28.86 14176.5
model_00000255 -123.663 20.27 13218.3
model_00000256 -105.865 21.63 13058.3
model_00000257 -123.574 18.94 11723.0
model_00000258 -97.501 46.64 15123.3
model_00000259 -89.642 25.91 14437.5
model_00000260 -133.066 26.41 13152.2
model_00000261 -132.088 20.70 12914.2
model_00000262 -115.866 22.93 12588.3
model_00000263 -128.730 22.46 13196.7
model_00000264 -116.365 21.12 12330.2
model_00000265 -151.355 20.46 11861.3
model_00000266 -121.025 22.94 13239.2
model_00000267 -123.768 26.73 13490.5
model_00000268 -107.054 30.73 14639.5
model_00000269 -122.135 22.61 13434.8
model_00000270 -126.832 19.94 12946.0
model_00000271 -113.124 24.75 13324.3
model_00000272 -135.560 27.84 13695.7
model_00000273 -118.025 36.74 13749.7
model_00000274 -143.126 29.78 13825.3
model_00000275 -119.792 32.24 13641.7
model_00000276 -115.716 44.94 15194.5
model_00000277 -109.894 23.44 13626.7
model_00000278 -119.509 33.30 12966.2
model_00000279 -128.884 25.25 13012.7
model_00000280 -112.045 33.79 13409.5
model_00000281 -127.214 19.96 12503.7
model_00000282 -131.077 39.80 13815.5
model_00000283 -88.505 25.29 14053.3
model_00000284 -89.230 26.48 14985.3
model_00000285 -116.181 29.98 14280.7
model_00000286 -127.099 18.07 11873.7
model_00000287 -141.658 18.33 11403.7
model_00000288 -134.905 37.57 14065.3
model_00000289 -107.379 46.41 14258.7
model_00000290 -119.896 19.58 12814.5
model_00000291 -149.892 26.26 13550.0
model_00000292 -124.579 28.90 13438.5
model_00000293 -110.933 22.56 14004.7
model_00000294 -98.044 25.78 14012.7
model_00000295 -122.233 31.14 13960.3
model_00000296 -141.638 20.62 12665.8
model_00000297 -128.357 22.19 12349.7
model_00000298 -108.482 26.69 14627.7
model_00000299 -138.297 18.56 11461.8
model_00000300 -115.462 19.37 12763.8
model_00000301 -87.483 24.13 13743.5
model_00000302 -116.378 23.31 13784.2
model_00000303 -118.367 28.18 14085.7
model_00000304 -96.411 28.92 14999.3
model_00000305 -77.906 21.46 12034.5
model_00000306 -141.229 20.83 12605.7
model_00000307 -129.595 24.69 12809.3
model_00000308 -125.328 27.41 13289.2
model_00000309 -113.296 22.62 14408.7
model_00000310 -32.017 33.75 14123.2
model_00000311 -133.672 27.03 13145.8
model_00000312 -137.942 20.40 12354.0
model_00000313 -123.003 18.04 12844.7
model_00000314 -133.552 20.74 11866.5
model_00000315 -145.166 22.46 13865.3
model_00000316 -114.742 22.89 13541.8
model_00000317 -135.689 27.50 13364.0
model_00000318 -120.555 26.52 13890.3
model_00000319 -130.893 21.93 12956.0
model_00000320 -108.323 34.98 14486.3
model_00000321 -133.066 39.01 13881.5
model_00000322 -78.088 40.21 15693.7
model_00000323 -150.863 21.04 11912.5
model_00000324 -138.924 29.52 13472.5
model_00000325 -113.881 32.18 14503.0
model_00000326 -105.102 30.55 15274.0
model_00000327 -127.494 23.14 13226.8
model_00000328 -105.275 30.08 14255.2
model_00000329 -113.909 26.51 13630.5
model_00000330 -115.543 33.35 14279.5
model_00000331 -79.274 20.49 14279.0
model_00000332 -103.316 36.61 15557.2
model_00000333 -105.790 23.07 13085.7
model_00000334 -127.902 22.54 13400.3
model_00000335 -120.256 26.04 14356.2
model_00000336 -113.037 39.64 14413.5
model_00000337 -134.072 18.52 11899.0
model_00000338 -124.581 29.28 13682.7
model_00000339 -109.161 21.43 13554.7
model_00000340 -103.720 27.10 14078.3
model_00000341 -91.107 46.78 16457.0
model_00000342 -110.008 19.10 13049.3
model_00000343 -126.393 28.19 13979.2
model_00000344 -142.527 19.57 12636.0
model_00000345 -142.829 30.43 14045.3
model_00000346 -132.480 21.94 13354.0
model_00000347 -131.098 25.67 14136.2
model_00000348 -131.778 23.78 12585.7
model_00000349 -126.614 23.00 12837.5
model_00000350 -101.679 23.36 14097.2
model_00000351 -121.457 33.90 14071.8
model_00000352 -140.244 22.91 12778.3
model_00000353 -140.115 21.84 12886.0
model_00000354 -122.700 24.88 14157.7
model_00000355 -120.027 36.89 15552.7
model_00000356 -100.188 31.04 14638.5
model_00000357 -131.360 23.15 12691.0
model_00000358 -132.337 27.14 13057.8
model_00000359 -124.071 24.96 14171.7
model_00000360 -82.766 22.58 14241.7
model_00000361 -120.651 25.03 14492.2
model_00000362 -139.989 21.34 12482.0
model_00000363 -106.550 28.72 13993.5
model_00000364 -112.339 21.48 12552.0
model_00000365 -115.185 28.42 15480.2
model_00000366 -127.465 30.26 14117.5
model_00000367 -110.689 25.81 12881.0
model_00000368 -77.419 26.07 15281.0
model_00000369 -109.906 37.72 14449.7
model_00000370 -90.853 38.75 15427.5
model_00000371 -124.680 30.21 14100.5
model_00000372 -109.012 29.70 14421.0
model_00000373 -83.945 31.90 14777.3
model_00000374 -131.533 20.32 12835.5
model_00000375 -126.903 31.70 14048.2
model_00000376 -126.274 25.08 13619.2
model_00000377 -104.740 23.28 14254.5
model_00000378 -119.774 22.93 13359.0
model_00000379 -126.022 24.37 13402.5
model_00000380 -113.688 24.53 12768.7
model_00000381 -131.940 28.48 15256.8
model_00000382 -97.574 28.12 14108.3
model_00000383 -102.441 27.98 14765.5
model_00000384 -106.295 22.39 12927.0
model_00000385 -131.121 19.51 12773.8
model_00000386 -116.031 20.17 12754.3
model_00000387 -110.691 22.85 12709.3
model_00000388 -134.427 20.94 13299.8
model_00000389 -114.293 29.05 13844.3
model_00000390 -122.164 25.13 13076.8
model_00000391 -152.716 20.58 12289.8
model_00000392 -133.410 27.22 14592.0
model_00000393 -103.386 26.30 14054.0
model_00000394 -134.717 24.51 13559.8
model_00000395 -136.135 22.86 12419.3
model_00000396 -95.247 29.94 15013.2
model_00000397 -124.273 28.38 13088.8
model_00000398 -131.183 19.52 13338.0
model_00000399 -111.011 27.96 13381.3
model_00000400 -143.247 20.20 11711.3
model_00000401 -77.235 32.81 15333.3
model_00000402 -52.047 27.87 15067.3
model_00000403 -136.632 30.81 13277.5
model_00000404 -100.950 30.30 14681.8
model_00000405 -102.467 24.01 13592.0
model_00000406 -127.431 21.14 13071.2
model_00000407 -144.782 27.31 13796.7
model_00000408 -146.629 20.27 12495.5
model_00000409 -47.221 27.14 14199.0
model_00000410 -162.735 27.07 12435.7
model_00000411 -134.915 30.30 13761.7
model_00000412 -119.468 26.15 13771.2
model_00000413 -123.959 25.16 13003.8
model_00000414 -130.546 24.65 13262.5
model_00000415 -107.004 20.54 12795.3
model_00000416 -120.819 35.63 14541.0
model_00000417 -120.544 22.54 13399.0
model_00000418 -108.883 30.56 14531.3
model_00000419 -135.129 21.28 12284.7
model_00000420 -92.168 32.99 15168.3
model_00000421 -107.832 26.22 14709.8
model_00000422 -97.896 20.38 12086.5
model_00000423 -100.721 24.48 13927.2
model_00000424 -133.214 21.69 13520.3
model_00000425 -97.559 38.41 14434.2
model_00000426 -115.765 25.63 13634.0
model_00000427 -141.863 25.86 13261.3
model_00000428 -108.487 34.66 15300.8
model_00000429 -125.151 22.56 12810.3
model_00000430 -117.957 23.80 13329.7
model_00000431 -133.382 26.26 12330.3
model_00000432 -126.266 22.93 13449.5
model_00000433 -117.451 28.82 14319.3
model_00000434 -135.178 23.29 12930.3
model_00000435 -173.228 25.39 11847.2
model_00000436 -112.454 30.68 13915.0
model_00000437 -118.356 29.91 14354.3
model_00000438 -112.919 26.44 13490.8
model_00000439 -111.304 26.62 14040.7
model_00000440 -128.478 26.65 13810.7
model_00000441 -120.964 20.82 13480.3
model_00000442 -125.725 21.58 12146.5
model_00000443 -119.162 18.29 12601.8
model_00000444 -123.976 22.94 13712.8
model_00000445 -127.407 27.52 13856.0
model_00000446 -126.767 21.25 13079.0
model_00000447 -76.613 28.72 15780.8
model_00000448 -88.649 34.70 14087.2
model_00000449 -101.435 33.81 15038.0
model_00000450 -138.460 23.30 12522.0
model_00000451 -108.984 24.39 13265.2
model_00000452 -128.275 20.97 12113.7
model_00000453 -123.592 31.44 14151.5
model_00000454 -118.422 22.42 13071.3
model_00000455 -130.632 21.74 13708.8
model_00000456 -93.786 40.14 15659.7
model_00000457 -110.550 34.09 14217.0
model_00000458 -122.671 32.65 15051.3
model_00000459 -112.131 35.83 12915.8
model_00000460 -116.891 28.03 14702.2
model_00000461 -107.799 29.15 14686.0
model_00000462 -125.947 29.99 14065.3
model_00000463 -139.689 21.58 12037.7
model_00000464 -114.453 22.65 13411.5
model_00000465 -158.669 19.61 11930.5
model_00000466 -119.127 24.67 13049.7
model_00000467 -115.203 23.92 13894.8
model_00000468 -103.235 31.50 15061.5
model_00000469 -128.122 21.19 14310.3
model_00000470 -107.984 27.47 12833.5
model_00000471 -128.524 22.35 13315.7
model_00000472 -135.135 30.01 13188.5
model_00000473 -110.488 26.97 13700.5
model_00000474 -119.617 22.63 13632.0
model_00000475 -109.175 36.55 15389.0
model_00000476 -115.395 24.01 13063.7
model_00000477 -110.160 25.04 14176.3
model_00000478 -153.126 17.22 11284.7
model_00000479 -113.219 27.36 14437.0
model_00000480 -142.449 26.33 12537.2
model_00000481 -114.429 26.20 14520.2
model_00000482 -120.170 27.17 13208.8
model_00000483 -133.899 24.26 12624.7
model_00000484 -126.707 25.74 13146.7
model_00000485 -99.961 48.79 15413.8
model_00000486 -134.939 25.38 13182.7
model_00000487 -119.596 21.47 13281.8
model_00000488 -99.961 24.93 13576.2
model_00000489 -108.305 31.37 13809.7
model_00000490 -126.126 39.54 14370.3
model_00000491 -109.532 23.62 14714.5
model_00000492 -108.552 35.88 15280.7
model_00000493 -116.070 22.05 12870.5
model_00000494 -93.486 48.14 15799.5
model_00000495 17.387 24.35 14548.3
model_00000496 -101.568 25.74 13940.7
model_00000497 -118.712 26.27 14476.2
model_00000498 -129.980 21.13 12707.7
model_00000499 -146.683 27.80 13159.5
model_00000500 -126.767 21.86 11947.3
model_00000501 -103.188 21.15 13239.3
model_00000502 -107.621 26.37 14767.3
model_00000503 -103.399 34.19 15107.3
model_00000504 -154.293 19.51 12246.0
model_00000505 -116.642 28.90 14524.7
model_00000506 -87.675 31.36 15837.5
model_00000507 -89.271 37.04 14116.2
model_00000508 -104.574 37.76 13664.2
model_00000509 -122.949 35.40 15263.2
model_00000510 -119.575 24.57 14092.7
model_00000511 -112.364 23.73 12808.2
model_00000512 -150.998 20.14 12438.0
model_00000513 -104.203 20.79 13714.7
model_00000514 -124.632 28.15 13751.5
model_00000515 -101.699 24.62 14626.8
model_00000516 -129.584 26.38 12462.0
model_00000517 -108.993 22.21 12722.2
model_00000518 -117.233 29.86 14059.7
model_00000519 -105.904 30.15 14725.8
model_00000520 -129.212 24.72 12883.5
model_00000521 -114.259 29.91 13607.2
model_00000522 -115.763 24.20 13830.7
model_00000523 -124.261 30.25 14388.7
model_00000524 -129.298 26.02 12735.0
model_00000525 -142.907 21.76 13140.0
model_00000526 -109.695 22.65 14692.0
model_00000527 -151.529 35.87 14423.5
model_00000528 -144.771 21.85 13208.8
model_00000529 -85.982 28.02 13815.5
model_00000530 -135.199 28.80 13096.8
model_00000531 -138.829 20.00 13312.5
model_00000532 -102.979 33.14 14805.3
model_00000533 -104.552 28.44 14266.3
model_00000534 -111.692 31.45 13754.0
model_00000535 -110.814 27.92 13897.3
model_00000536 -106.185 22.76 13416.0
model_00000537 -133.165 24.01 13134.2
model_00000538 -128.350 22.60 13283.5
model_00000539 -123.801 19.91 13401.8
model_00000540 -126.927 34.20 14571.2
model_00000541 -118.926 18.59 12335.8
model_00000542 -153.005 18.26 11917.8
model_00000543 -119.737 27.70 13817.2
model_00000544 -127.798 26.58 12960.5
model_00000545 -91.230 27.78 15074.0
model_00000546 -112.056 31.40 14185.0
model_00000547 -104.979 19.76 13243.2
model_00000548 -95.929 35.44 13980.0
model_00000549 -113.506 23.12 13158.2
model_00000550 -123.437 28.40 14089.0
model_00000551 -118.851 26.45 13535.3
model_00000552 -147.749 25.09 12703.8
model_00000553 -118.926 22.69 14292.5
model_00000554 -121.067 26.67 13312.5
model_00000555 -131.658 29.25 14284.0
model_00000556 -134.707 18.98 12355.3
model_00000557 -132.188 22.53 13373.7
model_00000558 -124.946 19.69 12488.0
model_00000559 -127.820 26.81 13713.2
model_00000560 -86.067 41.45 14511.3
model_00000561 -110.102 22.01 13662.8
model_00000562 -102.156 28.52 14272.3
model_00000563 -111.820 30.95 14357.8
model_00000564 -106.317 21.48 12771.8
model_00000565 -111.428 31.79 13529.0
model_00000566 -115.749 26.26 13602.2
model_00000567 -144.194 23.88 13591.2
model_00000568 -124.343 26.71 13776.7
model_00000569 -117.370 27.81 13443.5
model_00000570 -89.659 18.22 12729.7
model_00000571 -143.807 20.91 12369.0
model_00000572 -117.651 27.21 13886.8
model_00000573 -140.112 20.90 12583.3
model_00000574 -100.715 28.18 14019.8
model_00000575 -94.686 23.35 14013.7
model_00000576 -83.949 30.36 15015.5
model_00000577 -120.935 26.46 13376.2
model_00000578 -114.772 33.64 13332.2
model_00000579 -98.662 20.07 13389.0
model_00000580 -125.039 26.06 13584.2
model_00000581 -102.465 27.91 14853.0
model_00000582 -129.893 25.45 12827.0
model_00000583 -126.193 24.18 14399.8
model_00000584 -137.272 19.86 13097.2
model_00000585 -112.356 25.89 12728.8
model_00000586 -131.521 21.93 12730.0
model_00000587 -124.948 22.72 13345.8
model_00000588 -94.373 34.81 14821.8
model_00000589 -113.316 20.52 12466.0
model_00000590 -131.814 26.78 13596.0
model_00000591 -131.366 22.78 13254.5
model_00000592 -113.931 33.61 13521.2
model_00000593 -118.947 25.36 13951.8
model_00000594 -83.006 20.82 13510.7
model_00000595 -76.908 42.44 16387.8
model_00000596 -143.479 20.69 12681.5
model_00000597 -118.718 24.85 13275.0
model_00000598 -129.669 22.40 13249.2
model_00000599 -120.002 24.57 13390.0
model_00000600 -55.130 23.08 15481.3
model_00000601 -148.335 24.73 14176.0
model_00000602 -89.288 36.57 14861.5
model_00000603 -149.804 21.81 12077.0
model_00000604 -116.761 34.93 13920.8
model_00000605 -148.515 19.63 12682.3
model_00000606 -130.715 23.47 13665.8
model_00000607 -156.652 22.56 13594.7
model_00000608 -130.246 32.39 14326.8
model_00000609 -142.824 29.67 13168.7
model_00000610 -115.264 27.28 14248.8
model_00000611 -129.853 25.34 12168.7
model_00000612 -105.583 37.15 13485.3
model_00000613 -127.614 21.43 12859.8
model_00000614 -83.181 25.81 15053.0
model_00000615 -95.298 22.12 13807.2
model_00000616 -112.011 36.02 15540.2
model_00000617 -95.114 20.86 13259.0
model_00000618 -103.106 41.35 14585.5
model_00000619 -117.347 33.09 13910.5
model_00000620 -106.940 52.05 15120.8
model_00000621 -99.427 21.00 13704.2
model_00000622 -131.256 32.31 13964.7
model_00000623 -109.283 34.55 15972.8
model_00000624 -118.289 32.51 13975.3
model_00000625 -137.941 24.42 12820.2
model_00000626 -102.887 24.99 14660.3
model_00000627 -114.347 28.99 13931.7
model_00000628 -130.582 19.68 13008.0
model_00000629 -105.421 22.31 13226.5
model_00000630 -127.246 23.28 13196.3
model_00000631 -105.514 31.68 14918.3
model_00000632 -117.086 20.61 13030.7
model_00000633 -106.630 32.74 15075.5
model_00000634 -121.872 20.82 13358.7
model_00000635 -103.191 23.93 13844.8
model_00000636 -113.935 21.28 13536.7
model_00000637 -87.137 27.00 14150.0
model_00000638 -128.308 28.33 13131.2
model_00000639 -110.838 30.68 13821.5
model_00000640 -146.247 23.13 12139.7
model_00000641 -111.114 31.80 14282.3
model_00000642 -140.277 24.39 13308.5
model_00000643 -106.631 29.51 14435.8
model_00000644 -91.305 26.51 15114.5
model_00000645 -120.092 23.65 13595.5
model_00000646 -122.942 30.43 13944.5
model_00000647 -96.311 31.22 14032.8
model_00000648 -113.024 26.49 13749.2
model_00000649 -111.621 34.75 14329.5
model_00000650 -112.418 34.41 13648.7
model_00000651 -113.376 32.93 14445.0
model_00000652 -102.383 26.46 14145.8
model_00000653 -97.599 29.88 15121.5
model_00000654 -131.651 32.52 13627.0
model_00000655 -126.605 18.96 13582.5
model_00000656 -148.143 21.98 13296.3
model_00000657 -130.934 24.61 13930.5
model_00000658 -147.343 27.92 13888.2
model_00000659 -111.186 27.09 14451.0
model_00000660 -63.734 31.82 14058.0
model_00000661 -148.561 24.01 13591.5
model_00000662 -136.513 23.01 12948.0
model_00000663 -137.701 25.40 13134.0
model_00000664 -120.576 21.94 13734.2
model_00000665 -127.174 21.02 12509.7
model_00000666 -121.891 24.34 13757.2
model_00000667 -31.635 29.11 14560.0
model_00000668 -125.586 39.25 13945.3
model_00000669 -103.526 24.82 13564.2
model_00000670 -121.076 39.59 14781.7
model_00000671 -89.274 28.21 14119.2
model_00000672 -101.456 22.99 13692.0
model_00000673 -129.302 24.40 13389.5
model_00000674 -134.636 37.87 14460.8
model_00000675 -116.297 25.21 13295.2
model_00000676 -113.752 30.64 14037.7
model_00000677 -123.427 32.85 13413.8
model_00000678 -129.627 23.61 13289.3
model_00000679 -115.595 33.26 14428.0
model_00000680 -112.454 30.74 14664.2
model_00000681 -115.670 30.45 14613.7
model_00000682 -113.519 20.93 12916.0
model_00000683 -122.117 22.82 13120.8
model_00000684 -102.515 28.73 14215.0
model_00000685 -123.580 23.18 12806.3
model_00000686 -131.253 19.52 12503.3
model_00000687 -139.097 38.84 14395.7
model_00000688 -54.518 31.77 16152.5
model_00000689 -130.492 25.21 13407.3
model_00000690 -133.942 19.54 13053.7
model_00000691 -93.993 29.80 16338.2
model_00000692 -117.403 19.35 12370.3
model_00000693 -142.318 20.62 12120.2
model_00000694 -153.391 25.11 13018.2
model_00000695 -105.508 41.19 15181.8
model_00000696 -58.429 23.29 12608.5
model_00000697 -104.293 35.49 14453.2
model_00000698 -138.242 22.49 12659.7
model_00000699 -120.175 25.71 13130.2
model_00000700 -21.275 29.26 14329.8
model_00000701 -94.203 29.59 14707.2
model_00000702 -128.033 24.93 13681.7
model_00000703 -115.409 20.93 12796.2
model_00000704 -136.419 26.90 13488.8
model_00000705 -96.308 30.51 14712.0
model_00000706 -94.957 40.61 15916.3
model_00000707 -109.650 41.57 14438.7
model_00000708 -104.294 31.79 14911.8
model_00000709 -111.138 22.03 13642.2
model_00000710 -124.683 37.62 14619.5
model_00000711 -148.955 25.37 13935.2
model_00000712 -132.514 19.39 12316.5
model_00000713 -128.821 25.06 14137.2
model_00000714 -118.738 24.37 13944.3
model_00000715 -117.973 20.81 13824.7
model_00000716 -116.037 29.30 13709.0
model_00000717 -153.492 22.83 13225.5
model_00000718 -148.665 27.86 12816.8
model_00000719 -103.472 34.72 15415.8
model_00000720 -145.804 26.07 12569.0
model_00000721 -118.769 32.99 14455.5
model_00000722 -103.774 26.54 15575.5
model_00000723 -132.015 26.94 14095.7
model_00000724 -150.961 24.47 14165.8
model_00000725 -118.358 30.68 14082.7
model_00000726 -120.144 21.75 14452.2
model_00000727 -92.098 41.39 15837.7
model_00000728 -89.751 25.15 15252.8
model_00000729 -130.220 26.47 13262.2
model_00000730 -70.865 31.66 15326.2
model_00000731 -139.494 24.36 12806.8
model_00000732 -123.062 20.90 13001.3
model_00000733 -129.401 26.32 14547.2
model_00000734 -117.754 27.83 14107.8
model_00000735 -152.739 19.61 12000.5
model_00000736 -116.447 45.75 15398.2
model_00000737 -110.031 25.73 13832.3
model_00000738 -82.335 33.03 15295.0
model_00000739 -105.833 22.93 13641.7
model_00000740 -128.166 39.33 14127.2
model_00000741 -111.108 23.67 13933.7
model_00000742 -105.124 24.01 15054.3
model_00000743 -61.476 27.34 13182.3
model_00000744 -89.236 49.01 16748.2
model_00000745 -105.428 26.59 12932.5
model_00000746 -113.902 43.73 15401.5
model_00000747 -106.527 32.10 14384.2
model_00000748 -114.001 37.74 14153.3
model_00000749 -139.243 20.79 12730.5
model_00000750 -141.207 29.72 13555.0
model_00000751 -69.169 38.92 15723.5
model_00000752 -118.179 25.53 13805.2
model_00000753 -124.565 26.74 13591.3
model_00000754 -109.745 23.34 14162.0
model_00000755 -127.720 24.45 13592.2
model_00000756 -114.995 25.58 13941.0
model_00000757 -128.450 22.48 13612.2
model_00000758 -131.987 18.84 12676.2
model_00000759 -121.920 19.72 12928.7
model_00000760 -67.631 20.69 12417.5
model_00000761 -122.271 34.50 14526.5
model_00000762 -122.471 31.94 13240.5
model_00000763 -125.083 27.01 13648.5
model_00000764 -97.318 29.39 14642.2
model_00000765 -136.543 20.41 12657.8
model_00000766 -142.496 24.25 13227.7
model_00000767 -68.909 20.27 13032.8
model_00000768 -131.887 27.83 13735.7
model_00000769 -111.206 22.11 13561.3
model_00000770 -92.172 27.48 15530.7
model_00000771 -140.319 22.21 12703.7
model_00000772 -112.271 40.42 15608.5
model_00000773 -107.549 26.90 13820.2
model_00000774 -144.225 25.45 13306.3
model_00000775 -101.530 27.67 13962.0
model_00000776 -114.005 20.93 12902.7
model_00000777 -112.166 25.66 13367.7
model_00000778 -127.431 28.70 14632.2
model_00000779 -136.933 21.56 12404.0
model_00000780 -81.661 42.01 15252.0
model_00000781 -100.436 29.94 14636.0
model_00000782 -94.195 33.84 14649.3
model_00000783 -137.448 27.23 13877.8
model_00000784 -164.223 29.50 12725.5
model_00000785 -108.322 25.78 14180.2
model_00000786 -118.058 24.34 14746.8
model_00000787 -100.112 40.24 15533.0
model_00000788 -135.543 27.33 13253.0
model_00000789 -125.916 23.79 13391.8
model_00000790 -98.926 29.08 14105.7
model_00000791 -102.095 23.59 14276.7
model_00000792 -118.845 38.25 14058.3
model_00000793 -109.852 37.37 14686.8
model_00000794 -120.253 31.63 13677.0
model_00000795 -150.520 26.81 13575.8
model_00000796 -89.372 26.05 13894.5
model_00000797 -100.619 25.81 14001.8
model_00000798 -117.449 29.20 14416.0
model_00000799 -120.459 23.10 13378.8
model_00000800 -132.235 23.28 12365.7
model_00000801 -87.168 44.52 15918.8
model_00000802 -99.662 24.36 13521.5
model_00000803 -113.739 21.84 13808.2
model_00000804 -136.845 23.83 12922.5
model_00000805 -135.226 24.21 12901.2
model_00000806 -106.236 31.61 13213.8
model_00000807 -132.037 23.73 13272.7
model_00000808 -115.382 22.52 13273.7
model_00000809 -108.731 26.73 14311.0
model_00000810 -100.297 29.55 15503.8
model_00000811 -130.017 20.48 12643.3
model_00000812 -123.037 20.91 11658.5
model_00000813 -101.091 30.49 14705.7
model_00000814 -113.974 21.91 12696.7
model_00000815 -128.840 25.47 13635.7
model_00000816 -123.824 20.05 11994.3
model_00000817 -104.481 28.26 14730.8
model_00000818 -141.166 25.13 12861.3
model_00000819 -130.257 22.95 13256.5
model_00000820 -146.860 27.13 12458.5
model_00000821 -141.951 22.05 13047.7
model_00000822 -113.481 27.47 14208.3
model_00000823 -115.166 34.46 14026.3
model_00000824 -108.505 25.37 13861.0
model_00000825 -98.297 38.99 16024.3
model_00000826 -93.887 28.51 14852.2
model_00000827 -96.976 29.85 13782.0
model_00000828 -113.984 31.77 14243.7
model_00000829 -144.228 19.36 12726.8
model_00000830 -132.061 30.58 13395.7
model_00000831 -114.044 35.99 14123.7
model_00000832 -119.905 21.70 13666.3
model_00000833 -107.767 20.11 11951.8
model_00000834 -113.631 24.98 14626.2
model_00000835 -128.317 29.03 13596.8
model_00000836 -125.162 20.12 11890.8
model_00000837 -133.019 22.22 13251.5
model_00000838 -118.764 26.68 14025.0
model_00000839 -127.065 25.91 14385.0
model_00000840 -115.390 33.14 15321.0
model_00000841 -142.555 18.87 12057.2
model_00000842 -123.752 29.27 13471.7
model_00000843 -127.140 25.44 13531.7
model_00000844 -135.089 22.28 12746.3
model_00000845 -139.418 22.46 11641.2
model_00000846 -110.714 23.20 14268.0
model_00000847 -127.737 35.78 14171.7
model_00000848 -117.161 20.87 13081.2
model_00000849 -125.519 30.21 13367.7
model_00000850 -87.731 47.59 15455.7
model_00000851 -124.916 19.01 12385.2
model_00000852 -168.429 20.46 12471.3
model_00000853 -121.706 21.16 12822.7
model_00000854 -128.301 25.60 13616.5
model_00000855 -104.027 30.77 14778.2
model_00000856 -105.304 28.73 14730.8
model_00000857 -87.229 25.27 13060.3
model_00000858 -107.028 26.37 14220.8
model_00000859 -127.791 31.91 14247.0
model_00000860 -123.138 21.20 13502.7
model_00000861 -123.965 26.23 13220.5
model_00000862 -116.487 44.75 15055.8
model_00000863 -100.432 24.08 13718.2
model_00000864 -116.784 24.21 14065.0
model_00000865 -132.139 20.26 13217.7
model_00000866 -95.639 21.98 13461.7
model_00000867 -127.634 20.78 12672.0
model_00000868 -116.613 45.57 14386.2
model_00000869 -95.746 24.69 13958.7
model_00000870 -134.597 22.12 12538.5
model_00000871 -82.256 27.42 14797.3
model_00000872 -133.134 29.31 14324.2
model_00000873 -139.397 23.27 12664.0
model_00000874 -94.293 21.84 13006.7
model_00000875 -88.955 27.43 14122.0
model_00000876 -109.219 41.17 14730.2
model_00000877 -109.929 25.86 14246.7
model_00000878 -113.695 21.85 12539.8
model_00000879 -150.118 18.62 12607.2
model_00000880 -123.088 25.79 13039.2
model_00000881 -90.644 27.16 14660.8
model_00000882 -135.176 22.09 12699.7
model_00000883 -122.976 25.24 13074.0
model_00000884 -120.622 36.51 14993.2
model_00000885 -136.780 23.04 12400.8
model_00000886 -125.214 31.58 12889.2
model_00000887 -131.218 23.30 12470.5
model_00000888 -115.067 37.60 14013.7
model_00000889 -115.560 25.92 14079.2
model_00000890 -122.695 30.28 14630.3
model_00000891 -92.355 26.09 13991.8
model_00000892 -85.253 22.26 13729.7
model_00000893 -134.324 25.56 14010.7
model_00000894 -140.649 25.34 13216.5
model_00000895 -102.805 29.12 14736.5
model_00000896 -115.003 22.02 13792.2
model_00000897 -130.748 22.63 13639.3
model_00000898 -125.479 34.75 13924.5
model_00000899 -118.184 22.45 13909.0
model_00000900 -129.059 30.45 14355.8
model_00000901 -115.163 25.87 14126.5
model_00000902 -131.892 25.68 13513.0
model_00000903 -86.924 26.97 14716.0
model_00000904 -123.614 27.36 14160.8
model_00000905 -112.222 35.27 14833.0
model_00000906 -104.357 26.15 14272.0
model_00000907 -118.089 20.94 12606.7
model_00000908 -118.573 32.91 14329.7
model_00000909 -124.951 27.95 13520.5
model_00000910 -123.379 21.78 13173.5
model_00000911 -137.300 30.55 13269.2
model_00000912 -149.612 20.63 12027.5
model_00000913 -95.825 35.79 14709.5
model_00000914 -149.526 29.11 13937.7
model_00000915 -116.806 21.06 13663.0
model_00000916 -117.138 31.20 13420.5
model_00000917 -129.185 26.59 13250.3
model_00000918 -130.261 20.63 12649.5
model_00000919 -108.299 20.32 13956.8
model_00000920 -109.731 27.46 14946.0
model_00000921 -140.360 20.29 12332.0
model_00000922 -108.177 24.80 13853.2
model_00000923 -93.038 31.16 15444.3
model_00000924 -104.549 28.59 14371.8
model_00000925 -118.047 27.40 14328.2
model_00000926 -124.275 36.05 13980.0
model_00000927 -118.164 29.79 14095.0
model_00000928 -101.346 32.97 14535.8
model_00000929 -130.761 22.91 13759.2
model_00000930 -117.827 25.44 13286.7
model_00000931 -105.110 38.91 15038.2
model_00000932 -105.572 23.14 14608.7
model_00000933 -136.926 20.84 12475.3
model_00000934 -143.804 24.96 12616.5
model_00000935 -142.678 20.23 12157.5
model_00000936 -121.410 20.47 12622.2
model_00000937 -115.501 20.75 13467.7
model_00000938 -122.956 35.43 13043.5
model_00000939 -120.628 36.29 14948.2
model_00000940 -105.805 26.07 14672.2
model_00000941 -115.026 43.89 13640.0
model_00000942 -111.493 25.22 13540.8
model_00000943 -119.255 35.21 15278.8
model_00000944 -99.549 24.61 14215.8
model_00000945 -94.728 31.28 14997.5
model_00000946 -107.778 27.25 14301.3
model_00000947 -133.383 26.41 13615.3
model_00000948 -76.385 46.19 16199.0
model_00000949 -100.290 26.30 13792.8
model_00000950 -104.721 32.21 14257.5
model_00000951 -115.671 27.69 14066.7
model_00000952 -118.137 27.59 13832.7
model_00000953 -139.129 24.22 13781.7
model_00000954 -117.670 27.64 13679.2
model_00000955 -147.928 24.36 13181.2
model_00000956 -115.726 43.22 15304.2
model_00000957 -129.895 24.99 13285.2
model_00000958 -114.553 28.43 14335.2
model_00000959 -110.990 27.13 13331.5
model_00000960 -137.691 20.54 13151.3
model_00000961 -123.286 30.34 14193.3
model_00000962 -104.351 25.59 13741.5
model_00000963 -108.977 25.71 13293.7
model_00000964 -159.005 21.42 12150.5
model_00000965 -125.597 25.71 14242.3
model_00000966 -104.386 28.65 14742.2
model_00000967 -127.116 24.14 12213.3
model_00000968 -136.936 21.42 12940.0
model_00000969 -116.499 26.85 14460.8
model_00000970 -111.507 29.15 14232.3
model_00000971 -128.366 20.08 13131.5
model_00000972 -125.753 19.39 12888.0
model_00000973 -108.497 34.96 15545.5
model_00000974 -146.857 26.83 13390.7
model_00000975 -118.849 27.78 13620.2
model_00000976 -125.302 18.85 12025.3
model_00000977 -136.198 27.52 13395.7
model_00000978 -143.351 25.43 13010.5
model_00000979 -136.171 26.45 13668.2
model_00000980 -66.466 19.88 13877.8
model_00000981 -120.642 22.63 12848.2
model_00000982 -116.218 36.99 14945.5
model_00000983 -120.991 28.74 13477.3
model_00000984 -135.671 24.11 12866.2
model_00000985 -115.274 25.82 13270.0
model_00000986 -123.799 24.22 12948.8
model_00000987 -118.202 23.68 14369.8
model_00000988 -151.610 22.28 13207.8
model_00000989 -95.224 31.01 15271.7
model_00000990 -132.446 20.35 12704.5
model_00000991 -146.734 21.20 12341.8
model_00000992 -137.424 20.83 12372.0
model_00000993 -97.918 31.31 14367.5
model_00000994 -135.011 27.11 13722.5
model_00000995 -84.488 27.33 13884.7
model_00000996 -116.656 25.42 14159.7
model_00000997 -133.755 28.49 14740.7
model_00000998 -125.688 27.18 14703.0
model_00000999 -123.829 23.00 12824.5
model_00001000 -105.666 22.66 13475.0
model_00001001 -121.944 30.54 13455.7
model_00001002 -120.977 23.27 13953.0
model_00001003 -113.228 26.75 14409.5
model_00001004 -143.433 22.86 12133.2
model_00001005 -111.955 22.20 13245.7
model_00001006 -96.928 25.55 13753.3
model_00001007 -108.995 27.59 14118.5
model_00001008 -129.812 21.07 12555.8
model_00001009 -116.578 22.06 13469.7
model_00001010 -119.244 26.51 14080.0
model_00001011 -116.098 27.11 13757.2
model_00001012 -118.761 23.49 12802.3
model_00001013 -107.329 29.99 14845.0
model_00001014 -114.675 29.02 15187.2
model_00001015 -127.118 23.01 13200.8
model_00001016 -124.701 21.23 13025.2
model_00001017 -148.059 24.65 13059.3
model_00001018 -122.386 28.86 14106.0
model_00001019 -125.156 26.15 13171.2
model_00001020 -113.064 24.14 13354.7
model_00001021 -100.624 36.23 14721.5
model_00001022 -130.224 20.71 12311.0
model_00001023 -117.966 35.66 14980.3
model_00001024 -140.647 20.59 12952.5
model_00001025 -86.228 26.00 14381.2
model_00001026 -125.053 20.55 12938.8
model_00001027 -139.387 22.39 12668.3
model_00001028 -38.731 30.71 14031.2
model_00001029 -141.076 25.34 13133.3
model_00001030 -105.629 34.34 14205.0
model_00001031 -131.346 36.28 14744.7
model_00001032 -89.929 28.23 15832.0
model_00001033 -149.686 18.23 12031.8
model_00001034 -144.427 30.60 13252.3
model_00001035 -114.002 33.45 15096.0
model_00001036 -122.977 18.64 12544.0
model_00001037 -105.203 26.46 13821.2
model_00001038 -31.907 27.24 13485.7
model_00001039 -97.438 27.98 13635.8
model_00001040 -121.717 24.61 13487.7
model_00001041 -114.996 28.14 14439.5
model_00001042 -102.802 39.17 15488.3
model_00001043 -123.498 23.81 14846.5
model_00001044 -122.886 34.44 14915.8
model_00001045 -132.480 20.59 12787.5
model_00001046 -103.119 35.06 15547.8
model_00001047 -94.837 46.06 15404.7
model_00001048 -122.793 24.02 13488.0
model_00001049 -109.052 32.02 14496.0
model_00001050 -135.489 22.30 13459.7
model_00001051 -111.438 24.86 14429.7
model_00001052 -108.828 31.29 14553.7
model_00001053 -88.117 48.99 15054.7
model_00001054 -116.483 26.29 13596.8
model_00001055 -108.970 26.51 14274.7
model_00001056 -119.947 25.42 12887.5
model_00001057 -129.588 30.91 12924.0
model_00001058 -132.229 23.05 14330.2
model_00001059 -137.129 22.51 13012.7
model_00001060 -122.129 22.83 13447.5
model_00001061 -114.423 31.21 14010.2
model_00001062 -127.079 35.91 14937.8
model_00001063 -128.343 22.09 13212.3
model_00001064 -118.700 38.87 14268.2
model_00001065 -124.784 26.47 14098.8
model_00001066 -116.545 34.32 15263.5
model_00001067 -88.812 27.81 15269.0
model_00001068 -137.093 23.08 12800.0
model_00001069 -136.269 33.98 13977.5
model_00001070 -117.123 33.37 14750.2
model_00001071 -101.466 28.50 14215.3
model_00001072 -119.009 28.86 13353.5
model_00001073 -112.408 24.57 12825.5
model_00001074 -131.108 30.88 13511.5
model_00001075 -155.034 24.04 12693.0
model_00001076 -122.471 21.91 13247.8
model_00001077 -133.625 20.06 13765.2
model_00001078 -126.495 33.91 14008.0
model_00001079 -109.333 30.03 14578.7
model_00001080 -98.658 24.81 14566.7
model_00001081 -143.065 30.08 13372.0
model_00001082 -137.631 31.62 14347.2
model_00001083 -135.469 27.19 14024.3
model_00001084 -137.334 21.31 12654.2
model_00001085 -80.083 41.91 15108.3
model_00001086 -123.448 22.55 12548.7
model_00001087 -102.481 27.94 15091.7
model_00001088 -109.292 26.22 13715.0
model_00001089 -100.891 24.87 14197.5
model_00001090 -82.457 26.81 14087.0
model_00001091 -113.344 23.67 13683.5
model_00001092 -71.065 30.17 14967.3
model_00001093 -96.742 26.46 13792.2
model_00001094 -114.524 21.84 12890.3
model_00001095 -131.189 23.34 13111.3
model_00001096 -134.718 20.95 13025.0
model_00001097 -122.642 28.23 13111.8
model_00001098 -110.743 30.09 14312.3
model_00001099 -137.541 19.54 11573.8
model_00001100 -103.094 42.68 14949.2
model_00001101 -131.606 21.35 12648.0
model_00001102 -140.525 21.43 13102.5
model_00001103 -159.698 20.08 11346.5
model_00001104 -123.895 36.71 14486.3
model_00001105 -129.474 31.49 12953.7
model_00001106 -127.738 25.97 12935.7
model_00001107 -113.900 20.61 12665.2
model_00001108 -151.395 20.00 12985.0
model_00001109 -140.146 25.53 13288.0
model_00001110 -144.918 29.48 12880.5
model_00001111 -113.102 36.77 15504.7
model_00001112 -110.800 26.04 13809.5
model_00001113 -124.381 25.19 13305.3
model_00001114 -89.282 28.58 14379.8
model_00001115 -109.762 22.43 13695.3
model_00001116 -141.038 25.05 13570.7
model_00001117 -127.595 29.97 14144.8
model_00001118 -111.314 24.14 13921.2
model_00001119 -125.063 25.23 12505.2
model_00001120 -99.425 29.60 15633.5
model_00001121 -93.708 28.14 14327.8
model_00001122 -132.606 28.61 13757.7
model_00001123 -111.385 41.09 14236.5
model_00001124 -116.544 19.58 12452.8
model_00001125 -88.069 30.21 15050.8
model_00001126 -96.406 24.97 14714.8
model_00001127 -131.669 24.01 12425.2
model_00001128 -106.619 22.68 13543.8
model_00001129 -141.592 19.78 12123.8
model_00001130 -113.618 36.44 13929.3
model_00001131 -122.311 20.26 12236.7
model_00001132 -101.086 26.55 14612.2
model_00001133 -125.897 22.51 14020.0
model_00001134 -126.667 22.27 13008.3
model_00001135 -106.382 25.37 13304.5
model_00001136 -132.002 18.49 12443.2
model_00001137 -134.649 23.49 13843.0
model_00001138 -141.078 29.93 13242.7
model_00001139 -96.609 30.50 16249.7
model_00001140 -103.940 21.87 13227.3
model_00001141 -136.402 20.66 13100.3
model_00001142 -121.896 20.77 12788.7
model_00001143 -109.372 29.88 14751.0
model_00001144 -99.423 23.71 13899.7
model_00001145 -113.188 28.52 13551.3
model_00001146 -123.039 22.17 13075.7
model_00001147 -127.097 38.25 13826.5
model_00001148 -123.275 19.68 12036.0
model_00001149 -134.756 27.96 13468.5
model_00001150 -119.732 33.01 14018.3
model_00001151 -123.966 19.57 12330.7
model_00001152 -105.522 31.03 14341.5
model_00001153 -81.082 26.31 15149.0
model_00001154 -145.470 23.81 13299.3
model_00001155 -88.725 29.67 15513.5
model_00001156 -110.264 26.72 13173.2
model_00001157 -116.685 22.11 12556.7
model_00001158 -111.301 23.72 13350.7
model_00001159 -117.498 21.48 13185.5
model_00001160 -153.308 19.47 11847.3
model_00001161 -117.982 32.89 14541.5
model_00001162 -110.397 26.23 13619.8
model_00001163 -114.424 23.78 13353.7
model_00001164 -117.939 28.64 14155.3
model_00001165 -87.508 31.78 14875.2
model_00001166 -108.940 18.61 12532.2
model_00001167 -127.243 32.12 14237.3
model_00001168 -104.915 29.04 14846.7
model_00001169 -148.709 22.65 12330.5
model_00001170 -94.893 34.37 15403.2
model_00001171 -134.682 21.07 13582.7
model_00001172 -131.683 29.01 13410.7
model_00001173 -110.644 28.63 14152.0
model_00001174 -115.694 28.38 14904.2
model_00001175 -87.647 27.39 14894.8
model_00001176 -100.422 23.47 13750.2
model_00001177 -96.706 20.43 13431.2
model_00001178 -125.539 26.59 14054.2
model_00001179 -130.220 23.08 13468.7
model_00001180 -48.572 21.91 12338.3
model_00001181 -133.810 20.62 12783.3
model_00001182 -85.723 24.95 13563.7
model_00001183 -119.001 35.30 13989.5
model_00001184 -145.553 30.40 13521.3
model_00001185 -112.808 23.03 14000.8
model_00001186 -82.871 25.42 13532.2
model_00001187 -107.334 21.58 12784.3
model_00001188 -119.361 25.12 12742.8
model_00001189 -122.703 30.17 14308.8
model_00001190 -98.568 28.67 13924.2
model_00001191 -124.919 19.84 11662.5
model_00001192 -125.593 25.88 13176.7
model_00001193 -131.818 27.75 14557.5
model_00001194 -118.636 24.29 13932.2
model_00001195 -119.376 22.59 13925.8
model_00001196 -124.322 27.75 13733.2
model_00001197 -91.876 26.37 15153.8
model_00001198 -111.140 26.11 13517.0
model_00001199 -116.425 38.72 15417.2
model_00001200 -135.030 21.42 12863.8
model_00001201 -107.911 28.86 13503.5
model_00001202 -107.694 28.79 13786.0
model_00001203 -99.610 26.11 14014.0
model_00001204 -103.054 29.63 14740.0
model_00001205 -140.005 22.75 12850.5
model_00001206 -132.567 24.60 13692.2
model_00001207 -135.906 19.43 12396.5
model_00001208 -87.056 28.71 15032.0
model_00001209 -103.886 49.30 15542.3
model_00001210 -136.908 19.45 12175.3
model_00001211 -150.876 20.36 12328.2
model_00001212 -103.100 21.36 14421.3
model_00001213 -86.363 27.22 14417.2
model_00001214 -105.714 42.56 14987.5
model_00001215 -120.052 29.88 14170.2
model_00001216 -131.141 23.29 13079.2
model_00001217 -101.688 23.82 15181.8
model_00001218 -82.948 22.58 13659.2
model_00001219 -121.558 22.98 14131.2
model_00001220 -121.356 36.37 14670.0
model_00001221 -109.734 20.56 14069.0
model_00001222 -123.992 41.20 14504.2
model_00001223 -122.107 29.50 14299.5
model_00001224 -126.318 22.36 12573.8
model_00001225 -140.256 20.43 11580.0
model_00001226 -124.885 20.22 12706.8
model_00001227 -124.981 38.60 14045.0
model_00001228 -113.351 33.54 15070.5
model_00001229 -141.134 26.60 14026.2
model_00001230 -125.431 21.81 13208.3
model_00001231 -145.991 24.79 12756.0
model_00001232 -113.337 25.25 13843.0
model_00001233 -102.078 33.60 15423.3
model_00001234 -138.774 23.92 13470.3
model_00001235 -97.634 30.72 14848.0
model_00001236 -129.043 20.48 12599.3
model_00001237 -91.009 37.45 14997.7
model_00001238 -124.741 22.83 13041.3
model_00001239 -122.659 20.38 12825.8
model_00001240 -130.134 18.37 12673.5
model_00001241 -114.057 23.84 14141.3
model_00001242 -95.772 24.90 13472.2
model_00001243 -98.205 23.84 14722.0
model_00001244 -105.821 33.86 14932.7
model_00001245 -132.781 23.74 12238.5
model_00001246 -85.464 24.43 13164.3
model_00001247 -108.734 27.31 13806.3
model_00001248 -132.338 24.34 13360.0
model_00001249 -134.251 23.15 13696.0
model_00001250 -115.562 27.02 13630.7
model_00001251 -118.099 26.72 13475.2
model_00001252 -78.374 30.99 15059.7
model_00001253 -140.450 23.06 12716.0
model_00001254 -87.690 30.15 14961.3
model_00001255 -145.401 19.00 12850.3
model_00001256 -114.086 28.92 14328.3
model_00001257 -120.292 19.97 13140.8
model_00001258 -118.101 25.04 13096.0
model_00001259 -126.816 20.81 13594.3
model_00001260 -106.828 37.32 15569.2
model_00001261 -73.095 41.71 15873.7
model_00001262 -157.843 19.07 11706.5
model_00001263 -90.404 31.89 15779.5
model_00001264 -110.263 36.14 14711.5
model_00001265 -140.461 20.38 12484.2
model_00001266 -151.784 26.38 13093.0
model_00001267 -126.251 22.34 12939.5
model_00001268 -128.304 23.98 13934.5
model_00001269 -101.104 26.56 13951.2
model_00001270 -126.147 19.23 12683.7
model_00001271 -109.978 26.13 12813.3
model_00001272 -124.279 27.52 14172.8
model_00001273 -118.493 20.66 12446.3
model_00001274 -145.097 20.87 11724.5
model_00001275 -103.209 27.60 15697.0
model_00001276 -109.286 30.36 13986.5
model_00001277 -106.014 24.93 13666.0
model_00001278 -115.467 28.34 14075.0
model_00001279 -100.055 28.22 15014.5
model_00001280 -154.526 22.02 12541.8
model_00001281 -141.963 28.07 12478.0
model_00001282 -131.766 33.89 14403.5
model_00001283 -127.147 24.03 12834.5
model_00001284 -117.979 21.97 13234.3
model_00001285 -110.660 25.72 13018.8
model_00001286 -94.930 27.38 14424.0
model_00001287 -114.241 25.04 13849.0
model_00001288 -110.445 29.16 14222.8
model_00001289 -120.687 33.20 14211.7
model_00001290 -129.541 22.90 13574.7
model_00001291 -109.668 27.51 13357.8
model_00001292 -131.637 37.04 14208.0
model_00001293 -108.521 31.97 14581.3
model_00001294 -127.538 25.12 12951.3
model_00001295 -113.800 32.73 14804.2
model_00001296 -130.074 20.59 13330.7
model_00001297 -118.842 32.48 14693.8
model_00001298 -143.323 29.59 13456.5
model_00001299 -103.710 31.30 15252.5
model_00001300 -81.465 32.32 15866.8
model_00001301 -112.467 26.58 13269.3
model_00001302 -99.116 26.17 13886.7
model_00001303 -131.800 25.84 13972.8
model_00001304 -134.344 43.85 14168.8
model_00001305 -107.524 36.79 14243.8
model_00001306 -103.600 33.53 13821.2
model_00001307 -108.444 36.21 13949.5
model_00001308 -137.658 32.59 13562.0
model_00001309 -121.301 28.84 14148.8
model_00001310 -93.032 26.08 13601.8
model_00001311 -118.631 24.03 12349.5
model_00001312 -142.672 21.51 12333.3
model_00001313 -129.847 20.08 12283.2
model_00001314 -96.814 27.46 14302.2
model_00001315 -126.110 24.55 13633.5
model_00001316 -119.652 27.23 13041.5
model_00001317 -91.012 35.69 15926.8
model_00001318 -129.982 26.86 14792.5
model_00001319 -124.344 26.43 14555.2
model_00001320 -78.033 41.18 15564.3
model_00001321 -117.956 21.31 13241.7
model_00001322 -140.085 21.08 12628.7
model_00001323 -119.361 44.59 14880.3
model_00001324 -119.433 21.88 12892.8
model_00001325 -102.796 31.10 13579.7
model_00001326 -122.298 24.39 14481.8
model_00001327 -151.460 18.40 11173.2
model_00001328 -115.524 30.96 14645.2
model_00001329 -125.730 30.02 13432.5
model_00001330 -90.502 30.41 14771.2
model_00001331 -90.865 26.28 14853.2
model_00001332 -133.491 27.93 13427.8
model_00001333 -131.503 22.60 13356.5
model_00001334 -135.497 23.29 11646.3
model_00001335 -136.862 24.52 13796.7
model_00001336 -122.380 27.51 13561.8
model_00001337 -118.147 24.04 14189.2
model_00001338 -102.727 29.67 15195.5
model_00001339 -103.017 23.67 13322.5
model_00001340 -105.632 47.05 15443.2
model_00001341 -121.037 36.69 14709.2
model_00001342 -80.308 27.94 14999.0
model_00001343 -129.251 24.38 13392.8
model_00001344 -105.586 28.55 13987.0
model_00001345 -155.982 36.71 13183.8
model_00001346 -92.869 28.18 13986.7
model_00001347 -124.286 23.44 13077.8
model_00001348 -152.849 25.74 12952.0
model_00001349 -104.718 24.23 13811.7
model_00001350 -113.488 31.88 15134.5
model_00001351 -112.385 30.10 13992.7
model_00001352 -132.557 19.94 12029.2
model_00001353 -128.060 19.57 12516.3
model_00001354 -3.010 32.95 14238.8
model_00001355 -121.754 21.94 12413.2
model_00001356 -113.168 28.30 14454.0
model_00001357 -123.985 35.08 13823.8
model_00001358 -129.039 29.43 14297.0
model_00001359 -137.444 23.99 12852.0
model_00001360 -122.503 31.92 14893.7
model_00001361 -152.515 28.21 13697.7
model_00001362 -111.842 25.05 13395.0
model_00001363 -93.784 22.34 12466.8
model_00001364 -117.813 29.62 14895.5
model_00001365 -111.053 19.93 13348.3
model_00001366 -97.189 24.68 14477.0
model_00001367 -130.167 25.19 11696.5
model_00001368 -106.101 30.84 15052.2
model_00001369 -122.636 39.16 14509.3
model_00001370 -128.761 22.06 13710.0
model_00001371 -120.462 22.76 13433.8
model_00001372 -116.038 34.71 14137.7
model_00001373 -159.893 21.16 12158.8
model_00001374 -123.599 21.40 13170.5
model_00001375 -137.772 27.08 12894.0
model_00001376 -104.209 27.41 14166.8
model_00001377 -108.196 28.79 14251.7
model_00001378 -96.496 30.08 14801.8
model_00001379 -110.723 23.12 13837.7
model_00001380 -91.998 31.13 15170.7
model_00001381 -121.238 26.52 13843.2
model_00001382 -88.453 21.85 14493.7
model_00001383 -116.528 30.22 13413.8
model_00001384 -116.639 22.78 13130.7
model_00001385 -113.459 27.21 13686.7
model_00001386 -153.067 22.02 13572.3
model_00001387 -87.754 25.12 14484.0
model_00001388 -123.741 20.17 13443.3
model_00001389 -131.147 22.60 13491.3
model_00001390 -119.295 23.02 12481.7
model_00001391 -114.769 25.84 12814.5
model_00001392 -117.564 22.40 12759.2
model_00001393 -145.702 20.89 11622.0
model_00001394 -93.547 26.79 14582.0
model_00001395 -131.129 33.55 13517.7
model_00001396 -116.393 42.97 13983.2
model_00001397 -126.142 19.29 12836.2
model_00001398 -124.358 32.90 14462.3
model_00001399 -167.390 21.64 12585.3
model_00001400 -119.440 30.44 14582.2
model_00001401 -112.174 34.87 14853.8
model_00001402 -89.846 41.54 15284.7
model_00001403 -108.948 25.06 12949.0
model_00001404 -145.746 21.59 11783.8
model_00001405 -118.846 28.63 14089.0
model_00001406 -101.273 21.77 14473.5
model_00001407 -115.141 26.59 13854.8
model_00001408 -110.625 24.67 13819.3
model_00001409 -113.874 25.13 14378.2
model_00001410 -124.303 26.89 13754.7
model_00001411 -107.235 31.03 14096.8
model_00001412 -122.417 41.58 15311.7
model_00001413 -123.647 38.01 13389.2
model_00001414 -147.192 22.60 12756.2
model_00001415 -108.125 46.80 15129.2
model_00001416 -120.018 28.76 14087.7
model_00001417 -149.815 23.97 13106.7
model_00001418 -115.343 36.35 13440.7
model_00001419 -98.942 27.46 14778.5
model_00001420 -95.491 25.72 15045.0
model_00001421 -80.314 45.34 15606.3
model_00001422 -131.119 35.94 14146.5
model_00001423 -90.150 41.37 16247.8
model_00001424 -116.989 23.60 13503.8
model_00001425 -91.280 23.39 14461.2
model_00001426 -127.297 22.43 12779.0
model_00001427 -24.133 23.30 12772.5
model_00001428 -113.167 42.80 14511.5
model_00001429 -105.250 23.45 14570.5
model_00001430 -121.127 21.47 13289.2
model_00001431 -103.018 31.76 15042.5
model_00001432 -152.496 21.54 12388.0
model_00001433 -130.614 27.12 14005.0
model_00001434 -110.771 25.06 14573.2
model_00001435 -145.864 19.13 12194.7
model_00001436 -92.732 32.56 15057.3
model_00001437 -125.416 29.47 13118.0
model_00001438 -106.465 31.00 12832.3
model_00001439 -115.832 26.97 13596.5
model_00001440 -87.511 23.41 13765.0
model_00001441 -129.706 26.26 13933.0
model_00001442 -125.918 25.98 13920.5
model_00001443 -131.338 23.13 13557.7
model_00001444 -120.959 29.35 14468.0
model_00001445 -136.337 22.62 13295.0
model_00001446 -134.240 19.87 12836.5
model_00001447 -109.241 35.75 14492.7
model_00001448 -112.231 34.88 14478.8
model_00001449 -101.539 28.21 14279.0
model_00001450 -128.212 20.59 13315.7
model_00001451 -129.649 21.34 13695.3
model_00001452 -125.024 40.10 13850.8
model_00001453 -87.907 24.27 13086.0
model_00001454 -106.680 42.16 15208.3
model_00001455 -125.641 40.68 13564.0
model_00001456 -139.200 23.23 13160.3
model_00001457 -112.289 26.86 14681.3
model_00001458 -109.338 26.78 14015.3
model_00001459 -82.194 29.70 14906.5
model_00001460 -118.305 30.99 13087.7
model_00001461 -115.577 20.65 13516.3
model_00001462 -140.864 21.97 13546.0
model_00001463 -108.514 23.76 13122.3
model_00001464 -125.747 27.67 13270.2
model_00001465 -119.754 27.89 13668.5
model_00001466 -124.003 22.18 14094.2
model_00001467 -129.278 29.14 13704.7
model_00001468 -112.719 22.91 12952.2
model_00001469 -131.193 20.09 12658.7
model_00001470 -133.532 24.52 13071.0
model_00001471 -120.370 34.61 13850.2
model_00001472 -105.283 31.06 14188.0
model_00001473 -124.241 24.76 13848.2
model_00001474 -51.636 20.48 13147.7
model_00001475 -119.297 21.49 13230.5
model_00001476 -111.447 39.17 14456.2
model_00001477 -152.122 28.40 12599.7
model_00001478 -129.858 19.08 11754.0
model_00001479 -110.139 27.41 14221.8
model_00001480 -57.261 19.45 12431.0
model_00001481 -125.632 19.96 11632.8
model_00001482 -93.005 44.94 14877.3
model_00001483 -124.050 19.61 12639.2
model_00001484 -100.230 21.55 14582.7
model_00001485 -114.358 30.22 13779.0
model_00001486 -129.919 24.96 14158.8
model_00001487 -151.493 20.49 11994.0
model_00001488 -97.823 28.26 14671.8
model_00001489 -113.736 27.11 14806.3
model_00001490 -128.907 19.35 12874.8
model_00001491 -90.765 35.89 15048.8
model_00001492 -74.809 41.57 15612.0
model_00001493 -132.520 20.54 12572.0
model_00001494 -130.730 21.04 12948.7
model_00001495 -128.002 28.62 14440.7
model_00001496 -102.185 29.60 14520.8
model_00001497 -111.313 22.43 14065.3
model_00001498 252.511 26.14 13454.5
model_00001499 -146.584 24.68 13480.0
model_00001500 -121.654 30.98 13791.0
model_00001501 -83.590 22.95 14072.2
model_00001502 -135.589 35.38 14947.3
model_00001503 -117.611 18.97 12090.2
model_00001504 -98.454 22.56 14184.2
model_00001505 -136.365 33.29 14176.7
model_00001506 -109.123 31.79 13663.5
model_00001507 -113.380 26.58 13556.7
model_00001508 -66.328 36.33 16579.7
model_00001509 -141.382 22.13 13428.7
model_00001510 -127.724 29.21 13624.5
model_00001511 -115.336 29.34 14152.7
model_00001512 -131.279 34.72 12984.5
model_00001513 -105.477 36.10 14612.7
model_00001514 -88.200 24.06 15063.7
model_00001515 -113.002 23.45 13930.7
model_00001516 -114.906 21.63 13764.5
model_00001517 -122.236 27.22 13223.7
model_00001518 -103.628 23.72 14416.2
model_00001519 -115.612 22.67 12186.5
model_00001520 -109.704 28.62 14762.7
model_00001521 -145.351 23.13 13795.5
model_00001522 -83.516 28.21 14472.0
model_00001523 -91.775 22.92 14379.2
model_00001524 -105.495 40.88 14999.0
model_00001525 -99.002 48.30 14792.7
model_00001526 -132.666 28.27 13570.0
model_00001527 -142.545 23.10 13054.5
model_00001528 -97.528 26.98 14151.2
model_00001529 -94.016 22.66 12999.0
model_00001530 -123.758 30.94 14559.0
model_00001531 -133.014 31.16 14669.2
model_00001532 -106.021 37.35 14198.2
model_00001533 -107.229 32.52 14255.3
model_00001534 -118.036 21.61 12613.2
model_00001535 -135.610 32.74 14592.0
model_00001536 -106.429 24.27 13967.0
model_00001537 -105.287 39.39 14920.2
model_00001538 -129.646 32.06 14001.7
model_00001539 -114.986 35.58 15189.3
model_00001540 -137.241 20.46 11947.7
model_00001541 -125.449 25.19 13139.0
model_00001542 -86.372 26.44 13651.8
model_00001543 -140.855 19.12 12282.8
model_00001544 -60.960 33.05 15835.2
model_00001545 -129.498 27.48 13359.7
model_00001546 -101.714 36.47 14828.5
model_00001547 -151.944 25.02 12134.7
model_00001548 -139.297 19.56 12067.7
model_00001549 -139.637 31.09 13046.0
model_00001550 -106.588 34.09 14721.5
model_00001551 -103.501 29.11 14804.0
model_00001552 -145.188 22.06 12363.5
model_00001553 -127.791 28.02 14183.5
model_00001554 -137.752 23.40 12690.0
model_00001555 -89.820 37.49 14404.0
model_00001556 -118.870 24.77 13785.5
model_00001557 -118.338 27.68 14944.7
model_00001558 -129.544 24.14 13794.8
model_00001559 -150.806 22.76 12021.2
model_00001560 -133.980 26.10 12996.7
model_00001561 -113.017 30.89 14439.2
model_00001562 -114.492 26.98 13185.3
model_00001563 -118.908 26.40 14192.0
model_00001564 -107.710 28.85 13804.5
model_00001565 -129.174 22.38 13151.7
model_00001566 -123.166 26.73 13305.3
model_00001567 -117.928 31.58 15056.5
model_00001568 -120.686 23.27 13617.0
model_00001569 -106.575 24.63 14438.2
model_00001570 -138.210 31.84 13119.3
model_00001571 -128.715 20.35 12882.2
model_00001572 -101.105 37.97 16060.8
model_00001573 -97.729 20.09 11561.8
model_00001574 -126.340 21.88 13543.8
model_00001575 -123.245 33.43 13286.7
model_00001576 -97.553 24.94 14045.5
model_00001577 -110.327 21.79 12370.8
model_00001578 -119.326 21.02 13264.3
model_00001579 -125.034 27.92 14390.5
model_00001580 -108.955 25.29 14040.5
model_00001581 -108.480 37.90 15706.7
model_00001582 -82.937 36.12 14734.7
model_00001583 -122.341 28.28 13684.5
model_00001584 -114.460 35.01 14716.8
model_00001585 -141.912 23.06 12045.0
model_00001586 -103.056 31.05 14211.7
model_00001587 -71.649 29.32 16624.3
model_00001588 -116.360 23.36 13277.8
model_00001589 -115.682 29.91 14133.2
model_00001590 -94.079 29.48 14824.0
model_00001591 -150.077 25.38 13016.5
model_00001592 -142.138 19.40 12699.0
model_00001593 -120.849 24.41 13759.8
model_00001594 -134.742 21.33 12926.0
model_00001595 -108.907 31.38 15001.2
model_00001596 -138.844 20.41 13208.5
model_00001597 -114.673 30.93 13520.5
model_00001598 -111.875 28.58 13504.0
model_00001599 -101.134 42.15 15017.7
model_00001600 -101.172 40.15 14823.3
model_00001601 -103.659 25.29 13792.7
model_00001602 -115.567 27.20 13871.3
model_00001603 -147.531 20.99 12435.5
model_00001604 -136.881 31.91 13034.2
model_00001605 -125.970 21.46 12752.0
model_00001606 -104.651 22.29 12224.3
model_00001607 -91.077 27.93 15083.8
model_00001608 -114.325 25.70 13858.5
model_00001609 -121.112 22.48 13741.0
model_00001610 -118.370 23.10 13022.5
model_00001611 -149.491 21.93 12667.8
model_00001612 -131.389 28.91 12865.5
model_00001613 -112.697 25.35 12706.7
model_00001614 -110.778 22.43 14144.3
model_00001615 -117.233 24.52 13096.5
model_00001616 -110.432 29.88 12286.3
model_00001617 -98.284 23.15 14158.7
model_00001618 -122.405 23.41 13889.8
model_00001619 -107.299 36.95 14877.0
model_00001620 -117.224 22.85 13012.7
model_00001621 -121.135 20.67 12576.0
model_00001622 -107.843 21.82 13552.0
model_00001623 -107.236 29.05 14539.2
model_00001624 -117.238 19.53 13408.0
model_00001625 -104.848 25.97 14114.3
model_00001626 -109.855 27.98 13158.0
model_00001627 -116.187 27.02 13306.8
model_00001628 -141.029 27.68 13403.5
model_00001629 -125.113 30.00 14035.3
model_00001630 -107.993 28.32 14158.2
model_00001631 -122.513 27.24 13641.0
model_00001632 -125.231 28.76 14241.2
model_00001633 -134.283 19.94 13873.5
model_00001634 -104.457 22.14 13479.7
model_00001635 -98.931 26.51 14996.5
model_00001636 -106.278 31.10 13246.0
model_00001637 -106.943 31.06 14784.2
model_00001638 -97.894 29.69 15381.0
model_00001639 -148.436 24.21 13999.3
model_00001640 -125.270 20.24 12686.8
model_00001641 -91.102 23.75 13734.5
model_00001642 -122.376 21.92 11780.8
model_00001643 -107.219 25.20 12933.5
model_00001644 -115.864 24.56 13560.2
model_00001645 -124.048 32.03 15064.7
model_00001646 -102.065 25.78 14404.5
model_00001647 -131.327 33.56 13637.3
model_00001648 -123.583 29.19 13516.2
model_00001649 -138.829 22.50 12708.7
model_00001650 -128.677 30.22 13763.0
model_00001651 -89.328 31.24 15051.8
model_00001652 -122.586 19.67 12553.0
model_00001653 -121.227 22.36 12775.7
model_00001654 -130.918 20.85 13518.5
model_00001655 -122.450 22.46 13238.7
model_00001656 -113.672 23.96 13941.5
model_00001657 -113.356 26.60 13762.5
model_00001658 -129.640 26.95 13339.8
model_00001659 -103.470 30.60 14917.8
model_00001660 -109.809 36.82 14760.7
model_00001661 -116.260 30.67 14051.8
model_00001662 -106.552 26.38 12727.5
model_00001663 -120.872 24.55 13877.2
model_00001664 -61.176 28.79 13336.8
model_00001665 -104.122 21.56 13884.7
model_00001666 -111.803 27.79 12841.8
model_00001667 -111.023 24.75 13241.7
model_00001668 -119.388 19.79 12953.3
model_00001669 -66.680 19.61 12598.3
model_00001670 -126.706 23.92 14242.2
model_00001671 -96.935 22.37 13830.0
model_00001672 -137.330 28.11 13198.8
model_00001673 -128.533 28.98 13753.2
model_00001674 -126.308 27.08 13372.5
model_00001675 -125.957 36.58 16376.2
model_00001676 -137.481 21.47 13877.7
model_00001677 -109.392 26.90 14818.0
model_00001678 -154.535 22.69 12495.7
model_00001679 -119.178 23.37 11942.7
model_00001680 -104.822 25.40 13705.5
model_00001681 -156.556 21.21 12304.3
model_00001682 -127.162 24.90 13420.8
model_00001683 -132.446 24.71 12455.7
model_00001684 -102.305 35.79 14116.5
model_00001685 -147.359 24.34 11872.7
model_00001686 -102.388 21.14 13714.2
model_00001687 -120.594 22.08 12688.5
model_00001688 -116.807 31.29 13587.0
model_00001689 -148.926 32.23 13586.7
model_00001690 -122.567 22.48 13465.3
model_00001691 -113.365 25.21 14509.5
model_00001692 -102.031 24.20 12982.2
model_00001693 -88.958 36.32 14770.7
model_00001694 -103.569 22.39 14060.3
model_00001695 -116.106 26.29 15033.8
model_00001696 -114.056 35.54 14179.3
model_00001697 -124.266 27.13 13412.5
model_00001698 -137.359 28.61 13142.8
model_00001699 -112.008 27.45 14705.8
model_00001700 -65.186 36.04 16388.7
model_00001701 -117.106 20.32 13232.5
model_00001702 -104.976 25.16 14369.3
model_00001703 -122.760 35.29 14228.7
model_00001704 -114.295 41.11 13682.2
model_00001705 -117.422 24.89 13896.3
model_00001706 -128.043 33.12 14360.3
model_00001707 -123.245 28.98 13826.3
model_00001708 -131.857 30.27 13835.5
model_00001709 -118.595 19.53 12735.8
model_00001710 -132.271 28.38 13457.2
model_00001711 -108.895 30.29 13871.7
model_00001712 -133.321 29.18 14260.7
model_00001713 -130.009 39.90 14077.7
model_00001714 -82.586 25.45 14779.8
model_00001715 -132.312 29.21 14104.5
model_00001716 -98.987 40.70 14994.5
model_00001717 -96.775 33.45 14820.5
model_00001718 -126.414 26.43 12814.8
model_00001719 -104.440 22.26 13241.8
model_00001720 -116.045 28.50 13172.5
model_00001721 -102.275 30.67 15225.5
model_00001722 -102.821 21.84 13628.0
model_00001723 -104.484 26.36 14082.0
model_00001724 -123.083 22.76 13635.0
model_00001725 -132.588 20.81 11851.3
model_00001726 -134.752 24.30 12942.0
model_00001727 -117.987 28.31 13405.7
model_00001728 -120.414 22.25 13373.5
model_00001729 -128.479 25.12 13853.2
model_00001730 -115.135 23.02 13323.2
model_00001731 -120.988 39.58 14540.8
model_00001732 -97.956 24.16 14890.7
model_00001733 -109.951 31.15 14173.8
model_00001734 -125.351 31.00 13099.2
model_00001735 -103.618 25.09 14135.2
model_00001736 -131.868 23.17 12969.2
model_00001737 -157.673 22.78 12105.3
model_00001738 -103.843 24.09 13666.5
model_00001739 -142.411 23.61 13983.8
model_00001740 -113.123 18.61 11504.0
model_00001741 -132.761 32.41 13868.7
model_00001742 -122.613 36.02 13933.3
model_00001743 -140.909 21.69 12319.0
model_00001744 -127.517 19.78 13206.0
model_00001745 -128.325 25.03 13282.7
model_00001746 -110.161 28.53 13657.8
model_00001747 -8.003 27.65 15145.2
model_00001748 -104.494 29.51 14283.7
model_00001749 -122.542 22.91 13520.8
model_00001750 -131.349 20.36 11854.0
model_00001751 -91.608 18.70 12611.7
model_00001752 -125.911 26.29 11919.2
model_00001753 -111.413 41.16 16112.7
model_00001754 -109.984 25.97 14369.0
model_00001755 -141.139 32.69 14080.3
model_00001756 -115.742 29.94 13986.7
model_00001757 -127.202 22.69 13280.8
model_00001758 -122.188 32.45 12965.5
model_00001759 -106.189 42.65 14611.8
model_00001760 -116.526 28.19 14444.5
model_00001761 -101.685 29.39 13520.3
model_00001762 -137.120 21.23 13083.0
model_00001763 -128.084 28.09 13083.7
model_00001764 -137.456 20.46 12725.8
model_00001765 -130.121 35.13 14014.0
model_00001766 -125.329 23.06 12721.0
model_00001767 -131.171 22.11 13252.3
model_00001768 -104.794 24.51 14151.8
model_00001769 -130.232 21.91 13065.8
model_00001770 -116.526 28.64 13580.7
model_00001771 -120.832 26.87 14019.2
model_00001772 -108.434 26.07 14323.5
model_00001773 -113.160 25.26 12378.7
model_00001774 -127.825 36.77 14155.2
model_00001775 -109.756 34.33 15080.8
model_00001776 -93.727 32.85 14906.3
model_00001777 -110.807 28.35 13684.5
model_00001778 -109.831 27.13 14489.8
model_00001779 -112.111 25.47 14900.3
model_00001780 -124.005 22.34 13355.5
model_00001781 -107.907 24.45 13678.2
model_00001782 -99.343 23.55 13885.0
model_00001783 -146.536 34.97 13277.3
model_00001784 -109.840 23.32 13953.8
model_00001785 -120.772 25.53 13261.0
model_00001786 -94.973 20.73 13460.3
model_00001787 -135.295 22.69 14035.5
model_00001788 -137.357 36.74 14530.8
model_00001789 -101.603 25.14 14482.5
model_00001790 -127.422 26.16 13843.0
model_00001791 -125.887 22.53 13725.8
model_00001792 -112.222 24.56 13856.3
model_00001793 -121.298 23.09 12699.3
model_00001794 -99.406 33.61 14302.5
model_00001795 -119.223 21.42 11786.5
model_00001796 -119.898 26.66 13683.2
model_00001797 -107.966 29.89 14453.7
model_00001798 -122.857 27.59 13801.8
model_00001799 -159.372 20.42 11904.2
model_00001800 -88.141 28.18 14830.2
model_00001801 -141.111 21.06 12821.7
model_00001802 -110.866 28.18 14102.2
model_00001803 -118.961 30.38 14581.2
model_00001804 -152.133 24.54 12719.2
model_00001805 -120.555 22.13 13048.2
model_00001806 -109.195 24.08 12754.3
model_00001807 -124.443 32.56 13742.8
model_00001808 -90.167 29.93 15160.2
model_00001809 -108.138 29.22 13915.2
model_00001810 -96.354 21.19 13347.3
model_00001811 -114.393 27.05 13444.2
model_00001812 -105.854 22.23 14521.3
model_00001813 -149.063 18.27 11110.3
model_00001814 -107.092 32.94 14907.5
model_00001815 -133.357 38.05 14516.2
model_00001816 -112.909 23.58 13459.5
model_00001817 -90.972 26.05 14726.7
model_00001818 -109.978 31.21 14200.8
model_00001819 -108.100 22.98 13315.0
model_00001820 -90.389 34.69 16110.5
model_00001821 -138.618 37.21 14446.7
model_00001822 -90.567 34.88 14841.0
model_00001823 -147.270 24.46 13069.2
model_00001824 -108.014 26.79 12770.5
model_00001825 -115.080 22.51 14577.8
model_00001826 -123.894 29.26 13843.7
model_00001827 -93.994 26.07 14028.8
model_00001828 -157.770 21.53 12312.2
model_00001829 -101.905 44.00 15120.7
model_00001830 -117.755 37.98 15337.2
model_00001831 -105.674 20.92 13445.0
model_00001832 -100.006 37.84 15089.7
model_00001833 -114.776 21.52 13376.2
model_00001834 -143.342 22.37 13251.8
model_00001835 -128.330 28.45 13755.3
model_00001836 -123.697 19.28 12284.5
model_00001837 -107.104 30.36 13218.5
model_00001838 -101.818 33.83 14369.0
model_00001839 -144.989 29.60 13718.2
model_00001840 -101.668 32.10 15341.7
model_00001841 -84.059 31.96 14973.7
model_00001842 -135.972 30.81 12910.7
model_00001843 -144.561 20.21 12929.3
model_00001844 -110.700 27.38 14691.2
model_00001845 -107.725 38.07 14473.2
model_00001846 -135.595 23.07 13874.8
model_00001847 -127.885 25.79 13038.0
model_00001848 -122.350 27.22 14164.8
model_00001849 -122.856 26.45 14041.3
model_00001850 -112.778 28.88 13401.5
model_00001851 -127.620 21.43 12679.0
model_00001852 -87.035 33.14 15026.8
model_00001853 -137.695 21.15 12772.5
model_00001854 -136.372 30.54 14318.7
model_00001855 -119.444 23.37 13534.2
model_00001856 -155.654 21.59 12065.2
model_00001857 -123.659 25.15 13031.3
model_00001858 -119.859 26.68 13584.7
model_00001859 -104.269 24.00 14588.8
model_00001860 -143.801 19.43 12644.2
model_00001861 -83.974 39.77 15358.5
model_00001862 -118.447 27.05 13826.5
model_00001863 -102.321 29.36 14831.2
model_00001864 -124.144 21.02 13398.0
model_00001865 -141.144 20.13 12364.7
model_00001866 -103.520 22.27 13514.8
model_00001867 -106.538 35.98 15728.8
model_00001868 -122.338 27.83 14418.0
model_00001869 -120.596 22.96 12525.5
model_00001870 -81.202 20.53 12192.7
model_00001871 -99.142 33.73 14917.3
model_00001872 -138.139 20.40 12448.0
model_00001873 -105.701 29.78 14726.8
model_00001874 -127.040 26.24 13372.3
model_00001875 -136.896 27.53 13805.7
model_00001876 -101.259 19.98 13337.5
model_00001877 -128.463 22.09 13373.0
model_00001878 -143.243 21.96 12645.3
model_00001879 -84.405 25.42 14830.2
model_00001880 -141.350 23.15 12791.5
model_00001881 -139.849 33.30 13240.2
model_00001882 -122.318 33.05 13892.3
model_00001883 -106.609 33.91 14522.7
model_00001884 -126.331 32.80 14368.7
model_00001885 -113.111 29.69 14029.2
model_00001886 -132.134 20.50 13343.0
model_00001887 -118.755 33.84 13886.5
model_00001888 -126.385 24.37 12680.3
model_00001889 -135.461 20.87 12726.7
model_00001890 -123.717 20.57 12889.2
model_00001891 -116.190 28.56 14321.0
model_00001892 -129.307 25.48 14011.7
model_00001893 -140.117 23.19 12994.2
model_00001894 -114.017 40.47 14394.0
model_00001895 -98.500 20.21 12983.2
model_00001896 -111.931 46.18 15300.3
model_00001897 -125.710 27.50 12933.7
model_00001898 -48.623 34.14 13818.2
model_00001899 -113.207 22.62 13688.5
model_00001900 -129.874 20.88 13019.2
model_00001901 -97.442 25.91 13787.0
model_00001902 -117.258 33.88 15251.5
model_00001903 -116.920 29.58 14265.7
model_00001904 -118.473 38.79 15063.8
model_00001905 -119.470 24.61 13423.8
model_00001906 -132.966 22.78 12774.7
model_00001907 -143.614 28.09 13581.8
model_00001908 -102.588 29.32 14786.2
model_00001909 -112.219 23.85 13455.7
model_00001910 -85.266 28.18 15098.3
model_00001911 -92.390 30.23 15088.3
model_00001912 -130.415 20.11 12648.7
model_00001913 -103.838 27.42 14064.8
model_00001914 -119.638 22.84 12883.2
model_00001915 -141.690 21.23 13117.8
model_00001916 -106.676 28.00 14523.5
model_00001917 -123.224 30.48 12593.0
model_00001918 -131.352 22.59 12159.8
model_00001919 -139.945 22.94 12577.2
model_00001920 -117.180 31.56 13590.7
model_00001921 -117.218 23.00 13226.5
model_00001922 -153.484 22.70 12559.2
model_00001923 -104.122 26.73 15266.5
model_00001924 -116.192 20.31 12585.5
model_00001925 -116.714 24.95 14528.5
model_00001926 -78.563 21.64 12462.3
model_00001927 -128.640 20.27 13124.7
model_00001928 -112.473 27.44 14844.0
model_00001929 -110.378 33.61 14826.8
model_00001930 -81.149 34.62 13731.0
model_00001931 -94.767 28.58 14547.7
model_00001932 -123.986 31.72 14528.2
model_00001933 -109.083 24.28 13241.2
model_00001934 -124.425 19.27 12898.3
model_00001935 -141.040 29.26 14726.3
model_00001936 -103.923 38.96 14125.5
model_00001937 -108.542 35.87 14861.3
model_00001938 -115.012 27.98 12589.3
model_00001939 -137.011 24.41 12059.5
model_00001940 -119.411 35.09 14317.0
model_00001941 -119.862 25.77 12951.7
model_00001942 -129.875 32.13 12989.7
model_00001943 -101.944 33.49 14569.5
model_00001944 -114.854 23.39 13490.5
model_00001945 -114.914 31.14 13238.0
model_00001946 -111.860 20.99 12975.8
model_00001947 -125.883 21.65 12634.3
model_00001948 -114.006 49.71 15322.5
model_00001949 -107.710 22.49 13521.3
model_00001950 -137.567 23.35 13194.7
model_00001951 -102.551 38.04 14811.8
model_00001952 -129.800 22.99 13076.5
model_00001953 -120.132 35.92 14934.0
model_00001954 -135.241 19.21 12082.8
model_00001955 -105.006 33.31 14431.8
model_00001956 -128.031 21.00 11980.0
model_00001957 -107.917 24.12 14580.2
model_00001958 -116.866 26.94 13970.0
model_00001959 -130.596 24.46 12516.8
model_00001960 -131.287 26.42 13091.3
model_00001961 -115.569 20.76 12459.0
model_00001962 -120.647 18.96 12322.8
model_00001963 -135.486 25.90 12707.3
model_00001964 -121.607 19.96 12524.2
model_00001965 -132.042 18.52 11691.8
model_00001966 -110.810 29.07 14937.2
model_00001967 -142.577 16.46 10850.8
model_00001968 -105.464 30.24 14058.2
model_00001969 -129.037 33.39 13954.5
model_00001970 -131.718 25.93 13477.8
model_00001971 -121.573 35.82 14241.5
model_00001972 -136.548 23.38 12819.0
model_00001973 -121.115 25.11 14934.2
model_00001974 -114.787 22.74 13281.2
model_00001975 -137.387 21.47 12161.2
model_00001976 -103.311 20.39 11882.7
model_00001977 -101.652 28.47 13253.2
model_00001978 -119.517 30.35 14901.5
model_00001979 -106.701 24.18 13159.8
model_00001980 -128.488 27.50 14264.7
model_00001981 -109.832 39.92 14389.5
model_00001982 -111.343 20.44 13664.3
model_00001983 -125.708 34.42 14472.3
model_00001984 -129.211 20.73 13722.0
model_00001985 -62.594 32.57 13299.2
model_00001986 -122.131 28.36 13638.2
model_00001987 -111.608 29.71 13583.3
model_00001988 -120.259 19.41 11970.8
model_00001989 -114.249 23.83 13003.8
model_00001990 -139.745 29.65 13143.3
model_00001991 -130.344 29.42 13674.5
model_00001992 -158.087 19.56 11765.8
model_00001993 -124.954 20.59 12976.3
model_00001994 -112.910 22.12 13703.3
model_00001995 -154.636 30.76 13148.0
model_00001996 -112.118 27.75 13851.8
model_00001997 -113.686 24.64 14323.8
model_00001998 -38.446 26.05 14537.7
model_00001999 -92.856 35.57 15529.7
[truncated: 3,001 more rows]

## Sheet: NMR_clustering
rmsd	Rosetta score	rmsd to hairpin R2R3	rmsd to hairpin R1R2	rmsd to hairpin R3R4	rmsd to hairpin R4R'
20.008	-116.285	8.653	7.649	6.113	6.062
17.537	-133.416	4.477	8.68	8.032	4.498
33.885	-103.753	4.588	6.505	5.783	8.261
27.504	-33.006	4.421	3.957	7.68	5.699
23.194	-94.494	8.163	5.478	9.711	6.708
29.601	-112.81	5.464	4.091	8.491	3.778
26.554	-111.342	6.58	7.094	9.267	6.153
19.967	-130.107	7.027	6.483	7.037	4.932
28.391	-113.558	9.358	4.388	5.961	6.024
20.63	-85.473	3.336	9.924	5.808	5.347
20.284	-128.142	6.373	6.907	8.697	7.018
19.643	-136.26	4.505	6.236	4.814	5.065
24.514	-127.042	7.198	2.938	7.118	5.642
20.685	-103.131	4.074	8.705	9.259	5.634
17.162	-121.589	3.804	7.542	5.185	6.688
22.907	-95.657	9.682	9.794	8.682	6.535
16.51	-125.968	6.28	6.136	6.986	5.765
23.732	-119.766	2.851	4.938	7.862	5.767
25.736	-132.381	7.163	6.227	9.236	7.502
19.969	-107.631	7.819	8.106	8.343	5.507
23.861	-123.603	6.103	3.529	6.742	5.437
19.91	-134.584	2.167	4.646	7.49	5.803
21.544	-106.224	5.44	3.252	5.23	4.503
24.164	-100.868	8.857	5.895	5.853	12.348
16.655	-117.883	3.858	7.8	5.487	5.267
24.417	-116.224	9.135	7.262	9.654	4.751
24.161	-123.542	9.348	4.206	10.577	7.792
25.669	-95.122	3.986	6.364	7.275	6.937
25.548	-111.568	12.595	3.555	10.746	10.345
25.24	-105.096	3.113	10.865	4.942	4.965
22.172	-105.169	3.148	5.708	6.729	7.008
22.677	-140.147	5.077	5.903	8.632	5.028
21.275	-124.903	5.042	11.284	5.76	2.151
20.218	-123.179	9.418	6.025	7.406	5.715
21.417	-144.48	10.003	4.632	6.8	4.789
21.071	-107.597	5.814	9.809	6.57	4.99
20.757	-130.013	5.177	9.046	6.425	3.685
17.632	-126.905	6.54	7.381	4.921	5.115
24.797	-129.386	6.538	7.257	7.606	7.792
21.845	-117.864	4.88	9.96	3.513	7.53
28.776	-111.035	4.99	4.7	3.95	9.333
25.145	-133.358	12.797	4.154	4.002	6.808
22.22	-106.67	6.339	6.701	4.426	7.769
24.17	-104.261	3.419	4.982	6.153	4.044
25.175	-119.88	8.742	4.425	5.442	6.998
21.527	-122.919	5.719	6.556	7.428	8.607
21.452	-132.837	8.835	6.688	4.075	5.563
17.962	-111.403	5.215	9.696	4.062	5.517
19.556	-117.274	11.672	5.454	6.152	6.065
21.563	-97.431	12.871	3.094	7.071	8.822
21.33	-139.921	4.506	10.219	6.22	5.517
19.056	-129.988	8.731	5.43	4.156	4.081
25.717	-89.212	4.255	7.462	9.364	7.144
23.669	-135.244	7.476	7.651	5.344	8.012
19.407	-136.741	3.815	3.771	6.368	7.806
18.377	-131.477	4.334	5.314	8.113	8.329
27.43	-126.757	7.914	9.388	6.597	7.072
19.189	-137.941	3.935	8.106	6.242	7.903
20.384	-98.483	9.508	7.339	9.24	2.74
22.604	-130.352	3.978	9.845	10.493	4.937
22.743	-136.064	10.036	3.829	7.515	3.902
20.235	-134.697	3.11	8.875	8.457	4.864
26.832	-136.799	8.615	4.681	3.749	4.846
21.883	-132.471	4.8	4.309	8.305	5.756
20.203	-119.243	5.185	10.904	1.969	8.397
24.593	-117.53	4.363	5.057	4.713	9.924
30.515	-119.161	3.523	11.262	6.719	6.401
22.079	-148.647	5.076	3.708	8.831	5.933
18.346	-84.343	6.014	5.961	5.948	12.495
21.149	-131.813	13.029	8.325	9.71	6.793
39.11	-92.181	3.985	10.064	6.755	8.43
19.24	-124.957	7.531	7.275	4.819	6.893
26.38	-104.092	8.133	7.417	8.02	5.986
22.273	-121.259	8.235	6.434	5.322	7.135
24.82	-104.231	9.851	6.371	8.155	5.577
26.047	-115.908	9.737	8.625	5.804	8.148
20.349	-75.938	5.259	5.685	4.905	5.56
26.645	-158.347	4.829	3.653	7.214	7.56
31.258	-114.222	2.647	5.605	7.811	8.393
22.236	-136.454	7.452	3.667	6.639	7.727
24.178	-141.918	7.005	9.061	8.657	10.455
23.841	-124.721	4.952	8.088	8.579	5.837
23.193	-127.575	6.071	7.579	4.743	6.962
21.23	-84.034	6.091	6.943	9.315	7.607
30.647	-101.524	5.755	7.141	9.035	7.477
23.032	-115.894	5.269	8.288	3.151	8.367
20.793	-134.706	4.129	2.651	7.017	5.88
22.575	-118.811	7.618	5.8	6.32	7.86
28.272	-83.935	5.161	8.33	5.272	4.977
24.561	-105.385	4.708	8.298	9.029	13.796
22.023	-131.917	3.786	11.484	6.644	6.133
35.677	-97.32	12.317	6.958	6.193	5.405
26.174	-110.946	7.971	10.304	10.515	6.022
18.325	-133.68	4.829	7.07	5.291	9.218
21.763	-143.634	3.502	8.384	5.678	5.586
20.479	-135.102	8.411	7.309	7.781	5.247
25.989	-108.127	2.514	10.174	6.66	12.254
22.262	-110.172	5.097	4.784	7.649	9.237
24.624	-107.254	6.7	8.136	6.806	6.066
18.649	-132.999	3.868	4.127	4.026	5.019
16.191	-130.368	8.099	6.43	7.644	6.169
22.419	-114.133	3.423	7.723	7.092	6.027
23.477	-134.039	5.984	9.634	4.385	4.934
20.295	-109.572	7	3.986	6.798	5.774
25.442	-111.722	3.15	7.111	8.883	5.237
25.343	-97.059	12.385	5.728	7.717	5.727
25.663	-106.862	4.126	5.679	4.687	8.235
25.734	-126.954	4.239	3.079	5.638	4.987
19.942	-126.466	3.483	7.485	5.68	6.251
24.311	-125.78	2.968	6.372	6.166	7.265
25.707	-136.867	11.046	7.09	7.896	6.993
24.356	-119.488	3.953	4.036	7.308	7.687
25.39	-119.531	9.04	2.856	7.69	4.609
21.523	-113.064	9.527	5.164	8.681	8.948
22.939	-117.609	3.789	8.302	7.205	4.789
23.147	-126.55	5.165	6.244	6.059	4.424
26.787	-135.026	10.755	4.836	8.876	5.071
24.664	-100.782	8.193	10.68	10.501	10.337
29.192	-155.329	7.96	5.82	4.964	7.836
27.874	-108.189	3.13	3.368	7.737	4.078
25.736	-113.037	3.987	8.216	7.534	9.43
26.261	-104.475	4.16	7.019	4.67	4.533
18.124	-127.283	6.823	4.88	7.387	4.258
20.296	-122.475	3.246	7.816	5.165	5.26
25.252	-133.666	4.429	3.3	9.837	8.931
19.955	-90.345	11.033	3.506	9.499	3.016
23.801	-105.747	5.047	9.547	8.923	7.614
23.501	-118.221	9.591	2.867	7.28	5.704
21.676	-109.948	8.569	6.763	6.107	9.493
19.788	-103.314	5.151	8.248	7.041	7.712
30.051	-115.364	5.068	4.672	7.476	9.344
22.223	-127.677	4.531	5.815	3.876	10.377
25.09	-102.611	11.93	8.561	9.739	9.61
27.988	-77.194	5.101	9.805	5.845	5.986
22.506	-141.03	4.824	9.818	5.431	7.332
27.42	-94.71	4.753	5.232	5.538	4.084
24.563	-143.474	5.519	3.745	6.423	7.766
33.162	-69.213	11.063	8.798	9.549	4.306
21.565	-122.111	10.568	3.928	8.719	5.512
23.557	-132.33	8.259	7.523	6.067	5.576
28.301	-108.293	10.944	10.422	8.203	7.65
21.893	-97.166	4.424	10.937	7.479	6.486
24.033	-115.669	7.719	4.239	7.35	5.278
17.419	-146.043	4.294	7.893	5.42	9.095
25.849	-115.666	5.658	6.546	7.256	6.826
23.392	-110.165	8.684	5.389	7.351	7.846
25.296	-132.703	4.016	5.542	7.144	6.627
16.772	-120.012	3.339	9.121	3.124	8.374
25.086	-104.607	3.697	5.461	7.484	9.439
20.98	-75.735	7.812	5.043	3.734	4.406
23.147	-109.811	3.119	5.915	4.7	8.162
24.541	-121.69	5.97	8.2	4.199	5.832
22.578	-130.65	5.112	9.422	6.328	6.061
21.755	-119.596	4.683	7.764	6.052	7.978
22.441	-104.4	4.703	10.547	4.797	9.915
26.209	-89.888	3.856	3.153	9.57	3.811
22.059	-73.376	6.682	4.64	6.895	5.9
21.75	-146.638	3.304	9.243	7.952	7.239
26.23	-106.918	12.556	7.096	4.185	8.702
19.511	-119.794	7.275	6.754	6.02	4.028
19.69	-139.369	13.401	4.446	6.53	6.247
18.085	-124.733	7.447	8.911	9.163	7.706
28.508	-117.259	7.514	7.84	7.799	5.728
26.267	-125.819	5.66	8.055	7.939	7.662
25.486	-114.311	6.425	10.149	5.961	8.711
20.322	-142.164	3.565	8.722	9.699	5.022
26.492	-102.812	11.582	5.09	4.974	6.589
25.596	-110.951	7.775	6.982	3.704	6.055
25.073	-138.919	9.943	10.61	8.423	5.888
22.317	-108.318	4.226	7.068	10.701	8.119
24.433	-129.485	12.425	7.328	3.281	7.119
31.191	-111.079	11.8	8.505	6.578	7.925
21.288	-123.424	7.634	7.993	9.434	9.303
21.367	-93.227	4.78	5.535	8.219	6.793
28.346	-103.257	4.422	6.424	11.539	7.049
23.883	-95.123	7.189	7.934	6.924	8.635
19.346	-93.743	8.635	9.978	7.465	5.875
33.999	-132.984	9.441	4.873	6.006	7.244
20.361	-21.702	3.559	5.769	6.462	6.233
20.632	-114.102	6.351	8.233	7.898	10.718
19.206	-122.334	6.066	8.929	7.479	6.481
19.302	-142.208	5.726	6.029	6.033	9.145
22.625	-111.674	3.043	5.452	6.294	11.145
21.134	-102.179	4.998	4.624	6.506	8.922
35.133	-91.894	6.922	10.986	7.685	6.998
17.289	-144.927	3.322	8.556	6.303	4.796
46.282	-79.086	12.237	4.101	5.046	4.668
22.878	-140.003	10.864	3.473	5.617	4.524
24.127	-58.133	5.978	6.586	5.578	9.592
19.456	-130.94	2.779	5.172	2.915	6.517
18.138	-107.949	4.985	7.885	6.137	4.075
34.34	-128.198	3.945	10.042	6.4	6.162
24.467	-106.257	4.948	8.984	5.809	9.417
28.215	-126.957	4.078	7.002	7.316	8.112
38.371	-105.015	7.425	3.465	7.845	6.098
23.101	-141.374	4.493	7.462	4.956	6.163
23.92	-112.428	4.451	12.187	5.696	8.448
26.311	-125.655	3.777	9.823	4.081	8.359
20.978	-29.335	6.538	5.222	8.1	9.477
25.404	-102.023	6.926	6.124	5.203	7.417
19.515	-125.07	9.926	3.319	1.311	6.994
17.757	-139.824	3.648	9.487	7.188	5.62
24.562	-68.733	3.789	11.517	5.492	8.381
18.082	-110.95	4.313	6.091	2.864	8.456
18.193	-122.078	7.831	9.68	8.745	9.414
23.993	-117.282	9.759	4.127	8.561	7.609
28.55	-142.782	3.447	5.079	4.184	6.699
21.788	-119.439	2.828	7.977	7.504	9.282
20.884	-131.547	3.213	3.168	6.889	6.023
19.108	-125.739	10.545	7.321	6.816	5.007
25.956	-107.058	5.916	10.447	7.734	6.593
32.869	-96.588	4.611	5.96	8.533	10.166
16.948	-138.509	3.491	6.815	4.548	8.793
21.273	-98.035	5.427	9.527	8.814	8.763
25.03	-106.223	7.313	4.925	8.372	6.601
20.251	-155.745	9.293	8.965	5.325	5.157
23.037	-92.358	7.915	8.295	7.891	5.309
27.225	-102.826	3.228	4.498	10.373	4.635
23	-118.971	10.447	9.128	4.426	6.084
27.111	-111.306	6.352	9.907	8.278	8.555
24.275	-128.153	10.426	4.36	7.923	5.971
23.196	-131.348	8.699	7.481	10.118	4.783
28.342	-115.029	4.792	3.253	6.676	5.261
22.579	-108.482	5.101	5.329	4.933	6.687
21.19	-128.201	9.34	9.259	6.259	6.782
25.525	-118.574	8.602	4.072	9.286	2.655
22.313	-146.9	5.162	11.023	6.647	4.91
29.386	-91.385	6.448	9.588	6.338	3.699
37.096	-107.103	7.321	5.159	6.538	5.852
21.771	-125.49	4.304	4.093	6.873	8.335
28.034	-124.908	8.181	2.988	7.541	8.561
19.542	-121.414	11.433	7.163	5.342	6.829
26.317	-108.909	7.711	4.519	6.708	4.972
21.537	-141.42	8.192	2.986	9.36	4.237
25.335	-89.821	6.829	9.918	6.097	7.227
23.715	-121.846	12.76	4.221	6.332	6.369
18.764	-137.422	9.883	5.592	8.262	7.309
20.587	-114.448	8.883	5.887	9.401	6.482
21.475	-118.817	4.206	4.849	8.728	4.448
20.512	-94.149	6.764	10.328	5.838	4.955
19.711	-136.621	5.307	5.964	7.651	5.961
19.162	-137.084	3.509	7.864	10.097	8.753
18.036	-113.113	5.593	8.18	6.12	6.846
22.272	-108.122	4.871	6.483	5.123	4.659
21.37	-111.959	8.857	6.736	3.046	9.042
20.874	-121.074	9.962	6.666	6.5	6.678
20.259	-152.197	8.708	9.287	3.407	5.348
23.433	-146.444	9.066	3.961	4.83	9.226
30.188	-100.785	8.851	7.141	10.42	6.882
28.373	-105.534	8.004	5.574	9.003	7.604
28.095	-51.71	5.26	4.045	11.215	7.434
19.022	-136.463	4.962	10.896	7.327	3.585
20.993	-119.684	6.851	8.577	9.034	8.355
22.77	-120.343	2.904	6.403	8.188	3.486
20.24	-123.663	8.762	4.157	5.278	4.112
18.584	-105.865	8.439	7.754	8.152	4.703
21.514	-123.574	4.18	3.085	7.11	5.464
37.556	-97.501	3.268	3.684	7.605	6.877
19.015	-89.642	5.007	10.952	8.053	9.832
22.584	-133.066	9.275	10.586	3.465	4.679
21.443	-132.088	4.448	8.758	3.67	8.257
20.911	-115.866	11.263	3.671	5.923	5.857
22.658	-128.73	8.452	5.883	2.307	3.186
19.908	-116.365	3.461	7.023	8.444	3.276
18.07	-151.355	6.574	6.506	6.379	5.518
21.599	-121.025	4.884	8.887	7.684	6.03
22.371	-123.768	4.148	7.77	11.048	8.17
28.734	-107.054	13.228	3.317	9.226	7.273
18.865	-122.135	7.33	5.671	7.462	6.33
20.848	-126.832	3.446	5.023	7.656	5.875
24.552	-113.124	11.606	3.493	4.747	5.301
23.336	-135.56	13.49	4.31	6.655	7.268
29.382	-118.025	2.335	2.748	7.775	8.051
22.854	-143.126	5.059	8.435	8.169	6.24
23.336	-119.792	2.618	4.707	6.302	5.996
37.29	-115.716	10.531	8.179	7.344	7.321
17.624	-109.894	5.431	8.245	5.561	6.652
30.169	-119.509	7.447	4.621	3.729	4.275
22.987	-128.884	5.234	8.905	4.086	7.697
26.358	-112.045	3.02	5.459	3.633	5.262
21.846	-127.214	5.208	3.913	4.478	10.604
33.036	-131.077	3.734	9.477	6.156	6.182
24.473	-88.505	6.51	9.961	4.551	3.477
24.937	-89.23	8.282	9.498	5.463	9.393
29.215	-116.181	5.545	7.43	6.983	7.543
19.731	-127.099	4.499	6.729	8.238	8.694
20.827	-141.658	4.723	2.739	7.26	10.775
29.831	-134.905	2.827	5.616	8.032	5.734
36.67	-107.379	9.594	9.591	9.123	7.594
23.167	-119.896	8.417	4.348	4.191	5.418
25.393	-149.892	9.515	4.686	4.702	8.336
26.387	-124.579	3.923	7.956	3.108	10.532
16.737	-110.933	5.451	8.673	6.314	8.036
23.242	-98.044	5.098	8.076	6.09	4.974
28.377	-122.233	8.864	8.058	10.571	7.157
21.879	-141.638	7.69	4.178	4.718	6.976
23.507	-128.357	10.357	6.135	4.798	5.607
24.243	-108.482	8.208	2.745	8.685	6.936
21.894	-138.297	5.007	9.449	4.901	3.999
25.342	-115.462	11.3	3.943	4.906	8.4
26.594	-87.483	7.214	8.05	10.445	10.073
20.758	-116.378	6.301	5.996	6.695	5.3
27.233	-118.367	7.539	4.814	4.4	5.545
26.829	-96.411	10.315	9.459	4.018	4.883
17.123	-77.906	7.073	4.643	2.477	5.211
19.964	-141.229	7.823	8.424	8.271	8.408
19.415	-129.595	3.39	4.334	6.641	8.312
26.462	-125.328	11.753	3.368	5.818	4.818
18.569	-113.296	9.743	8.511	5.386	7.139
27.172	-32.017	13.871	4.242	6.474	4.448
24.983	-133.672	6.111	4.595	5.757	6.604
20.065	-137.942	6.802	10.461	5.472	6.982
19.355	-123.003	4.263	9.157	7.779	7.076
23.908	-133.552	12.56	3.998	5.849	7.54
23.608	-145.166	4.525	3.425	2.683	5.358
20.954	-114.742	8.239	10.204	10.119	8.775
24.419	-135.689	7.319	6.95	7.45	7.941
25.364	-120.555	3.232	9.519	6.167	5.593
18.416	-130.893	9.293	7.567	7.279	5.605
24.896	-108.323	8.408	4.489	5.726	9.611
35.239	-133.066	2.982	10.439	6.7	6.248
34.189	-78.088	4.943	5.086	9.689	7.644
20.315	-150.863	4.264	4.678	5.046	3.893
21.935	-138.924	5.382	6.53	7.98	5.93
24.123	-113.881	5.492	6.513	6.861	5.294
25.891	-105.102	13.497	3.343	5.329	9.761
26.24	-127.494	4.294	6.489	6.89	9.625
24.481	-105.275	5.846	8.731	6.927	6.218
23.884	-113.909	7.159	5.279	3.278	5.8
30.297	-115.543	2.368	3.933	8.324	3.726
21.816	-79.274	9.91	6.125	9.506	6.989
25.427	-103.316	7.188	7.431	4.594	5.909
21.065	-105.79	12.633	5.342	9.93	5.202
19.62	-127.902	5.917	5.153	8.048	6.26
20.376	-120.256	7.003	4.283	5.662	7.145
32.921	-113.037	8.662	7.99	9.223	5.491
23.386	-134.072	12.483	7.31	8.469	4.568
21.516	-124.581	8.494	3.102	6.878	8.151
24.777	-109.161	2.68	5.823	5.473	7.972
26.265	-103.72	11.982	11.318	4.788	6.357
34.831	-91.107	6.883	8.704	5.794	3.104
16.604	-110.008	5.878	11.04	9.547	5.843
22.052	-126.393	11.755	7.379	9.602	6.142
23.825	-142.527	5.194	3.349	5.825	5.495
21.675	-142.829	4.982	5.483	10.508	6.042
18.253	-132.48	13.639	8.658	8.164	7.035
18.559	-131.098	3.137	3.71	5.456	11.676
17.954	-131.778	6.878	4.252	6.025	6.613
22.377	-126.614	4.138	5.981	9.511	5.287
21.441	-101.679	10.04	5.577	5.685	7.182
27.685	-121.457	9.195	9.774	6.194	4.94
21.361	-140.244	9.621	2.324	2.914	4.526
21.799	-140.115	4.656	2.679	9.106	5.21
22.587	-122.7	13.572	6.901	8.91	9.197
26.778	-120.027	11.238	5.861	8.149	5.609
26.731	-100.188	4.198	8.521	8.443	5.374
20.864	-131.36	6.497	5.531	5.324	8.259
21.29	-132.337	3.61	3.908	5.865	5.521
24.425	-124.071	4.754	7.674	6.084	9.648
22.743	-82.766	5.396	9.238	2.571	7.178
28.292	-120.651	5.611	10.824	7.539	8.316
18.904	-139.989	9.69	3.853	6.38	6.985
24.19	-106.55	2.89	8.045	8.359	4.406
17.269	-112.339	8.235	2.829	7.334	8.942
21.143	-115.185	12.94	6.97	5.624	5.986
30.891	-127.465	3.869	5.713	10.019	7.57
18.936	-110.689	9.928	11.137	5.293	10.573
20.732	-77.419	4.822	6.601	6.725	10.983
28.617	-109.906	6.511	11.301	7.099	6.167
32.455	-90.853	4.443	7.953	5.538	5.12
22.603	-124.68	11.009	3.083	7.027	5.908
21.206	-109.012	8.951	7.932	9.034	6.459
20.228	-83.945	7.042	7.331	6.45	3.604
21.577	-131.533	7.506	2.617	7.067	4.175
23.621	-126.903	4.67	6.714	9.491	6.859
19.282	-126.274	4.993	5.143	6.625	5.006
20.043	-104.74	3.138	4.239	7.753	12.566
22.744	-119.774	4.159	9.679	6.601	7.702
23.044	-126.022	6.311	6.422	5.089	6.397
23.777	-113.688	4.854	5.812	4.659	7.951
21.492	-131.94	11.699	8.672	5.453	5.39
22.806	-97.574	4.659	7.963	9.066	9.589
23.296	-102.441	5.367	4.317	7.387	8.824
21.791	-106.295	12.129	4.096	5.214	4.864
20.377	-131.121	5.323	6.876	9.073	7.103
22.033	-116.031	6.899	8.857	7.27	6.399
21.885	-110.691	8.253	6.767	6.786	5.889
20.002	-134.427	8.364	4.758	7.018	7.357
23.732	-114.293	6.052	7.94	5.524	5.55
23.063	-122.164	6.369	5.648	8.226	3.848
18.94	-152.716	6.329	5.349	8.5	7.476
14.786	-133.41	4.856	8.313	9.558	5.614
26.42	-103.386	4.263	9.005	6.986	8.54
20.931	-134.717	5.559	3.432	8.946	8.435
15.275	-136.135	3.235	4.555	6.399	3.59
18.177	-95.247	7.394	9.882	4.393	8.512
22.52	-124.273	4.589	5.539	6.249	5.545
21.582	-131.183	10.336	5.894	5.709	10.593
21.431	-111.011	12.396	4.409	3.772	6.693
17.935	-143.247	6.691	6.593	4.279	8.59
25.436	-77.235	7.624	11.338	4.814	6.808
27.123	-52.047	9.841	10.956	6.207	8.134
30.965	-136.632	5.015	7.059	4.607	7.337
24.76	-100.95	9.755	7.908	8.612	5.77
20.711	-102.467	4.953	8.4	5.836	3.762
20.019	-127.431	5.22	9.393	6.36	8.053
26.479	-144.782	4.005	5.441	7.896	9.704
21.381	-146.629	4.437	3.595	5.358	6.846
26.273	-47.221	3.474	7.128	6.267	9.917
24.137	-162.735	5.272	4.306	8.872	4.492
23.341	-134.915	4.772	9.327	3.613	6.916
22.112	-119.468	7.795	3.674	8.122	5.975
23.479	-123.959	9.589	7.136	5.871	8.709
19.822	-130.546	5.319	9.977	9.015	8.006
20.362	-107.004	4.684	5.232	5.941	6.993
30.024	-120.819	11.664	5.972	4.751	5.973
17.395	-120.544	11.765	9.502	7.979	8.201
22.673	-108.883	3.875	9.34	4.317	7.677
22.54	-135.129	9.111	7.375	5.053	6.915
27.559	-92.168	5.61	6.25	5.439	12.39
24.071	-107.832	5.847	9.128	2.839	6.569
18.153	-97.896	3.91	7.636	6.096	7.193
20.655	-100.721	3.327	8.536	8.827	6.203
18.454	-133.214	6.963	7.831	9.619	3.728
30.813	-97.559	11.491	4.129	6.089	8.259
20.413	-115.765	4.395	3.024	5.419	7.883
20.685	-141.863	8.652	8.212	4.587	6.246
24.294	-108.487	4.902	5.547	7.273	3.947
21.015	-125.151	3.676	2.638	7.353	6.337
21.498	-117.957	5.09	8.047	6.014	4.926
24.548	-133.382	3.069	7.786	3.468	8.23
21.399	-126.266	6.717	6.361	4.053	6.718
26.19	-117.451	13.224	7.119	7.903	6.178
25.29	-135.178	5.388	7.302	9.219	5.807
25.057	-173.228	4.852	3.769	5.464	7.497
29.175	-112.454	9.59	10.066	6.197	8.421
24.045	-118.356	6.098	5.774	5.24	7.299
22.542	-112.919	1.876	5.587	7.155	5.257
24.953	-111.304	6.286	4.76	7.597	6.451
23.082	-128.478	5.755	3.308	6.697	6.795
21.741	-120.964	5.253	4.73	6.626	6.063
21.467	-125.725	5.472	7.228	0.846	6.179
19.806	-119.162	11.597	6.611	4.063	4.766
21.557	-123.976	6.645	5.354	5.585	7.28
19.713	-127.407	4.984	3.361	8.346	7.827
20.682	-126.767	6.168	6.176	6.72	5.913
23.993	-76.613	9.255	7.452	4.996	8.132
28.605	-88.649	8.303	4.433	8.753	5.104
26.724	-101.435	7.112	9.252	1.933	7.06
19.734	-138.46	10.638	6.218	7.864	12.877
23.857	-108.984	3.522	6.381	5.622	4.989
18.978	-128.275	10.154	5.028	6.338	6.101
23.411	-123.592	8.29	10.714	3.666	10.899
18.685	-118.422	5.504	2.593	5.336	6.396
23.62	-130.632	6.31	8.471	7.555	7.329
31.083	-93.786	14.284	6.202	2.82	3.871
26.832	-110.55	5.886	10.309	5.687	8.799
25.97	-122.671	3.657	5.519	8.598	2.599
24.644	-112.131	14.783	6.21	5.509	9.972
20.547	-116.891	9.025	7.388	3.843	6.234
23.259	-107.799	5.047	10.171	5.077	4.785
21.025	-125.947	5.102	11.776	7.407	7.996
23.617	-139.689	5.437	10.317	5.543	7.769
23.108	-114.453	5.724	8.515	6.211	7.197
19.782	-158.669	8.508	5.007	6.354	9.5
24.065	-119.127	9.197	8.327	6.415	6.775
19.874	-115.203	8.133	4.485	8.166	5.114
26.177	-103.235	5.177	2.796	5.056	9.092
22.167	-128.122	5.473	3.284	8.316	8.209
26.413	-107.984	6.412	5.382	7.488	7.085
22.187	-128.524	6.577	6.593	5.242	7.915
24.974	-135.135	5.17	4.138	8.866	5.991
20.805	-110.488	6.324	3.604	7.512	5.434
23.1	-119.617	5.744	5.299	6.865	8.241
32.188	-109.175	8.848	10.583	10.574	7.309
19.41	-115.395	3.934	6.843	5.552	3.433
25.795	-110.16	5.474	11.354	5.162	8.234
20.008	-153.126	3.053	5.403	7.331	7.689
22.046	-113.219	8.602	9.424	6.301	5.507
19.876	-142.449	4.988	5.975	3.735	5.317
16.656	-114.429	5.494	5.23	9.327	8.199
25.895	-120.17	4.064	9.775	6.984	10.883
22.532	-133.899	7.596	9.821	5.594	5.901
20.939	-126.707	3.576	5.175	4.815	6.514
42.346	-99.961	11.898	5.914	5.68	8.577
22.753	-134.939	4.283	8.843	7.039	5.672
24.729	-119.596	5.145	9.603	6.143	6.495
21.433	-99.961	4.339	5.71	6.728	10.258
28.162	-108.305	5.255	3.226	8.162	6.764
31.96	-126.126	3.161	5.063	7.428	11.662
22.342	-109.532	5.328	7.297	5.964	5.96
31.418	-108.552	5.932	10.081	6.894	5.742
22.419	-116.07	3.343	7.357	5.859	9.401
39.041	-93.486	8.85	7.794	8.463	5.665
24.153	17.387	6.354	5.57	4.567	5.583
21.234	-101.568	9.837	5.17	9.321	5.514
21.53	-118.712	9.925	4.832	5.808	6.172
22.397	-129.98	9.035	5.824	5.217	5.433
18.216	-146.683	6.509	3.971	0.474	5.363
24.687	-126.767	6.092	3.234	7.844	5.549
17.197	-103.188	9.086	7.895	6.582	9.89
23.47	-107.621	11.211	6.314	9.064	12.712
24.668	-103.399	6.237	9.906	8.452	5.314
25.295	-154.293	4.217	6.279	6.474	5.251
26.778	-116.642	9.757	8.863	5.535	7.473
23.426	-87.675	3.237	9.162	6.896	9.393
32.309	-89.271	5.072	6.547	7.722	7.292
27.202	-104.574	14.111	7.734	9.591	10.657
24.815	-122.949	7.272	10.924	8.317	6.897
22.432	-119.575	7.307	4.503	6.051	11.131
18.406	-112.364	7.639	6.425	8.39	9.19
18.896	-150.998	7.012	6.253	6.155	5.254
18.254	-104.203	7.169	5.098	9.458	7.248
24.251	-124.632	9.372	8.16	10.139	7.053
18.099	-101.699	5.036	10.615	4.196	6.633
17.775	-129.584	8.694	5.153	7.066	5.211
21.786	-108.993	11.54	5.346	8.557	7.224
21.75	-117.233	7.212	4.716	4.769	6.474
26.527	-105.904	5.057	6.836	9.257	5.133
25.189	-129.212	5.529	3.812	5.389	8.404
24.801	-114.259	5.408	11.343	8.54	4.295
20.188	-115.763	8.554	10.059	6.175	4.563
24.144	-124.261	5.446	5.398	8.433	4.413
22.619	-129.298	4.392	6.952	2.648	7.265
19.224	-142.907	3.375	3.808	5.844	5.688
15.84	-109.695	5.456	8.243	6.358	8.392
24.365	-151.529	8.901	7.56	8.297	6.926
24.112	-144.771	8.677	4.491	5.926	8.799
28.403	-85.982	4.572	2.61	4.028	4.87
27.009	-135.199	10.148	12.359	2.453	5.914
17.681	-138.829	4.192	7.16	9.778	7.562
22.807	-102.979	9.953	8.409	8.071	4.332
19.798	-104.552	6.598	11.236	6.544	7.08
20.852	-111.692	3.384	8.423	7.302	6.688
25.409	-110.814	3.364	5.647	3.71	5.509
21.918	-106.185	6.436	8.997	5.931	5.1
20.547	-133.165	4.223	5.771	8.296	13.428
24.125	-128.35	6.682	7.765	8.032	6.685
18.585	-123.801	3.225	4.986	8.979	7.249
28.87	-126.927	4.105	9.702	8.396	7.709
24.361	-118.926	8.366	4.277	5.33	5.577
21.13	-153.005	5.779	11.857	9.386	3.886
27.045	-119.737	4.441	6.654	3.697	6.667
21.651	-127.798	5.605	7.487	4.555	9.436
28.821	-91.23	8.295	5.749	5.162	5.043
27.594	-112.056	5.473	9.245	4.392	5.403
21.819	-104.979	11.41	7.228	9.734	6.534
26.279	-95.929	2.169	7.149	7.851	8.284
20.993	-113.506	5.584	6.833	7.773	8.267
25.606	-123.437	4.096	3.093	8.131	6.306
18.688	-118.851	9.099	7.512	5.916	5.606
23.968	-147.749	3.118	3.484	5.293	6.825
21.201	-118.926	9.433	9.313	9.012	11.196
21.621	-121.067	5.18	7.387	3.895	4.872
22.88	-131.658	3.547	10.241	8.199	6.469
21.112	-134.707	6.58	5.405	6.607	5.517
19.157	-132.188	2.961	1.896	5.421	3.171
20.498	-124.946	6.938	7.137	4.06	7.965
24.78	-127.82	11.819	8.589	2.793	8.815
35.564	-86.067	3.651	5.753	6.905	10.055
21.207	-110.102	3.048	7.87	7.47	4.778
23.658	-102.156	13.501	7.429	6.65	6.18
25.33	-111.82	7.107	7.419	6.1	7.032
16.513	-106.317	5.771	5.307	6.3	9.837
25.636	-111.428	3.699	6.693	9.672	5.363
22.224	-115.749	6.027	6.2	4.898	8.303
15.914	-144.194	4.889	4.496	5.26	4.485
22.18	-124.343	8.545	11.115	6.925	8.123
24.316	-117.37	8.126	7.318	7.944	11.094
17.739	-89.659	6.869	8.446	6.612	6.044
20.41	-143.807	4.724	5.156	6.47	12.676
19.562	-117.651	10.027	8.918	4.509	6.808
22.498	-140.112	5.309	5.421	7.718	5.421
25.121	-100.715	8.761	3.583	7.138	9.672
23.818	-94.686	11.126	3.916	3.529	12.115
23.068	-83.949	4.064	4.991	6.491	6.02
26.588	-120.935	6.46	5.973	7.468	7.05
24.936	-114.772	6.417	8.945	7.114	4.317
20.911	-98.662	3.368	6.533	9.067	5.224
21.951	-125.039	6.085	10.015	6.753	6.06
23.554	-102.465	14.854	4.775	8.14	5.473
21.25	-129.893	10.231	6.391	6.478	4.247
22.463	-126.193	5.808	8.195	5.474	6.115
23.074	-137.272	5.708	4.702	9.133	9.512
20.039	-112.356	6.138	4.232	9.25	10.827
20.048	-131.521	4.56	6.497	7.368	7.5
24.07	-124.948	7.946	2.823	2.731	10.485
29.015	-94.373	3.822	7.802	4.792	12.586
20.461	-113.316	3.938	6.135	11.3	7.127
23.396	-131.814	8.334	7.545	5.456	7.14
19.88	-131.366	3.69	2.572	5.292	4.433
30.214	-113.931	13.048	4.24	4.27	5.71
23.909	-118.947	3.468	5.813	3.587	3.113
20.486	-83.006	5.541	4.417	4.803	4.861
33.634	-76.908	9.899	3.93	4.967	6.475
20.678	-143.479	10.313	4.567	9.241	4.211
25.011	-118.718	5.212	3.482	6.919	5.337
20.675	-129.669	5.515	7.059	5.448	11.352
18.551	-120.002	8.938	10.586	2.416	5.249
23.715	-55.13	8.376	8.892	9.086	5.939
19.792	-148.335	7.458	6.16	6.565	4.989
30.871	-89.288	11.067	6.299	8.393	5.783
20.886	-149.804	13.201	4.621	5.433	6.267
27.824	-116.761	7.166	9.167	5.808	5.406
25.711	-148.515	8.92	5.694	3.717	6.187
19.477	-130.715	6.623	3.891	9.074	8.943
24.327	-156.652	10.151	6.374	6.675	6.679
25.903	-130.246	3.886	6.595	9.895	6.66
25.045	-142.824	3.412	11.802	7.661	5.623
18.416	-115.264	7.272	11.149	8.543	5.919
23.228	-129.853	6.139	3.822	7.028	6.945
31.547	-105.583	8.457	7.508	6.896	5.868
23.845	-127.614	3.96	8.506	8.556	6.941
27.489	-83.181	6.33	8.458	8.202	4.829
16.952	-95.298	5.062	5.402	6.932	7.129
27.811	-112.011	5.97	8.113	5.05	5.519
21.573	-95.114	4.502	3.67	5.591	3.787
32.452	-103.106	9.631	8.592	7.681	0.901
27.417	-117.347	14.295	4.227	7.4	7.024
43.991	-106.94	10.829	8.02	8.976	5.45
18.083	-99.427	3.054	9.586	4.227	8.8
21.1	-131.256	11.516	4.075	8.226	8.646
25.078	-109.283	13.154	9.015	6.743	5.649
27.996	-118.289	4.267	8.765	8.778	8.439
21.401	-137.941	4.342	9.559	5.149	5.587
18.862	-102.887	7.77	5.465	7.366	11.736
26.674	-114.347	5.524	8.256	3.788	7.824
15.198	-130.582	5.103	4.238	6.811	7.781
20.258	-105.421	6.403	6.073	7.703	7.101
21.393	-127.246	2.906	7.758	6.536	9.345
20.598	-105.514	4.799	5.778	6.09	7.265
16.737	-117.086	5.073	4.688	5.378	6.845
27.996	-106.63	6.043	7.777	9.705	7.89
22.233	-121.872	5.693	2.974	7.68	6.52
22.515	-103.191	7.556	4.627	8.011	3.301
23.622	-113.935	5.56	9.406	8.917	3.542
28.064	-87.137	5.755	9.921	5.942	7.103
23.075	-128.308	4.325	6.219	4.074	7.345
22.105	-110.838	5.721	9.135	5.42	7.278
20.612	-146.247	10.867	7.539	5.346	5.809
26.227	-111.114	7.079	4.524	2.564	7.272
17.281	-140.277	8.576	8.865	6.428	4.825
24.69	-106.631	6.479	3.729	3.042	9.481
21.903	-91.305	6.903	5.462	8.335	8.171
23.426	-120.092	5.648	7.797	4.269	7.332
26.524	-122.942	8.629	10.402	6.327	10.002
22.798	-96.311	5.624	8.096	6.07	11.738
20.94	-113.024	5.342	7.134	5.449	6.992
23.964	-111.621	5.14	8.409	8.567	5.455
26.989	-112.418	8.677	5.2	7.875	3.973
25.57	-113.376	3.499	9.498	8.759	6.094
25.528	-102.383	3.56	2.987	2.521	6.329
26.24	-97.599	3.661	5.77	6.278	4.63
25.063	-131.651	9.491	3.374	7.735	9.081
20.659	-126.605	5.333	5.901	8.609	4.542
24.259	-148.143	3.772	4.05	6.716	7.784
20.927	-130.934	4.236	6.471	5.011	5.313
26.875	-147.343	5.091	5.599	8.605	4.596
22.595	-111.186	7.565	7.051	5.437	8.84
27.742	-63.734	9.584	3.971	6.659	6.311
25.241	-148.561	8.588	7.145	3.668	5.501
21.561	-136.513	10.505	4.445	3.512	4.973
17.867	-137.701	7.685	6.515	6.876	5.421
22.441	-120.576	6.908	4.954	5.054	7.425
24.389	-127.174	7.399	6.221	6.296	5.754
18.155	-121.891	11.866	6.438	7.419	4.81
27.279	-31.635	10.338	6.555	6.114	5.005
33.422	-125.586	3.783	7.778	8.416	6.385
21.853	-103.526	4.648	6.267	5.672	5.365
29.591	-121.076	8.118	2.117	4.236	7.555
22.178	-89.274	3.225	4.026	6.358	3.101
19.611	-101.456	4.98	5.438	5.462	4.611
20.797	-129.302	8.411	8.758	7.003	2.402
30.22	-134.636	7.571	9.688	6.815	8.749
23.775	-116.297	5.443	3.421	3.787	7.866
26.974	-113.752	4.046	5.562	7.15	5.678
27.764	-123.427	4.576	7.467	7.212	12.657
19.18	-129.627	4.24	6.207	7.096	5.716
28.418	-115.595	10.269	8.12	6.723	7.756
22.417	-112.454	5.837	4.858	8.586	6.042
24.225	-115.67	3.761	9.638	5.317	5.175
19.896	-113.519	10.294	7.946	4.818	5.956
21.357	-122.117	8.272	7.395	7.252	8.1
25.564	-102.515	9.541	6.568	9.844	6.483
18.059	-123.58	4.633	5.294	9.178	5.261
18.381	-131.253	4.585	5.024	5.342	7.999
32.547	-139.097	3.696	2.776	8.005	4.168
29.494	-54.518	6.124	6.57	6.04	7.212
24.399	-130.492	3.938	8.309	6.286	8.298
20.407	-133.942	4.242	3.244	7.089	5.169
20.863	-93.993	9.473	5.149	5.023	10.096
17.772	-117.403	4.647	9.127	5.972	5.697
21.381	-142.318	6.6	5.173	4.929	5.818
23.662	-153.391	4.492	6.431	4.732	5.545
29.236	-105.508	4.055	7.512	9.477	6.279
24.134	-58.429	4.429	12.318	8.801	9.03
27.618	-104.293	5.896	8.481	8.918	9.618
19.24	-138.242	12.427	5.736	4.15	6.93
18.513	-120.175	4.958	5.06	9.799	5.041
23.772	-21.275	11.692	6.221	4.059	10.482
26.043	-94.203	3.599	8.684	5.832	5.346
21.408	-128.033	4.94	9.078	6.218	9.244
18.008	-115.409	4.485	5.378	7.674	4.439
19.407	-136.419	2.902	10.015	5.418	5.355
22.592	-96.308	5.613	10.075	4.804	11.685
30.895	-94.957	3.528	7.386	4.312	4.857
35.067	-109.65	6.912	10.042	5.644	3.485
23.602	-104.294	5.765	7.05	6.845	10.989
22.244	-111.138	3.507	5.194	5.28	5.326
30.263	-124.683	2.793	6.586	7.358	4.256
25.066	-148.955	8.262	5.579	5.022	8.558
18.024	-132.514	6.602	6.409	6.8	9.298
20.654	-128.821	5.277	2.627	6.029	5.874
20.904	-118.738	6.937	7.17	5.694	10.166
19.138	-117.973	7.506	8.699	11.034	2.736
25.924	-116.037	4.817	3.924	8.312	9.491
25.472	-153.492	3.141	5.709	7.433	6.339
21.389	-148.665	12.172	3.019	6.067	4.886
28.038	-103.472	9.76	3.505	7.872	6.076
26.515	-145.804	11.181	6.016	8.946	4.023
28.631	-118.769	8.252	10.725	8.06	6.83
19.005	-103.774	6.284	5.589	7.518	7.679
23.544	-132.015	3.531	9.173	5.688	7.494
19.929	-150.961	9.856	6.309	7.268	8.72
27.154	-118.358	6.449	4.533	8.032	6.752
25.229	-120.144	5.264	7.937	6.928	7.382
32.842	-92.098	2.335	8.57	6.163	8.355
24.33	-89.751	6.264	6.892	9.335	6.731
26.701	-130.22	3.78	5.462	8.146	6.19
25.514	-70.865	13.228	9.741	4.663	8.049
19.287	-139.494	13.755	5.741	7.872	5.557
19.409	-123.062	6.307	7.943	6.273	6.211
21.155	-129.401	7.45	7.711	7.903	7.528
24.539	-117.754	7.124	7.815	9.193	6.529
19.483	-152.739	6.457	5.367	7.024	7.025
33.327	-116.447	3.998	12.987	7.63	7.723
25.565	-110.031	6.87	6.675	6.606	5.125
32.882	-82.335	5.758	9.017	8.631	10.231
22.308	-105.833	5.251	4.956	7.488	6.19
35.403	-128.166	6.953	10.2	7.5	9.045
16.919	-111.108	11.137	10.297	9.488	9.644
22.968	-105.124	7.024	7.015	6.754	4.139
23.192	-61.476	7.175	7.769	5.166	12.843
40.844	-89.236	6.83	5.322	8.379	6.285
21.793	-105.428	10.92	5.209	4.204	3.122
36.415	-113.902	3.871	7.291	4.893	6.399
27.692	-106.527	9.033	8.437	6.999	6.836
33.282	-114.001	11.268	12.586	9.071	3.648
16.505	-139.243	9.997	9.714	9.734	7.395
24.805	-141.207	11.483	8.6	4.647	6.952
33.83	-69.169	8.262	5.906	6.368	7.532
19.018	-118.179	9.164	5.669	9.454	9.038
22.514	-124.565	11.883	7.414	9.206	5.124
20.921	-109.745	3.706	8.122	5.441	9.511
18.256	-127.72	8.616	9.03	8.043	5.056
22.3	-114.995	10.658	6.249	8.753	3.53
16.169	-128.45	5.385	4.546	3.898	6.65
20.943	-131.987	4.856	3.4	4.45	5.138
20.426	-121.92	7.461	7.225	4.057	5.224
18.784	-67.631	6.819	6.477	3.533	5.42
25.197	-122.271	4.825	5.77	7.692	9.05
30	-122.471	5.326	4.677	10.25	4.943
25.101	-125.083	5.836	6.825	8.211	4.251
28.171	-97.318	2.431	6.744	10.829	6.22
24.119	-136.543	10.83	5.259	8.304	5.427
20.356	-142.496	5.519	3.9	2.28	5.778
21.049	-68.909	6.413	2.457	6.892	8.824
25.389	-131.887	4.388	8.33	10.432	12.775
23.945	-111.206	3.755	9.168	5.949	7.406
21.551	-92.172	11.799	8.518	9.632	7.125
18.704	-140.319	5.182	3.778	3.829	5.019
29.819	-112.271	3.727	11.261	5.338	5.188
22.444	-107.549	7.286	3.646	6.941	6.261
25.251	-144.225	3.558	6.23	3.837	7.843
26.119	-101.53	4.869	4.206	1.646	6.829
18.57	-114.005	4.834	6.834	5.957	4.721
21.549	-112.166	2.781	8.693	7.004	4.673
24.229	-127.431	11.841	9.473	7.335	8.182
20.84	-136.933	4.651	3.358	10.126	8.078
36.533	-81.661	7.404	8.411	9.728	3.323
22.867	-100.436	10.114	6.459	3.912	6.995
27.582	-94.195	9.283	5.664	5.059	4.063
20.95	-137.448	5.119	6.578	7.149	5.738
27.035	-164.223	9.705	9.333	10.06	7.491
20.305	-108.322	13.104	4.698	6.666	7.23
20.696	-118.058	9.732	8.421	5.933	7.49
33.497	-100.112	9.658	5.739	8.289	7.225
22.112	-135.543	10.192	7.389	9.855	5.986
19.47	-125.916	7.525	3.671	3.225	7.015
23.178	-98.926	5.073	6.735	5.809	9.301
17.416	-102.095	7.025	4.384	5.392	4.818
28.231	-118.845	5.708	3.919	4.485	6.372
32.309	-109.852	6.957	5.108	8.045	8.145
26.677	-120.253	7.589	4.498	7.828	6.452
23.717	-150.52	9.404	7.852	6.455	6.139
23.148	-89.372	5.21	3.815	5.224	3.614
25.676	-100.619	3.507	5.77	2.274	3.948
26.357	-117.449	2.872	12.231	6.987	5.409
18.791	-120.459	7.297	12.825	6.58	8.163
25.387	-132.235	5.603	8.173	5.614	7.307
34.708	-87.168	7.551	10.419	3.768	7.727
18.747	-99.662	11.681	9.008	5.206	4.779
25.767	-113.739	6.354	12.22	8.58	10.3
20.954	-136.845	8.355	5.367	6.618	7.101
23.807	-135.226	5.771	3.624	8.66	6.108
26.46	-106.236	11.042	5.995	7.803	6.543
26.273	-132.037	5.779	10.9	5.223	7.242
19.764	-115.382	4.352	5.73	8.262	6.539
18.187	-108.731	9.672	7.282	4.76	6.856
26.096	-100.297	5.452	5.628	8.444	6.526
22.842	-130.017	4.718	5.261	4.419	5.651
22.021	-123.037	9.304	2.821	5.893	4.685
26.672	-101.091	4.737	6.2	9.124	5.176
20.827	-113.974	6.021	9.435	4.643	7.032
21.743	-128.84	4.915	7.895	6.342	6.784
17.991	-123.824	4.951	8.821	5.332	3.026
24.539	-104.481	3.952	8.107	5.066	7.038
19.043	-141.166	2.228	4.127	8.758	7.902
20.436	-130.257	7.472	10.292	5.403	5.966
27.585	-146.86	4.999	6.548	8.103	7.34
21.377	-141.951	4.321	7.825	7.405	8.01
23.432	-113.481	6.964	5.183	6.876	5.649
27.224	-115.166	3.786	8.155	7.139	7.497
20.309	-108.505	8.111	8.518	7.888	6.41
26.567	-98.297	10.973	8.766	8.658	6.048
24.629	-93.887	6.848	4.742	6.277	5.558
23.216	-96.976	3.874	4.537	9.676	8.908
23.15	-113.984	6.889	4.517	7.626	4.556
23.814	-144.228	8.055	7.83	9.654	6.348
23.401	-132.061	8.968	3.408	5.788	6.926
29.763	-114.044	12.119	6.657	8.137	5.259
23.831	-119.905	6.469	5.154	5.095	7.522
22.446	-107.767	7.923	5.355	5.145	10.941
20.374	-113.631	5.296	5.661	9.376	6.447
26.852	-128.317	2.053	8.376	7.611	5.53
21.149	-125.162	4.602	5.757	6.997	5.222
18.951	-133.019	5.494	4.474	4.383	6.4
17.093	-118.764	5.58	4.169	5.956	4.702
17.728	-127.065	3.144	5.445	5.887	6.402
26.246	-115.39	10.131	4.921	8.501	7.503
20.603	-142.555	4.872	5.297	5.669	4.19
19.984	-123.752	8.519	6.415	5.841	7.821
20.003	-127.14	4.584	8.173	7.308	8.621
18.276	-135.089	8.354	2.974	6.162	4.256
21.336	-139.418	9.922	4.967	8.138	5.463
20.907	-110.714	3.982	6.451	8.771	6.101
27.603	-127.737	7.497	8.281	9.399	6.283
19.388	-117.161	5.268	5.72	10.057	6.524
27.105	-125.519	4.466	7.161	3.625	7.616
37.993	-87.731	14.011	10.823	7.583	9.762
17.997	-124.916	4.6	6.394	7.136	6.342
20.151	-168.429	10.332	10.174	7.363	7.545
20.434	-121.706	7.51	4.522	5.095	5.356
20.703	-128.301	13.135	10.802	7.929	5.044
25.592	-104.027	3.469	11.252	6.251	9.765
24.815	-105.304	3.909	10.107	8.319	6.209
22.998	-87.229	3.665	8.403	6.224	9.556
23.853	-107.028	4.011	4.693	6.577	5.052
26.747	-127.791	10.738	7.935	7.902	6.975
22.276	-123.138	8.649	10.746	9.28	7.403
25.339	-123.965	10.444	6.73	7.675	8.206
34.061	-116.487	6.089	6.027	7.986	7.396
23.252	-100.432	6.99	6.882	5.681	6.153
21.247	-116.784	6.343	4.498	6.146	7.632
18.254	-132.139	4.627	7.429	9.14	4.743
23.494	-95.639	4.859	2.459	8.557	5.28
23.491	-127.634	7.13	3.681	2.411	6.243
38.618	-116.613	3.488	3.733	5.071	7.958
19.286	-95.746	8.531	5.06	4.383	3.133
20.743	-134.597	10.097	2.881	3.486	7.673
23.717	-82.256	4.72	9.888	6.754	5.844
26.33	-133.134	6.76	3.162	4.491	9.123
20.931	-139.397	4.287	2.9	5.006	4.773
22.111	-94.293	13.093	11.349	10.266	7.084
18.836	-88.955	5.413	5.502	6.807	7.24
31.7	-109.219	4.656	5.178	6.29	6.291
13.558	-109.929	3.072	3.383	7.638	8.84
17.483	-113.695	6.646	4.434	7.487	8.517
22.616	-150.118	4.793	3.824	7.509	8.143
25.043	-123.088	4.163	9.036	8.757	6.79
22.475	-90.644	8.513	11.414	6.672	7.956
22.843	-135.176	10.778	7.371	7.624	7.315
17.815	-122.976	6.793	2.923	4.059	9.666
32.938	-120.622	2.542	7.84	7.924	7.798
21.881	-136.78	2.922	10.443	6.225	5.473
25.946	-125.214	7.943	5.363	5.222	6.283
19.383	-131.218	3.195	8.154	3.38	3.624
31.489	-115.067	9.824	7.773	7.869	5.315
20.345	-115.56	5.972	5.08	4.209	5.175
25.484	-122.695	9.903	7.255	6.004	7.74
19.891	-92.355	9.392	9.419	9.368	5.636
22.642	-85.253	3.665	6.679	9.356	5.08
25.078	-134.324	2.359	2.768	2.461	3.472
23.763	-140.649	7.523	5.662	9.261	6.614
25.673	-102.805	9.331	5.881	9.507	4.72
17.998	-115.003	7.666	8.243	5.735	6.446
20.88	-130.748	3.976	3.965	8.349	5.839
29.279	-125.479	5.526	8.8	7.784	5.857
19.573	-118.184	3.439	6.244	5.578	7.259
22.184	-129.059	2.526	5.169	7.092	5.801
17.182	-115.163	3.304	4.742	6.927	8.372
22.771	-131.892	9.407	8.43	8.583	9.627
21.783	-86.924	11.592	5.111	6.015	7.514
21.237	-123.614	9.857	5.466	6.01	7.164
28.743	-112.222	2.872	4.632	5.37	5.889
20.938	-104.357	7.202	7.16	3.231	6.59
21.772	-118.089	9.796	4.374	6.833	5.093
21.559	-118.573	11.07	4.294	5.991	8.176
25.224	-124.951	10.052	8.25	4.401	5.715
17.348	-123.379	3.205	6.67	5.006	5.654
27.909	-137.3	5.84	5.116	8.256	4.234
17.595	-149.612	4.963	6.058	7.737	4.971
28.522	-95.825	8.852	3.157	11.3	7.782
29.188	-149.526	3.342	8.465	4.246	6.029
21.533	-116.806	4.318	6.239	5.781	4.582
28.613	-117.138	4.155	5.134	3.543	5.332
20.915	-129.185	14.213	6.894	8.116	5.425
24.353	-130.261	6.9	5.549	6.026	2.215
19.12	-108.299	7.241	5.717	6.971	5.776
19.544	-109.731	2.672	6.875	5.535	5.794
17.543	-140.36	8.292	5.595	6.235	7.194
25.201	-108.177	11.036	8.581	9.459	4.282
20.441	-93.038	3.621	5.112	4.544	10.982
24.354	-104.549	3.578	4.794	8.781	5.986
26.2	-118.047	4.031	3.531	6.428	6.375
26.762	-124.275	3.537	3.196	5.236	4.469
25.737	-118.164	6.727	6.097	6.966	6.581
22.93	-101.346	6.693	3.026	6.271	4.751
26.53	-130.761	7.655	9.364	4.263	7.362
23.254	-117.827	7.679	3.085	9.216	7.671
34.121	-105.11	5.679	5.559	4.763	5.066
22.034	-105.572	6.81	12.219	5.106	12.05
23.644	-136.926	11.752	5.148	8.111	6.372
22.369	-143.804	2.93	6.243	9.236	5.509
19.395	-142.678	5.683	3.909	6.372	2.808
22.275	-121.41	5.41	5.765	5.808	5.397
25.342	-115.501	13.496	5.148	4.005	5.979
28.875	-122.956	8.764	4.739	2.513	4.424
28.876	-120.628	13.098	4.282	7.378	6.658
20.527	-105.805	9.211	8.934	4.913	11.423
35.263	-115.026	13.961	5.269	8.125	10.13
24.118	-111.493	3.951	3.605	5.18	3.527
30.304	-119.255	4.532	7.049	4.252	7.75
20.01	-99.549	10.672	9.135	8.386	5.166
26.903	-94.728	4.272	8.777	6.935	7.776
27.25	-107.778	4.373	6.43	6.902	8.038
19.802	-133.383	6.055	4.251	5.255	5.431
34.598	-76.385	13.257	8.679	9.772	8.313
20.502	-100.29	12.252	3.289	6.022	8.717
20.819	-104.721	11.604	10.41	4.342	7.778
21.313	-115.671	4.744	5.568	9.027	7.569
23.668	-118.137	3.278	5.373	4.916	9.417
20.027	-139.129	12.282	3.08	2.145	8.734
22.605	-117.67	9.87	8.494	7.249	7.432
19.231	-147.928	2.959	11.544	5.472	12.993
33.011	-115.726	8.553	4.84	6.331	7.861
23.785	-129.895	4.078	4.493	6.084	7.473
24.517	-114.553	6.855	4.56	2.817	9.243
21.39	-110.99	3.929	5.498	4.391	5.863
23.574	-137.691	10.655	9.241	6.596	3.129
26.173	-123.286	4.072	4.95	7.85	8.62
24.817	-104.351	5.582	5.503	9.461	8.648
24.771	-108.977	4.294	6.364	5.837	4.354
24.609	-159.005	3.57	4.413	8.334	4.777
23.717	-125.597	6.49	5.075	4.628	6.044
21.337	-104.386	4.137	9.953	4.048	7.596
21.998	-127.116	8.687	3.611	5.736	7.023
21.835	-136.936	3.092	8.565	9.736	5.767
26.15	-116.499	7.984	4.611	5.99	9.334
25.933	-111.507	11.05	8.633	9.36	7.977
17.749	-128.366	5.887	4.953	7.992	6.924
21.036	-125.753	4.783	10.705	5.738	7.891
28.979	-108.497	4.053	6.251	6.578	9.344
20.896	-146.857	5.419	3.597	5.648	9.288
23.726	-118.849	4.929	8.869	8.409	7.072
17.654	-125.302	10.052	3.864	2.326	5.216
24.664	-136.198	6.162	7.041	5.731	8.365
17.837	-143.351	8.161	7.709	4.183	7.157
22.413	-136.171	4.549	6.513	3.938	6.582
21.964	-66.466	5.035	6.458	5.144	7.22
20.11	-120.642	5.718	9.259	8.001	8.074
30.566	-116.218	6.422	6.033	7.623	6.787
21.585	-120.991	5.287	4.118	7.289	5.316
21.256	-135.671	5.436	6.865	5.674	4.431
24.372	-115.274	9.145	5.813	7.367	5.268
19.7	-123.799	4.83	5.706	7.632	7.828
23.126	-118.202	5.408	11.299	5.929	6.738
21.295	-151.61	6.037	4.034	3.031	6.039
21.146	-95.224	3.648	7.741	11.264	10.546
24.554	-132.446	5.815	11.521	3.843	5.298
22.794	-146.734	11.294	7.72	5.565	4.822
22.655	-137.424	10.195	4.962	9.937	4.31
20.917	-97.918	3.961	5.259	6.665	4.001
18.848	-135.011	7.336	2.929	7.664	7.292
27.662	-84.488	8.119	7.259	2.18	10.423
21.041	-116.656	4.193	7.867	4.656	6.003
23.058	-133.755	6.961	2.812	7.83	5.924
22.209	-125.688	11.907	8.308	9.012	9.115
23.721	-123.829	8.012	6.1	2.424	7.59
15.746	-105.666	3.826	6.814	7.473	4.925
27.081	-121.944	7.171	6.102	10.022	5.232
19.465	-120.977	6.796	3.912	6.834	7.027
23.043	-113.228	6.735	5.159	8.619	3.456
22.966	-143.433	2.748	3.828	7.685	5.676
22.555	-111.955	10.224	8.131	7.044	4.668
25.684	-96.928	3.634	5.169	11.18	11.32
18.284	-108.995	4.934	6.463	8.946	9.094
20.494	-129.812	3.923	10.392	8.601	5.141
17.095	-116.578	5.477	5.192	7.687	4.574
24.803	-119.244	4.059	4.186	6.468	8.842
22.4	-116.098	10.812	4.536	7.473	5.937
19.041	-118.761	4.598	5.573	6.275	4.233
26.517	-107.329	4.074	5.838	5.999	7.637
22.855	-114.675	9.132	3.778	8.7	5.145
24.773	-127.118	4.799	6.736	7.228	5.236
20.524	-124.701	4.779	6.143	5.786	7.197
18.736	-148.059	8.496	3.664	7.177	7.813
24.766	-122.386	3.788	2.741	5.676	6.125
24.367	-125.156	4.097	4.977	10.428	11.876
26.024	-113.064	5.099	4.789	3.52	7.049
31.782	-100.624	5.826	6.324	6.249	8.326
20.387	-130.224	4.622	2.782	6.488	6.747
32.643	-117.966	4.57	5.891	7.191	9.245
22.338	-140.647	5.187	5.331	6.937	4.981
24.211	-86.228	8.532	5.301	5.371	5.643
19.822	-125.053	5.306	4.85	2.427	5.619
21.307	-139.387	3.311	5.323	7.192	5.118
26.198	-38.731	10.576	9.291	2.896	5.639
16.743	-141.076	2.078	6.021	3.839	6.677
24.663	-105.629	3.824	7.649	8.224	4.682
28.65	-131.346	2.434	8.893	7.579	9.332
19.6	-89.929	4.058	12.737	7.318	6.586
20.518	-149.686	8.535	5.982	6.692	8.729
21.366	-144.427	4.601	3.754	5.323	4.287
32.132	-114.002	6.251	6.055	2.571	4.989
20.481	-122.977	3.833	4.674	8.907	6.273
20.577	-105.203	3.975	9.426	6.519	6.774
21.296	-31.907	3.571	5.209	6.595	4.756
25.193	-97.438	3.25	7.058	3.496	5.139
17.781	-121.717	6.1	5.232	6.546	3.02
24.322	-114.996	4.358	7.349	6.588	11.431
29.868	-102.802	7.794	9.78	11.134	3.82
26.9	-123.498	7.903	6.843	5.612	4.996
22.977	-122.886	6.421	8.672	7.697	7.102
17.785	-132.48	11.484	8.813	4.981	7.954
25.943	-103.119	3.33	6.546	4.958	9.212
38.738	-94.837	11.706	7.672	5.651	1.986
22.971	-122.793	3.26	6.235	5.374	5.088
32.289	-109.052	6.891	8.945	4.852	9.037
18.617	-135.489	5.321	7.355	4.168	4.318
23.2	-111.438	3.255	7.901	7.526	4.441
24.77	-108.828	9.022	9.066	8.886	5.424
38.256	-88.117	2.912	8.901	8.165	6.245
15.475	-116.483	5.28	9.379	5.66	3.757
22.865	-108.97	6.757	9.971	9.079	4.281
18.177	-119.947	6.931	5.56	6.404	5.331
24.166	-129.588	4.143	8.016	7.025	3.067
19.683	-132.229	5.302	8.871	7.004	6.448
25.644	-137.129	4.501	6.194	6.588	8.458
17.469	-122.129	9.711	5.565	2.713	5.297
29.541	-114.423	6.198	9.7	7.57	6.143
23.48	-127.079	6.509	4.923	8.136	9.76
21.869	-128.343	9.335	5.124	7.077	5.227
35.166	-118.7	6.935	6.448	2.856	11.275
23.792	-124.784	4.475	4.024	6.808	8.018
28.874	-116.545	5.688	3.868	7.464	4.978
26.772	-88.812	7.853	4.307	10.326	7.257
24.922	-137.093	9.999	5.672	8.571	6.997
27.988	-136.269	11.827	3.703	7.191	9.95
23.418	-117.123	4.301	7.129	6.357	4.906
21.956	-101.466	11.269	7.341	9.079	7.06
22.174	-119.009	5.453	5.8	6.864	9.431
19.565	-112.408	5.968	7.703	8.044	7.798
23.407	-131.108	6.184	5.105	8.885	5.326
23.184	-155.034	7.955	7.497	6.004	7.934
20.696	-122.471	6.124	7.178	5.286	9.46
24.716	-133.625	3.763	5.376	5.9	5.843
24.49	-126.495	4.452	7.512	6.495	5.052
22.738	-109.333	5.779	7.671	5.196	7.417
19.566	-98.658	3.975	5.644	8.627	8.103
22.632	-143.065	7.251	6.702	8.401	8.642
23.418	-137.631	4.357	8.585	7.559	6.075
19.89	-135.469	8.791	7.939	7.636	7.125
21.712	-137.334	3.294	10.419	9.113	6.388
34.864	-80.083	2.547	6.725	3.074	3.064
21.689	-123.448	5.276	3.61	3.471	10.494
22.273	-102.481	5.491	9.211	6.31	7.892
21.086	-109.292	2.947	10.147	6.778	8.325
19.891	-100.891	4.039	3.179	8.139	7.71
23.958	-82.457	3.698	6.009	6.447	4.604
20.641	-113.344	4.605	8.316	4.642	9.618
21.071	-71.065	4.989	8.56	6.078	4.823
22.569	-96.742	9.46	4.675	8.299	4.122
16.647	-114.524	4.616	4.829	8.798	9.259
21.802	-131.189	3.173	4.584	6.056	6.266
20.494	-134.718	7.155	3.389	4.665	5.3
25.039	-122.642	4.894	9.376	7.486	8.399
25.545	-110.743	5.401	8.438	9.903	5.589
18.447	-137.541	3.409	6.307	6.048	5.34
36.071	-103.094	7.576	9.362	4.71	10.514
21.271	-131.606	9.415	4.605	5.612	7.266
23.004	-140.525	10.484	8.427	8.743	5.282
20.337	-159.698	4.951	5.625	8.208	4.229
26.756	-123.895	4.839	11.402	5.371	5.924
22.831	-129.474	12.754	4.337	7.485	8.396
24.898	-127.738	2.806	4.147	7.861	7.983
18.077	-113.9	12.255	4.789	6.064	8.653
18.228	-151.395	6.039	9.916	6.504	3.354
22.252	-140.146	2.556	10.674	7.65	7.445
26.024	-144.918	5.042	7.068	9.8	5.549
27.524	-113.102	5.634	7.534	8.401	5.324
19.274	-110.8	4.894	4	7.229	6.005
20.44	-124.381	2.766	6.559	7.052	6.544
18.872	-89.282	4.607	3.772	11.259	4.677
23.205	-109.762	6.994	3.951	1.059	6.406
17.278	-141.038	13.328	6.205	4.736	8.122
25.762	-127.595	3.796	4.045	6.287	7.925
22.573	-111.314	11.09	5.982	5.913	5.769
23.505	-125.063	6.205	4.427	5.953	7.134
24.496	-99.425	10.277	11.346	8.631	5.263
25.757	-93.708	8.402	7.19	3.519	6.638
28.153	-132.606	4.242	6.85	7.465	7.257
35.312	-111.385	11.594	9.591	6.877	4.047
20.186	-116.544	3.964	6.565	6.989	5.158
29.07	-88.069	2.906	10.763	7.761	6.974
18.446	-96.406	3.889	5.767	8.193	11.112
22.701	-131.669	3.935	3.862	8.816	6.183
26.641	-106.619	9.529	6.955	8.872	6.641
21.208	-141.592	5.167	4.596	7.332	5.715
29.971	-113.618	10.586	7.364	8.059	8.979
18.801	-122.311	5.768	2.75	6.959	6.304
29.127	-101.086	6.47	8.153	7.569	8.389
18.986	-125.897	12.597	5.189	8.757	3.346
17.206	-126.667	10.32	5.853	5.659	8.928
19.453	-106.382	9.04	7.944	9.404	9.056
21.582	-132.002	10.499	4.154	5.421	6.434
18.92	-134.649	4.581	5.016	6.634	9.463
27.505	-141.078	8.143	6	10.263	7.336
28.992	-96.609	4.215	7.497	5.602	7.654
21.027	-103.94	5.83	7.696	3.398	3.528
20.071	-136.402	4.935	5.967	4.309	6.412
16.706	-121.896	4.784	4.303	5.488	7.741
26.788	-109.372	4.615	6.382	2.948	6.376
14.671	-99.423	9.323	4.714	10.348	6.91
26.29	-113.188	5.148	7.939	4.925	7.561
21.353	-123.039	4.011	3.572	6.763	7.489
33.291	-127.097	7.427	10.825	9.211	8.703
16.87	-123.275	3.417	4.802	7.469	6.228
19.958	-134.756	8.57	7.293	6.104	4.75
22.31	-119.732	4.256	5.061	5.479	7.218
23.322	-123.966	3.116	7.643	5.787	7.655
26.437	-105.522	10.029	5.53	9.589	8.309
15.527	-81.082	6.474	7.244	6.382	10.39
24.708	-145.47	3.035	6.866	7.706	9.122
24.443	-88.725	9.558	3.545	4.048	6.574
23.458	-110.264	4.658	7.601	5.854	6.029
19.222	-116.685	3.622	9.197	7.044	6.334
23.69	-111.301	4.473	6.741	8.025	5.614
21.921	-117.498	12.445	2.907	6.849	5.3
15.405	-153.308	3.934	4.567	10.207	5.972
25.086	-117.982	10.256	9.988	8.149	5.2
18.531	-110.397	5.134	11.995	8.206	6.175
24.21	-114.424	11.596	4.17	4.833	4.593
22.939	-117.939	3.803	10.532	4.239	5.356
23.326	-87.508	5.089	6.974	7.144	5.95
21.258	-108.94	4.807	4.703	5.197	4.719
28.639	-127.243	9.462	7.51	8.084	5.757
23.754	-104.915	4.055	5.847	6.63	7.309
21.298	-148.709	3.896	5.784	3.637	7.677
32.753	-94.893	7.049	3.231	9.797	6.58
23.125	-134.682	4.448	10.077	5.71	5.5
23.597	-131.683	4.135	5.74	3.49	3.813
18.416	-110.644	3.756	8.22	6.422	3.925
22.875	-115.694	5.901	6.35	5.796	5.527
22.091	-87.647	3.338	7.429	5.255	6.639
17.823	-100.422	5.427	11.5	6.883	4.015
24.371	-96.706	6.959	5.934	9.198	5.81
27.548	-125.539	10.743	7.816	5.168	11.82
23.868	-130.22	4.926	6.949	7.915	3.331
24.396	-48.572	3.644	8.696	7.401	6.553
22.875	-133.81	11.046	9.281	7.451	7.578
19.138	-85.723	4.46	10.742	5.582	8.913
27.421	-119.001	9.724	2.971	5.211	5.254
24.233	-145.553	4.508	3.431	5.963	9.489
17.602	-112.808	4.236	9.275	8.199	6.141
18.051	-82.871	7.132	5.668	7.798	6.568
22.85	-107.334	11.983	6.424	5.735	6.515
22.82	-119.361	3.209	2.962	5.445	5.662
23.144	-122.703	7.61	9.96	8.429	9.82
27.25	-98.568	8.436	3.991	5.001	7.671
15.663	-124.919	4.718	3.996	5.416	4.132
18.187	-125.593	5.129	9.339	8.31	4.831
27.493	-131.818	7.122	7.844	6.722	9.143
22.991	-118.636	10.733	6.202	7.665	6.298
24.403	-119.376	12.813	3.698	4.917	9.768
25.996	-124.322	7.381	9.4	10.708	6.085
26.428	-91.876	11.857	4.777	4.788	6.937
22.959	-111.14	9.014	4.754	7.469	8.018
30.27	-116.425	5.367	6.515	3.407	7.964
23.695	-135.03	11.315	2.834	5.036	8.071
27.15	-107.911	11.449	6.68	7.293	6.423
27.598	-107.694	4.753	5.757	7.848	8.36
27.307	-99.61	8.813	4.185	9.903	8.05
24.825	-103.054	10.956	5.134	8.464	5.877
20.923	-140.005	8.118	4.422	7.487	6.269
22.404	-132.567	6.447	5.775	5.444	4.411
20.203	-135.906	5.037	4.98	8.321	4.443
24.338	-87.056	5.589	3.119	6.888	6.025
39.512	-103.886	8.674	4.543	11.215	5.713
21.084	-136.908	5.694	8.009	6.005	5.859
19.838	-150.876	3.669	7.35	4.474	7.583
17.989	-103.1	7.62	7.123	4.224	9.769
27.369	-86.363	7.884	7.779	4.828	9.538
30.697	-105.714	6.44	7.382	5.787	11.129
25.189	-120.052	3.407	5.729	4.4	6.389
21.555	-131.141	3.014	9.428	7.342	6.932
24.27	-101.688	13.549	3.985	3.302	4.46
18.485	-82.948	4.469	4.994	5.267	7.049
23.087	-121.558	9.029	12.268	8.353	6.021
29.531	-121.356	8.634	4.49	7.773	7.324
19.716	-109.734	3.365	8.059	7.153	4.158
31.749	-123.992	4.377	8.872	5.817	8.963
23.883	-122.107	10.751	4.877	9.445	6.026
21.823	-126.318	4.896	10.024	5.628	10.226
16.22	-140.256	4.576	3.82	5.566	6.077
18.364	-124.885	3.727	4.148	13.074	6.819
32.312	-124.981	5.787	10.068	2.776	7.841
29.062	-113.351	3.275	6.846	8.436	8.33
20.855	-141.134	4.234	5.899	10.121	7.909
18.455	-125.431	4.379	6.7	7.325	4.711
24.386	-145.991	4.976	6.055	5.155	10.071
24.075	-113.337	5.438	11.192	6.962	7.942
26.956	-102.078	5.38	3.297	7.551	7.7
19.37	-138.774	5.552	6.372	10.787	6.299
24.825	-97.634	8.228	9.753	7.036	6.124
21.683	-129.043	3.404	4.637	7.208	9.928
30.145	-91.009	6.036	8.542	6.086	10.597
21.374	-124.741	4.036	10.218	8.601	3.627
16.261	-122.659	7.297	5.081	4.849	6.192
17.984	-130.134	3.699	2.738	2.795	5.404
25.733	-114.057	8.987	5.309	11.513	5.745
21.793	-95.772	9.677	5.68	6.6	7.77
20.805	-98.205	8.663	4.466	7.475	8.103
26.514	-105.821	8.945	6.295	4.916	9.451
19.034	-132.781	3.289	6.847	5.997	7.012
22.653	-85.464	6.536	8.212	7.93	5.028
24.484	-108.734	3.819	3.426	2.728	5.799
22.038	-132.338	6.41	4.463	7.988	6.771
21.903	-134.251	11.686	4.986	6.885	9.265
23.024	-115.562	7.382	5.283	6.554	8.124
20.493	-118.099	4.137	8.528	5.992	5.444
23.541	-78.374	3.494	10.843	4.113	3.161
23.733	-140.45	10.459	3.249	2.085	4.995
25.894	-87.69	5.246	8.907	5.164	7.605
17.973	-145.401	4.656	9.347	4.861	7.43
22.507	-114.086	9.222	9.256	7.887	6.426
18.329	-120.292	4.591	6.719	7.108	4.168
21.751	-118.101	11.041	4.284	5.584	10.834
21.167	-126.816	6.871	9.078	8.062	6.551
33.99	-106.828	4.696	8.568	5.599	9.559
33.738	-73.095	5.184	4.953	4.842	10.734
19.906	-157.843	5.693	10.089	6.495	5.06
27.969	-90.404	9.565	5.903	8.976	8.111
27.875	-110.263	8.389	3.258	7.6	7.435
22.638	-140.461	6.966	3.28	8.315	8.326
20.396	-151.784	3.322	4.816	7.344	8.461
18.459	-126.251	7.684	5.678	5.695	8.754
17.361	-128.304	4.192	3.204	3.571	4.564
23.559	-101.104	3.523	8.219	8.081	9.08
19.216	-126.147	2.987	3.426	7.457	8.085
21.418	-109.978	6.726	4.854	5.561	4.798
21.537	-124.279	8.329	6.592	4.094	5.831
19.192	-118.493	3.337	6.454	6.479	2.691
19.682	-145.097	3.281	4.689	3.147	7.921
24.896	-103.209	8.197	6.077	5.501	8.623
22.855	-109.286	5.02	5.467	7.709	6.487
20.481	-106.014	8.328	9.082	8.953	3.608
21.971	-115.467	8.161	7.585	4.871	5.347
20.966	-100.055	7.947	3.515	6.384	7.693
17.099	-154.526	4.136	11.044	8.066	4.559
24.231	-141.963	4.893	8.534	6.197	7.733
21.909	-131.766	4.738	12.033	2.432	4.849
25.167	-127.147	10.69	8.571	6.659	6.998
16.909	-117.979	4.474	9.535	4.884	5.087
19.643	-110.66	3.402	4.844	4.979	9.91
26.099	-94.93	6.899	5.322	4.886	5.138
26.119	-114.241	9.682	7.252	6.928	6.414
26.032	-110.445	2.984	6.899	5.9	9.607
27.478	-120.687	4.716	10.648	8.779	4.922
21.819	-129.541	3.205	5.45	5.526	6.912
22.877	-109.668	5.087	5.132	3.621	4.645
31.259	-131.637	5.809	10.055	4.899	8.612
29.625	-108.521	3.311	4.577	3.062	4.914
21.562	-127.538	4.619	4.697	8.639	8.374
28.028	-113.8	9.07	4.11	4.619	10.199
16.376	-130.074	4.992	3.459	7.837	4.681
24.278	-118.842	4.678	5.548	5.491	4.743
23.861	-143.323	2.318	8.343	6.103	5.611
24.098	-103.71	3.485	7.806	10.54	8.706
29.442	-81.465	8.086	10.823	9.145	5.845
25.977	-112.467	5.655	4.453	7.172	6.121
25.758	-99.116	3.732	5.68	6.417	5.876
24.507	-131.8	3.778	10.25	9.563	6.325
36.556	-134.344	10.44	3.336	6.397	9.95
28.934	-107.524	3.641	4.004	6.983	4.973
29.67	-103.6	6.022	4.863	7.32	5.263
27.07	-108.444	3.532	6.384	7.592	5.694
25.566	-137.658	8.709	11.428	3.703	7.267
22.303	-121.301	5.713	3.938	8.64	5.944
22.379	-93.032	4.065	8.4	9.181	3.965
22.879	-118.631	3.223	8	8.043	6.377
20.193	-142.672	6.334	8.791	2.888	4.573
22.009	-129.847	3.42	5.753	5.818	5.671
24.597	-96.814	13.106	4.27	5.923	10.921
19.679	-126.11	2.237	7.87	7.69	7.099
25.447	-119.652	3.04	7.799	7.402	5.066
24.057	-91.012	7.796	10.413	7.337	5.154
23.528	-129.982	3.958	7.46	6.242	6.303
18.006	-124.344	5.999	4.869	5.665	8.971
36.689	-78.033	4.766	8.72	7.099	10.189
17.352	-117.956	7.898	4.57	7.487	9.013
18.628	-140.085	3.964	7.65	9.98	9.691
36.871	-119.361	3.503	6.507	7.623	5.194
19.538	-119.433	6.284	9.341	6.637	6.246
27.239	-102.796	4.097	5.35	6.944	6.287
25.366	-122.298	7.497	11.107	8.445	8.644
22.104	-151.46	3.013	5.405	4.732	5.338
24.486	-115.524	9.652	9.443	5.146	7.03
26.61	-125.73	6.743	8.167	7.016	6.167
22.969	-90.502	6.026	3.543	5.88	5.595
25.452	-90.865	4.094	7.124	8.789	5.829
20.334	-133.491	3.292	3.452	3.438	6.733
19.129	-131.503	10.808	5.344	7.534	8.656
23.96	-135.497	3.265	8.369	5.841	5.343
23.343	-136.862	8.189	4.257	9	5.353
24.423	-122.38	3.576	6.266	4.838	1.43
18.86	-118.147	12.39	4.369	5.252	6.454
21.55	-102.727	7.06	5.22	9.66	4.348
21.304	-103.017	11.848	6.209	7.391	6.534
40.115	-105.632	5.845	5.848	8.466	5.757
28.522	-121.037	8.117	10.498	4.998	5.612
28.556	-80.308	5.3	6.763	5.017	9.786
23.325	-129.251	3.24	3.716	7.177	7.161
22.521	-105.586	10.48	6.085	5.754	13.589
31.884	-155.982	6.363	4.748	6.253	5.104
21.915	-92.869	8.248	8.648	6.473	7.425
22.749	-124.286	5.147	2.17	10.294	5.973
21.096	-152.849	3.869	3.484	6.401	12.019
20.618	-104.718	8.774	6.029	4.482	6.725
20.928	-113.488	11.144	9.109	7.87	6.839
26.539	-112.385	10.656	7.731	8.196	8.455
23.872	-132.557	7.357	7.792	4.183	7.317
18.789	-128.06	6.793	3.311	6.441	4.591
28.953	-3.01	4.379	6.617	8.147	10.648
21.922	-121.754	8.242	8.084	6.66	8.167
23.143	-113.168	4.472	4.227	4.732	6.032
32.945	-123.985	5.457	6.065	6.337	5.523
26.561	-129.039	3.701	10.619	9.742	6.897
23.557	-137.444	3.277	3.682	6.418	6.313
26.056	-122.503	5.727	11.207	6.205	5.809
23.438	-152.515	2.891	11.069	7.933	6.043
18.724	-111.842	6.659	7.151	9.517	8.407
14.425	-93.784	7.717	3.615	7.678	6.101
26.829	-117.813	4.703	8.472	6.19	4.13
15.601	-111.053	5.96	5.367	5.753	6.005
23.182	-97.189	7.632	9.928	6.868	6.257
23.3	-130.167	4.124	5.849	4.052	5.552
22.549	-106.101	6.333	5.478	5.827	8.195
29.367	-122.636	13.696	5.947	7.455	5.953
18.008	-128.761	12.931	4.016	6.87	7.241
21.049	-120.462	5.526	4.6	5.235	8.558
26.232	-116.038	8.675	8.851	9.132	4.82
20.481	-159.893	3.033	5.53	2.457	4.712
21.892	-123.599	13.005	3.535	4.974	4.864
24.992	-137.772	4.375	2.508	6.509	9.672
24.248	-104.209	10.282	8.492	8.422	4.851
24.961	-108.196	9.543	3.562	2.609	4.043
22.289	-96.496	5.085	8.148	5.282	10.603
24.384	-110.723	5.661	9.143	6.481	4.849
26.581	-91.998	2.942	7.91	6.195	4.639
25.008	-121.238	3.68	5.491	6.516	5.748
21.176	-88.453	9.183	9.94	4.838	3.614
19.645	-116.528	3.901	9.844	6.089	7.401
19.939	-116.639	5.638	5.201	6.182	7.421
24.395	-113.459	13.546	8.475	2.218	6.327
20.597	-153.067	8.575	5.664	4.453	5.952
18.601	-87.754	4.253	6.667	5.009	4.061
18.182	-123.741	5.928	8.861	9.361	7.47
20.969	-131.147	7.1	7.31	7.09	5.55
16.852	-119.295	8.092	8.115	8.606	5.657
21.065	-114.769	4.765	2.887	6.131	9.483
16.28	-117.564	4.375	7.104	7.714	7.792
17.197	-145.702	4.288	5.033	7.764	7.269
22.189	-93.547	4.594	4.231	4.754	4.695
28.15	-131.129	3.368	9.711	3.858	6.52
32.158	-116.393	8.346	4.755	7.569	7.526
18.33	-126.142	8.853	7.497	4.141	5.109
25.992	-124.358	8.175	4.13	9.616	8.529
17.823	-167.39	5.842	4.972	4.605	8.513
25.543	-119.44	8.4	11.376	8.671	8.697
27.677	-112.174	6.316	5.408	5.27	8.68
33.709	-89.846	10.935	5.593	7.541	7.635
24.265	-108.948	3.584	5.945	5.792	7.93
22.847	-145.746	3.91	7.49	6.259	7.138
25.913	-118.846	8.179	7.859	6.674	7.88
24.763	-101.273	7.33	8.713	3.556	5.816
17.325	-115.141	4.661	6.476	2.741	6.639
23.015	-110.625	11.138	8.245	2.48	8.198
19.637	-113.874	8.227	2.858	6.328	5.992
26.514	-124.303	8.289	2.337	6.92	9.138
24.328	-107.235	6.512	4.951	5.459	8.041
33.921	-122.417	6.307	8.56	7.369	5.302
30.534	-123.647	3.885	3.206	8.565	8.248
21.922	-147.192	5.508	9.678	8.682	7.725
34.472	-108.125	10.729	4.261	6.574	7.326
23.771	-120.018	4.935	5.144	7.019	8.979
26.273	-149.815	3.259	11.085	6.472	11.934
27.667	-115.343	13.573	5.015	8.222	8.143
17.163	-98.942	8.329	8.842	6.777	12.948
22.433	-95.491	13.153	6.792	2.919	9.327
36.393	-80.314	10.172	8.724	7.449	10.944
30.237	-131.119	2.976	6.292	4.043	7.974
35.72	-90.15	9.166	3.238	4.701	10.994
21.858	-116.989	5.609	5.654	10.269	9.375
23.886	-91.28	7.71	4.05	4.696	9.49
22.934	-127.297	7.587	7.002	7.696	4.503
23.389	-24.133	8.661	9.13	8.513	8.172
34.263	-113.167	5.706	5.719	5.391	10.774
19.087	-105.25	4.582	10.8	4.874	6.143
18.903	-121.127	7.377	2.789	8.527	8.343
24.67	-103.018	5.251	7.252	5.29	8.484
20.985	-152.496	3.615	4.11	7.886	5.638
19.921	-130.614	6.973	5.444	7.865	11.036
21.159	-110.771	7.221	3.074	6.675	3.413
20.84	-145.864	8.123	3.985	5.971	5.046
28.306	-92.732	7.334	3.898	6	4.295
28.014	-125.416	4.584	2.565	6.532	4.744
28.228	-106.465	5.609	4.697	2.002	6.564
21.738	-115.832	6.541	4.749	3.867	6.398
18.212	-87.511	9.477	7.13	6.996	6.758
21.723	-129.706	5.626	3.275	10.438	7.624
22.867	-125.918	6.404	8.205	4.371	5.963
14.657	-131.338	4.118	6.88	7.765	9.835
21.399	-120.959	7.6	7.55	5.918	5.782
21.146	-136.337	4.315	6.426	8.005	8.065
19.738	-134.24	8.58	3.853	7.561	10.566
31.918	-109.241	6.718	5.27	7.809	7.899
27.689	-112.231	4.048	5.24	8.741	4.917
23.727	-101.539	5.466	7.945	7.209	7.567
22.002	-128.212	11.599	4.324	8.491	6.94
19.06	-129.649	7.422	4.055	5.398	8.001
33.107	-125.024	11.653	4.046	7.558	5.281
21.298	-87.907	10.086	5.983	4.255	5.319
38.433	-106.68	4.983	8.368	8.729	6.996
33.954	-125.641	3.775	6.621	4.216	7.335
22.827	-139.2	12.049	5.619	6.697	9.319
20.304	-112.289	2.559	5.47	7.349	5.236
23.432	-109.338	6.142	5.845	6.609	7.074
22.237	-82.194	11.93	5.523	10.323	7.294
23.237	-118.305	8.737	5.638	8.592	8.194
20.647	-115.577	5.159	3.122	5.36	5.853
22.715	-140.864	5.43	8.726	4.715	7.586
23.876	-108.514	4.537	6.43	10.915	6.006
20.59	-125.747	5.9	5.591	7.451	5.701
21.98	-119.754	6.768	8.262	8.78	4.289
23.254	-124.003	2.995	7.95	6.797	7.164
25.567	-129.278	7.081	8.186	8.257	6.669
20.655	-112.719	3.823	5.879	7.26	6.142
21.741	-131.193	10.64	3.522	4.063	4.906
22.697	-133.532	9.847	11.477	9.895	6.243
27.783	-120.37	4.466	8.43	10.527	5.023
26.269	-105.283	8.692	5.671	6.673	6.89
19.702	-124.241	3.042	5.123	7.784	8.077
22.309	-51.636	6.093	5.7	7.858	3.78
19.101	-119.297	3.366	3.329	5.278	4.481
31.835	-111.447	9.981	9.737	7.558	7.47
24.038	-152.122	11.119	5.775	5.759	5.177
24.067	-129.858	8.042	7.126	8.608	6.758
21.977	-110.139	6.153	6.227	6.268	13.391
20.312	-57.261	4.329	7.166	1.366	4.723
16.736	-125.632	6.203	5.713	8.394	6.766
35.318	-93.005	12.618	4.994	9.619	3.801
20.213	-124.05	8.232	5.863	2.353	5.768
18.164	-100.23	9.466	6.226	4.486	4.374
22.101	-114.358	11.413	5.943	4.832	6.845
20.203	-129.919	3.068	4.213	5.374	9.474
17.468	-151.493	11.181	7.342	2.843	6.957
23.975	-97.823	8.046	8.822	7.181	6.395
26.714	-113.736	12.159	5.707	4.533	12.422
22.473	-128.907	9.877	3.859	2.598	8.014
29.413	-90.765	5.13	9.185	6.285	7.462
33.698	-74.809	7.801	2.49	3.808	13.237
23.611	-132.52	8.825	7.53	5.608	5.125
18.289	-130.73	6.916	5.308	6.204	3.298
23.044	-128.002	9.64	11.053	8.299	5.29
25.647	-102.185	5.236	9.902	7.236	7.023
20.012	-111.313	9.946	7.649	6.992	6.396
23.983	252.511	5.901	5.486	3.7	5.52
19.828	-146.584	10.232	7.405	8.901	7.702
23.219	-121.654	6.024	2.869	7.093	6.625
17.014	-83.59	8.373	6.478	7.47	9.149
26.955	-135.589	6.402	2.854	3.384	6.735
21.694	-117.611	2.926	8.807	2.687	6.391
17.727	-98.454	5.143	10.515	5.747	5.482
28.465	-136.365	7.416	7.701	7.621	5.453
24.442	-109.123	5.459	8.749	8.197	9.897
25.409	-113.38	8.52	7.196	7.717	6.306
28	-66.328	5.227	6.949	6.955	6.461
22.862	-141.382	5.276	8.597	3.045	11.477
20.142	-127.724	7.66	3.85	7.944	7.074
23.538	-115.336	6.057	3.393	9.334	4.697
31.716	-131.279	3.936	9.815	8.463	7.871
26.471	-105.477	9.528	3.735	3.804	6.293
17.372	-88.2	9.343	4.005	8.349	5.156
20.228	-113.002	3.328	3.636	5.294	5.752
22.828	-114.906	3.624	4.894	7.227	9.19
24.538	-122.236	3.534	4.352	3.963	8.071
24.25	-103.628	11.987	10.491	6.635	5.058
23.177	-115.612	4.947	8.001	3.999	5.568
20.849	-109.704	5.218	10.636	4.629	9.375
23.705	-145.351	4.115	6.998	6.093	6.544
22.872	-83.516	4.984	5.067	4.452	5.242
21.233	-91.775	4.374	5.646	8.258	6.59
31.405	-105.495	12.474	6.231	7.445	7.115
40.076	-99.002	6.163	8.134	8.037	5.509
20.411	-132.666	3.055	7.755	5.846	8.695
19.389	-142.545	9.651	10.468	7.132	6.439
19.505	-97.528	3.792	5.33	6.173	3.487
19.015	-94.016	11.607	7.543	5.187	7.247
23.775	-123.758	3.333	2.876	3.658	10.83
22.789	-133.014	7.43	7.576	7.476	5.137
26.575	-106.021	3.489	8.735	4.432	5.539
25.362	-107.229	3.145	8.277	7.913	7.664
19.508	-118.036	12.735	3.898	7.032	5.527
21.106	-135.61	5.017	6.817	6.445	5.544
26.355	-106.429	5.702	7.937	6.776	7.399
31.516	-105.287	4.654	5.403	5.003	4.083
26.091	-129.646	8.062	7.53	6.418	12.355
30.72	-114.986	12.524	8.477	5.586	7.624
19.104	-137.241	6.258	5.722	5.679	8.332
16.395	-125.449	9.475	9.425	6.73	7.379
24.383	-86.372	2.533	6.677	8.561	5.79
18.076	-140.855	8.432	8.222	7.31	9.433
26.959	-60.96	11.811	9.162	5.549	8.442
24.242	-129.498	3.672	4.864	4.478	8.338
30.599	-101.714	4.998	9.449	3.808	5.372
19.575	-151.944	12.842	8.741	8.147	6.506
25.047	-139.297	5.595	5.858	2.746	6.639
26.21	-139.637	5.344	8.829	8.485	4.491
28.773	-106.588	5.77	8.15	7.823	4.761
19.975	-103.501	5.166	8.126	6.235	6.507
23.29	-145.188	3.866	3.791	6.878	9.019
22.665	-127.791	4.216	5.119	6.428	6.041
23.397	-137.752	3.653	6.31	5.967	8.465
30.771	-89.82	9.337	4.864	5.992	3.004
23.258	-118.87	5.251	3.054	3.59	6.79
23.463	-118.338	12.296	3.365	7.358	8.18
17.402	-129.544	6.98	7.921	4.642	7.32
20.817	-150.806	3.508	5.792	9.079	4.986
23.2	-133.98	6.065	3.364	7.257	6.049
21.295	-113.017	7.69	4.326	2.68	2.971
23.2	-114.492	7.561	7.559	7.306	4.063
19.924	-118.908	4.475	5.968	9.208	5.87
22.461	-107.71	9.269	4.076	7.213	5.577
19.498	-129.174	3.72	8.14	7.124	7.955
20.741	-123.166	3.519	8.481	6.794	9.5
28.724	-117.928	13.14	2.581	8.849	7.631
23.92	-120.686	3.442	6.035	7.327	3.739
21.84	-106.575	5.373	6.806	5.495	5.464
24.871	-138.21	8.632	6.046	5.337	5.467
19.662	-128.715	7.014	7.629	2.406	4.983
28.637	-101.105	11.492	11.044	6.408	3.109
24.742	-97.729	5.506	4.155	5.316	4.972
21.857	-126.34	9.14	4.742	5.87	9.292
26.791	-123.245	10.267	3.359	6.607	6.2
20.549	-97.553	10.078	7.882	4.409	6.876
22.651	-110.327	7.849	7.742	9.312	9.918
15.677	-119.326	4.554	4.042	7.931	5.435
22.359	-125.034	9.467	4.939	5.484	8.347
24.945	-108.955	3.978	12.471	7.135	7.294
29.107	-108.48	6.571	5.711	4.252	4.739
25.371	-82.937	6.18	9.01	2.695	7.127
22.7	-122.341	5.55	7.615	3.966	9.54
26.099	-114.46	6.271	10.462	5.228	8.067
23.034	-141.912	4.382	2.844	2.769	5.499
23.942	-103.056	3.348	8.927	8.518	3.504
19.599	-71.649	3.378	4.352	12.476	8.413
25.578	-116.36	3.392	10.717	8.389	3.936
29.131	-115.682	10.894	7.66	6.321	6.36
23.785	-94.079	5.873	10.721	5.955	6.746
23.234	-150.077	5.279	3.528	6.714	6.017
20.224	-142.138	8.305	7.278	3.957	8.682
24.506	-120.849	8.376	8.305	6.744	6.692
23.244	-134.742	9.472	6.885	6.715	7.207
28.095	-108.907	10.774	4.759	10.335	5.937
18.429	-138.844	4.218	5.106	5.428	5.393
25.784	-114.673	5.606	9.224	8.68	3.91
22.432	-111.875	11.045	9.555	5.074	7.795
32.892	-101.134	4.23	7.499	7.079	6.497
31.869	-101.172	5.88	8.37	7.695	4.787
22.287	-103.659	9.459	7.604	2.463	4.97
27.738	-115.567	5.505	5.566	4.867	5.252
21.688	-147.531	9.54	6.043	6.314	3.613
26.459	-136.881	9.392	2.714	6.182	7.129
19.723	-125.97	5.796	6.577	6.942	5.705
23.475	-104.651	4.011	8.017	4.017	9.293
26.91	-91.077	9.977	4.608	3.505	8.506
22.023	-114.325	5.62	11.454	6.565	4.471
19.755	-121.112	3.611	8.131	6.302	5.662
17.118	-118.37	7.089	8.079	9.972	3.136
19.802	-149.491	4.917	4.396	5.848	4.66
23.389	-131.389	6.882	7.001	8.347	5.173
24.509	-112.697	5.434	8.643	6.094	10.193
18.614	-110.778	4.055	5.697	5.209	9.475
16.444	-117.233	3.567	7.29	3.693	5.048
24.637	-110.432	8.61	4.82	7.165	11.531
22.731	-98.284	11.999	6.276	7.903	4.992
17.361	-122.405	3.258	6.214	7.457	4.84
23.628	-107.299	4.313	8.622	8.19	5.603
16.974	-117.224	2.834	3.227	5.244	5.051
18.326	-121.135	7.806	4.415	9.127	5.597
22.101	-107.843	7.888	9.014	7.461	6.157
23.93	-107.236	12.854	9.82	6.709	7.467
16.059	-117.238	8.457	5.525	6.938	4.167
20.612	-104.848	11.395	9.248	8.924	9.234
23.916	-109.855	5.908	4.097	7.537	4.839
23.161	-116.187	3.291	4.112	5.128	4.806
27.947	-141.029	5.645	3.051	8.837	6.18
24.603	-125.113	8.052	4.207	6.566	8.105
24.03	-107.993	5.096	11.954	5.849	6.456
24.095	-122.513	12.217	3.847	4.048	11.087
23.239	-125.231	9.587	6.235	9.868	9.595
21.437	-134.283	7.948	6.279	7.875	5.286
16.152	-104.457	4.077	8.791	8.118	10.894
21.414	-98.931	2.842	9.78	3.972	6.573
26.657	-106.278	6.701	5.932	7.935	6.768
26.068	-106.943	4.083	8.953	7.865	3.995
26.298	-97.894	9.726	6.632	6.241	8.47
20.855	-148.436	4.914	7.747	7.295	8.544
20.761	-125.27	11.705	8.876	4.415	2.67
22.184	-91.102	8.557	8.614	7.431	8.203
20.988	-122.376	5.041	5.202	7.682	6.064
20.07	-107.219	6.232	2.838	7.401	6.788
25.371	-115.864	4.136	8.718	6.331	7.412
21.903	-124.048	7.581	9.111	9.591	5.156
21.393	-102.065	9.781	11.792	7.794	8.706
29.949	-131.327	10.101	9.76	7.176	4.381
22.871	-123.583	10.934	8.757	3.932	7.671
20.52	-138.829	5.734	5.191	4.635	6.816
28.015	-128.677	13.074	8.619	2.148	8.537
25.221	-89.328	13.001	8.758	9.427	7.876
23.414	-122.586	3.785	8.4	6.851	6.726
19.933	-121.227	6.881	4.192	3.741	6.025
17.79	-130.918	5.96	3.359	8.277	3.722
17.91	-122.45	12.913	10.985	4.938	6.965
17.302	-113.672	6.925	8.715	6.902	8.615
19.256	-113.356	10.172	5.718	7.218	9.428
23.846	-129.64	2.857	8.77	8.332	7.369
22.674	-103.47	8.94	5.303	6.812	4.806
26.62	-109.809	3.225	6.472	5.157	7.55
25.604	-116.26	5.358	8.964	5.572	9.169
24.397	-106.552	3.814	9.459	7.063	8.442
18.05	-120.872	4.828	5.171	7.463	8.57
24.62	-61.176	5.026	7.986	6.243	4.765
18.857	-104.122	11.278	5.564	3.399	5.577
20.562	-111.803	8.345	5.45	4.547	6.221
21.495	-111.023	3.253	10.325	5.05	3.472
25.38	-119.388	8.412	6.168	8.866	7.418
20.463	-66.68	5.756	5.179	5.767	9.565
21.592	-126.706	3.616	8.043	3.308	6.872
23.825	-96.935	3.043	7.21	7.503	6.295
25.233	-137.33	11.673	4.862	6.427	6.155
24.882	-128.533	8.815	7.694	6.195	9.159
19.601	-126.308	10.738	7.525	10.105	5.525
29.198	-125.957	12.68	10.588	7.897	8.642
21.41	-137.481	2.704	4.738	5.654	9.72
26.731	-109.392	7.415	11.036	2.251	6.682
22.546	-154.535	7.933	9.481	5.827	4.575
22.653	-119.178	6.475	4.548	4.705	6.221
23.847	-104.822	4.279	6.669	3.205	6.727
22.175	-156.556	9.605	3.372	6.322	7.857
24.385	-127.162	11.92	7.956	8.243	5.67
21.672	-132.446	7.662	8.085	8.136	7.593
25.932	-102.305	3.293	5.71	8.03	11.111
26.85	-147.359	7.497	3.136	3.67	9.431
21.76	-102.388	9.671	10.439	8.041	9.138
22.138	-120.594	3.123	9.501	7.839	6.39
27.911	-116.807	6.476	4.463	8.319	8.582
27.455	-148.926	10.921	7.338	8.91	6.573
27.14	-122.567	8.448	5.016	4.835	7.481
24.633	-113.365	3.35	8.39	7.162	8.731
24.289	-102.031	4.188	5.517	7.63	5.7
28.254	-88.958	9.861	12.703	6.278	3.022
18.029	-103.569	4.221	9.391	4.803	7.399
23.495	-116.106	5.647	6.742	6.009	8.205
27.793	-114.056	6.137	8.016	7.347	4.453
21.34	-124.266	9.983	5.203	6.541	7.027
21.365	-137.359	5.141	5	5.566	5.03
20.259	-112.008	12.581	6.89	6.894	6.237
21.452	-65.186	6.579	6.725	5.562	4.739
17.273	-117.106	4.652	6.165	5.942	5.65
19.277	-104.976	7.101	2.991	6.587	3.909
32.844	-122.76	10.053	9.978	4.178	10.457
33.969	-114.295	4.824	4.194	8.216	9.292
22.425	-117.422	5.458	7.178	2.886	5.986
21.673	-128.043	8.214	6.582	4.215	7.352
28.136	-123.245	5.099	5.246	5.573	7.918
25.774	-131.857	5.439	5.696	7.891	5.269
16.768	-118.595	4.612	7.519	6.965	7.756
27.63	-132.271	8.251	10.372	8.312	4.035
25.823	-108.895	10.348	5.154	8.484	4.347
27.107	-133.321	4.652	8.817	6.282	6.746
30.384	-130.009	14.679	5.21	3.121	10.457
15.985	-82.586	9.969	6.924	5.373	7.859
23.363	-132.312	5.092	8.196	5.177	6.54
33.684	-98.987	3.831	2.638	9.386	6.477
30.34	-96.775	7.998	6.499	5.778	6.793
21.896	-126.414	6.91	5.707	2.688	8.329
20.42	-104.44	12.591	6.729	7.163	5.501
22.312	-116.045	11.726	5.844	7.758	6.811
27.21	-102.275	4.521	6.857	8.706	7.528
18.879	-102.821	12.351	7.952	6.063	4.808
24.338	-104.484	6.704	7.382	5.292	9.557
23.289	-123.083	13.627	7.032	6.072	5.927
19.421	-132.588	12.637	9.324	8.54	9.171
20.788	-134.752	8.299	8.275	9.137	6.821
25.916	-117.987	5.201	5.204	8.672	5.358
20.945	-120.414	5.195	9.389	8.97	5.629
20.448	-128.479	3.97	5.788	8.072	5.822
21.044	-115.135	5.899	4.491	8.573	6.296
32.273	-120.988	10.537	9.978	4.216	6.039
21.42	-97.956	8.326	8.935	10.352	11.317
23.242	-109.951	13.481	7.897	8.279	4.671
25.085	-125.351	5.003	6.401	4.435	6.303
21.171	-103.618	7.512	7.618	8.796	5.449
20.794	-131.868	5.337	7.06	6.584	6.063
20.562	-157.673	6.401	7.578	6.087	4.956
20.708	-103.843	7.99	5.69	5.735	7.246
18.401	-142.411	5.668	6.743	6.434	5.63
20.843	-113.123	12.024	8.003	10.962	8.49
22.361	-132.761	5.551	8.075	7.547	11.936
30.272	-122.613	5.774	5.858	4.794	8.246
21.798	-140.909	6.335	5.03	6.241	6.022
23.942	-127.517	4.67	6.278	4.915	6.649
21.06	-128.325	4.082	2.801	7.181	4.788
20.143	-110.161	3.306	2.223	5.328	5.937
23.334	-8.003	5.224	11.602	4.686	10.129
17.095	-104.494	5.393	7.805	6.801	7.61
19.899	-122.542	9.759	5.804	6.898	8.332
18.869	-131.349	12.211	3.518	4.853	9.51
20.493	-91.608	7.292	3.512	8.773	4.648
26.374	-125.911	5.528	4.051	9.05	5.211
30.411	-111.413	6.614	5.975	7.302	7.789
22.317	-109.984	5.16	7.901	4.609	3.801
23.098	-141.139	9.52	9.875	7.002	4.688
20.799	-115.742	6.344	9.136	5.137	4.419
23.77	-127.202	6.527	6.284	6.78	5.743
29.781	-122.188	7.317	9.463	7.557	4.922
36.12	-106.189	8.056	9.769	6.652	4.499
22.28	-116.526	6.495	4.38	6.477	6.57
24.905	-101.685	11.085	7.385	4.925	11.157
20.034	-137.12	6.634	3.771	5.298	5.015
22.262	-128.084	9.21	2.197	8.035	9.132
24.223	-137.456	6.009	7.035	6.445	7.256
29.982	-130.121	6.139	6.624	7.327	9.568
24.547	-125.329	9.183	7.023	3.81	10.539
20.15	-131.171	4.295	4.871	6.061	4.303
23.272	-104.794	8.154	6.948	4.648	4.856
22.262	-130.232	5.844	8.959	8.942	9.002
23.776	-116.526	9.026	7.847	10.097	8.37
20.831	-120.832	12.936	4.236	8.141	6.553
26.343	-108.434	3.494	10.137	10.399	6.509
22.17	-113.16	3.71	6.004	1.88	9.257
29.817	-127.825	3.435	3.853	6.39	7.204
26.716	-109.756	4.383	7.037	8.077	5.984
23.862	-93.727	7.461	4.462	5.872	6.912
21.668	-110.807	7.238	9.98	9.959	7.21
18.966	-109.831	10.7	6.451	6.278	5.739
22.718	-112.111	5.337	8.096	8.63	4.543
20.992	-124.005	5	3.425	6.05	5.452
22.792	-107.907	9.704	10.747	2.367	7.538
22.858	-99.343	10.519	5.681	8.558	8.928
30.504	-146.536	4.129	6.236	7.131	6.085
22.911	-109.84	5.048	7.696	8.693	5.247
19.277	-120.772	8.601	4.051	9.819	1.341
21.555	-94.973	10.948	2.696	7.267	8.922
23.632	-135.295	3.585	2.777	8.292	6.994
30.218	-137.357	13.368	1.831	3.452	4.409
22.22	-101.603	7.77	7.866	6.585	6.067
26.823	-127.422	7.533	5.681	7.291	5.922
22.186	-125.887	5.901	7.288	7.356	10.091
22.345	-112.222	3.843	6.215	5.778	7.064
24.587	-121.298	5.27	9.217	5.613	4.665
27.067	-99.406	11.931	3.293	2.703	6.056
23.139	-119.223	7.679	4.767	6.919	5.834
24.479	-119.898	4.64	5.026	4.378	7.601
25.895	-107.966	4.294	7.279	4.102	8.701
26.042	-122.857	2.76	5.944	7.478	8.822
20.994	-159.372	7.173	5.588	2.765	7.769
22.656	-88.141	5.107	4.158	6.287	6.965
21.989	-141.111	7.76	7.59	3.008	4.57
25.932	-110.866	4.851	7.817	5.831	6.742
24.443	-118.961	10.186	6.971	8.059	7.117
25.12	-152.133	4.826	9.958	10.054	6.267
15.566	-120.555	5.511	9.453	6.229	5.919
18.05	-109.195	5.034	8.648	5.611	9.278
24.883	-124.443	6.829	3.696	7.357	3.508
23.238	-90.167	4.323	5.23	9.45	5.9
22.317	-108.138	12.609	6.168	5.32	3.674
24.331	-96.354	13.34	6.924	4.526	6.507
22.385	-114.393	5.765	3.815	9.523	7.101
19.827	-105.854	7.909	4.367	5.344	5.916
18.955	-149.063	3.972	4.782	6.114	3.839
28.315	-107.092	7.679	6.56	5.77	8.129
32.406	-133.357	13.388	3.357	8.101	5.043
19.915	-112.909	3.439	7.933	7.686	8.019
26.059	-90.972	4.254	8.907	5.574	13.269
26.046	-109.978	12.116	7.363	7.437	1.988
20.848	-108.1	13.582	7.631	5.246	6.86
26.598	-90.389	12.843	6.782	7.862	6.009
25.384	-138.618	7.011	8.91	4.121	8.18
27.438	-90.567	11.618	6.328	8.184	3.469
21.027	-147.27	4.398	4.63	5.218	5.675
24.264	-108.014	4.293	5.565	10.052	7.87
19.302	-115.08	4.053	5.393	3.814	6.064
25.87	-123.894	3.476	6.394	7.383	6.277
22.338	-93.994	6.811	6.416	8.428	7.832
24.83	-157.77	7.809	7.017	9.125	5.718
33.278	-101.905	8.324	2.78	6.579	4.594
29.141	-117.755	14.303	3.637	6	8.075
19.11	-105.674	6.259	8.863	5.833	4.496
28.976	-100.006	7.116	5.455	5.44	8.469
19.526	-114.776	5.269	3.769	4.836	6.094
24.27	-143.342	11.101	11.162	4.71	9.131
22.752	-128.33	8.233	11.453	7.956	4.848
19.276	-123.697	5.518	4.088	4.851	5.496
26.466	-107.104	6.676	8.966	9.726	4.805
27.503	-101.818	3.47	7.324	4.512	11.219
23.027	-144.989	4.545	4.684	6.617	9.252
23.829	-101.668	4.896	4.116	8.782	7.55
28.245	-84.059	7.47	5.34	8.197	4.261
27.679	-135.972	13.461	4.105	7.616	5.734
20.925	-144.561	6.381	6.71	8.031	3.426
23.669	-110.7	6.802	5.624	9.069	9.008
32.778	-107.725	2.685	7.068	7.184	11.082
21.13	-135.595	5.807	7.956	7.842	6.347
25.928	-127.885	7.632	4.926	5.287	13.123
25.149	-122.35	4.123	5.372	8.536	4.075
18.237	-122.856	6.235	3.477	8.293	11.964
23.411	-112.778	6.226	9.278	6.833	5.701
18.028	-127.62	3.284	7.004	6.222	5.81
29.404	-87.035	2.855	5.629	4.857	9.01
20.556	-137.695	5.523	6.105	5.897	8.37
23.091	-136.372	4.833	8.877	7.889	8.694
23.383	-119.444	4.449	6.224	5.251	5.623
18.722	-155.654	10.439	8.87	7.868	10.697
25.753	-123.659	3.477	7.038	6.906	4.39
21.85	-119.859	5.171	5.414	5.77	5.481
19.518	-104.269	4.058	9.163	10.738	3.979
21.626	-143.801	4.118	8.475	4.078	7.246
29.428	-83.974	10.196	3.076	9.867	7.538
24.912	-118.447	9.496	8.524	5.891	6.498
28.444	-102.321	5.82	5.307	7.967	10.385
18.989	-124.144	4.862	3.139	10.18	4.953
19.808	-141.144	3.604	4.887	7.741	5.415
24.008	-103.52	3.694	8.662	4.708	7.664
21.152	-106.538	5.642	7.05	10.244	4.596
25.147	-122.338	12.368	11.133	6.19	8.413
23.282	-120.596	4.539	2.898	6.977	8.547
19.952	-81.202	8.144	5.062	4.62	5.11
31.066	-99.142	9.461	8.582	7.846	5.579
21.207	-138.139	3.723	4.014	6.021	6.743
23.806	-105.701	5.517	7.997	5.876	5.391
23.789	-127.04	7.665	2.31	5.975	4.394
23.148	-136.896	9	10.21	7.585	9.489
18.567	-101.259	3.38	9.692	7.318	9.054
26.107	-128.463	6.513	6.837	7.499	3.707
21.434	-143.243	4.341	9.457	7.974	5.812
23.021	-84.405	4.082	12.03	3.424	7.766
15.386	-141.35	9.287	3.259	4.197	7.478
30.445	-139.849	7.668	6.159	6.35	5.609
30.238	-122.318	10.483	5.124	7.909	4.78
25.892	-106.609	13.088	5.039	5.867	6.575
25.24	-126.331	3.94	10.463	3.208	7.238
23.982	-113.111	3.492	6.314	5.152	8.483
22.086	-132.134	5.975	11.012	5.818	5.712
28.061	-118.755	5.267	5.162	9.629	4.5
20.163	-126.385	3.192	3.619	8.527	7.444
16.984	-135.461	5.519	6.782	7.844	9.524
20.853	-123.717	12.42	8.204	8.113	6.578
27.156	-116.19	13.112	5.547	8.166	5.514
24.319	-129.307	4.943	4.317	8.272	8.443
25.821	-140.117	6.644	3.248	5.083	3.588
32.893	-114.017	8.86	6.101	6.538	8.017
18.173	-98.5	9.584	6.467	6.526	8.004
37.955	-111.931	4.765	4.086	8.155	7.998
25.743	-125.71	4.652	8.07	6.035	7.084
25.594	-48.623	2.532	8.506	8.047	5.676
26.417	-113.207	4.695	7.991	5.759	5.059
19.316	-129.874	6.567	5.873	3.127	5.919
23.489	-97.442	5.042	6.749	7.185	6.517
30.088	-117.258	7.227	3.008	7.449	4.806
26.572	-116.92	5.046	9.613	6.745	6.683
30.253	-118.473	5.046	10.733	5.599	5.668
23.044	-119.47	4.467	8.254	5.711	6.646
20.273	-132.966	7.562	5.778	5.11	4.43
27.775	-143.614	4.379	4.229	5.026	6.813
27.017	-102.588	10.238	5.899	5.034	4.059
19.128	-112.219	5.874	7.257	9.455	5.236
21.855	-85.266	11.266	9.569	6.449	5.082
24.794	-92.39	4.5	5.638	9.671	4.649
16.391	-130.415	9.027	5.649	6.461	5.275
19.57	-103.838	3.924	7.679	5.829	4.935
20.988	-119.638	3.399	4.979	6.724	2.983
20.19	-141.69	3.037	5.578	6.105	4.633
17.746	-106.676	3.124	4.647	4.486	6.962
28.898	-123.224	3.908	8.278	7.679	6.232
19.844	-131.352	5.146	4.734	4.415	3.72
19.124	-139.945	3.23	4.82	8.042	7.109
28.21	-117.18	10.059	7.11	5.499	6.786
24.898	-117.218	5.567	7.428	10.121	7.423
21.946	-153.484	3.873	3.564	6.833	6.447
27.054	-104.122	8.542	3.08	6.836	7.437
20.421	-116.192	9.154	3.208	9.137	6.952
22.936	-116.714	9.357	3.508	8.011	10.32
18.34	-78.563	5.586	3.445	9.269	8.395
22.617	-128.64	4.898	11.131	7.246	8.294
23.544	-112.473	5.648	3.632	9.168	10.788
30.436	-110.378	7.615	10.958	7.78	7.569
28.707	-81.149	5.593	7.332	5.957	7.949
24.8	-94.767	5.483	4.908	9.069	5.667
28.343	-123.986	5.641	7.755	7.168	6.586
24.38	-109.083	5.8	6.044	5.086	6.478
22.172	-124.425	8.114	9.354	5.099	3.856
24.298	-141.04	6.331	4.581	8.097	5.991
32.699	-103.923	11.136	7.511	7.678	6.514
29.17	-108.542	7.51	7.091	8.116	8.592
22.03	-115.012	4.991	7.071	7.319	6.339
21.123	-137.011	8.372	7.228	4.958	8.599
31.314	-119.411	2.274	11.309	5.631	8.677
21.193	-119.862	4.827	5.177	3.918	5.194
30.512	-129.875	6.4	6.026	11.904	5.972
28.37	-101.944	7.252	5.064	6.011	5.62
18.646	-114.854	2.745	7.755	6.397	8.165
27.126	-114.914	5.112	10.368	4.456	5.96
16.969	-111.86	7.891	7.813	4.796	6.962
17.694	-125.883	5.906	5.017	6.282	8.244
40.367	-114.006	14.207	8.512	10.028	6.752
17.83	-107.71	3.859	3.36	7.226	4.421
19.898	-137.567	7.542	8.237	9.251	5.85
35.238	-102.551	3.177	6.668	10.721	12.278
19.659	-129.8	7.492	6.172	3.644	5.949
31.201	-120.132	5.655	5.938	3.376	4.364
21.69	-135.241	10.498	6.876	7.379	5.678
25.334	-105.006	5.141	5.94	4.603	8.507
20.123	-128.031	12.15	5.23	5.21	6.245
21.241	-107.917	7.765	8.313	9.74	5.837
22.974	-116.866	5.123	8.338	6.585	8.556
20.983	-130.596	5.823	4.809	4.112	6.257
23.441	-131.287	8.188	9.495	7.038	6.704
21.874	-115.569	7.038	8.386	4.248	5.036
22.724	-120.647	2.431	9.292	6.502	9.618
20.38	-135.486	4.441	2.719	8.489	9.196
21.653	-121.607	8.491	3.348	4.866	4.59
17.896	-132.042	3.607	6.025	9.49	6.195
22.019	-110.81	4.699	4.23	8.612	7.249
20.848	-142.577	9.035	5.962	8.707	6.012
25.968	-105.464	6.302	3.963	6.739	5.187
28.728	-129.037	4.254	5.227	6.101	6.137
23.981	-131.718	9.036	8.228	5.115	5.301
31.41	-121.573	2.594	6.7	4.939	9.592
22.197	-136.548	8.245	3.595	5.965	6.907
17.289	-121.115	4.757	5.854	6.326	8.552
24.505	-114.787	2.999	5.595	4.1	7.505
24.758	-137.387	4.314	5.09	6.105	5.374
23.388	-103.311	3.391	6.27	3.96	5.126
23.585	-101.652	3.769	9.731	5.345	7.105
20.631	-119.517	4.285	6.681	6.689	4.997
25.259	-106.701	4.429	9.048	3.486	9.513
24.565	-128.488	6.811	5.178	5.222	5.606
33.753	-109.832	10.646	2.637	6.938	5.423
24.593	-111.343	7.238	4.69	4.681	5.895
27.101	-125.708	12.293	3.59	6.516	10.836
19.076	-129.211	3.498	6.544	8.128	5.098
27.5	-62.594	11.804	6.876	9.943	11.114
26.699	-122.131	10.608	10.466	5.641	9.85
22.291	-111.608	7.322	4.527	5.748	6.952
23.124	-120.259	5.845	10.386	8.772	6.434
23.543	-114.249	3.271	4.898	10.461	7.897
24.681	-139.745	4.288	4.815	6.751	5.527
25.164	-130.344	5.573	6.024	5.304	1.749
19.982	-158.087	4.061	4.79	5.02	4.85
19.852	-124.954	6.956	3.052	5.589	9.077
19.894	-112.91	13.498	4.439	7.723	2.661
24.348	-154.636	11.754	5.098	7.71	5.965
18.915	-112.118	10.084	4.305	6.657	2.971
25.998	-113.686	7.879	8.387	7.296	5.746
21.22	-38.446	6.414	4.872	6.697	7.074
34.708	-92.856	3.429	12.456	8.43	7.599
[truncated: 3,001 more rows]

## Sheet: NMR_cluster_freq
RMSD bin	frequency
0	0
0.25	0
0.5	0
0.75	0
1	0
1.25	0
1.5	0
1.75	0
2	0
2.25	0
2.5	0
2.75	0
3	0
3.25	0
3.5	0
3.75	0
4	0
4.25	0
4.5	0
4.75	0
5	0
5.25	0
5.5	0
5.75	0
6	0
6.25	0
6.5	0
6.75	0
7	0
7.25	0
7.5	0
7.75	0
8	0
8.25	0
8.5	0
8.75	0
9	0
9.25	0
9.5	0
9.75	0
10	0
10.25	0
10.5	0
10.75	0
11	0
11.25	0
11.5	0
11.75	0
12	0
12.25	0
12.5	0
12.75	2
13	3
13.25	5
13.5	11
13.75	10
14	15
14.25	32
14.5	25
14.75	45
15	69
15.25	76
15.5	94
15.75	136
16	200
16.25	224
16.5	303
16.75	361
17	399
17.25	506
17.5	583
17.75	682
18	783
18.25	881
18.5	1006
18.75	1152
19	1259
19.25	1331
19.5	1464
19.75	1579

## Sheet: NMR_hairpin
R1R2	R2R3	R3R4	R4R'
21.6	32.3	22.7	15.3
32.9	13.2	29.6	20.3
26.3	17.7	16.4	24.4
15.2	21	15.6	12.1
8.7	18.8	28	20.5
16.2	14.3	22.6	16.5
17.8	11.5	28	25.8
14.9	21.6	27.2	12.2
7	29.1	26.9	13.7
33.1	4.8	17	17.9
23	20.2	93.4	21.9
16.9	6.8	9.6	14.1
10.8	27	17.9	25.2
20.3	16.4	24.6	10.4
24	9.8	17.5	22.3
33.2	25.3	22.9	22.3
91	99.9	20.9	84
18.8	10.9	17.2	20.3
14	18.3	23.2	26.8
16.8	23.9	26	16.6
18.8	16.5	26.5	8.4
11.4	7.2	26.7	18.2
13.5	18.9	14.1	12.2
10.6	23.5	14	38.1
31.4	8.8	11.1	12.5
16.1	27.5	27.4	9.5
16.8	26.9	82	83.3
24.5	6.4	25.7	19.2
17.1	37.1	37	38.8
38.8	5.8	11.5	11.6
20	8.2	21.9	18.1
17.6	14.9	21.3	15.2
37.9	19.9	12	9.6
17.5	31.7	18.8	18.3
11.5	26.4	14.4	21.1
33	17.2	17.3	10.3
23.8	19.6	22.1	11.3
21.2	13.3	12.4	16.2
23.4	21.3	18.2	26.2
36.8	14.3	10.2	28.3
20	14.3	11.5	35.7
9.1	33.3	21.4	13.2
19.8	24.9	10.8	29.1
19.5	10.8	20.7	10.9
20	27.4	20.6	12.6
20.3	12.5	28.4	21.7
26.2	23.9	13.4	19.4
34.3	15.3	16.1	12.3
22.3	38	19.7	18.4
10.6	40.8	23.4	25.7
31.8	16.2	15	18.5
8.5	18.9	5.4	11.7
31.9	8	26.3	26.5
23.5	18.6	7	18
18.8	14.1	19.9	13.5
19.3	18.5	89.5	92.3
30.7	18.7	25.9	27.8
28.7	14.9	22.7	20.3
25.5	32.6	24.5	30.2
31.3	19.9	33.6	11.5
15.2	25.5	16.1	11.2
97.3	14.3	22.5	11.8
12.5	23.4	11.3	12.8
16	12.6	23.8	10.9
32.5	16.2	28.2	21.4
17	13.6	21.7	28.6
34.6	8.1	19.4	12.4
27.4	12	28.1	17.3
14.8	17.3	18.6	40.9
23.9	41.8	29.5	23.4
36.6	13.5	18.8	27.7
94.1	25.2	15.1	24.2
15.8	21.7	16.2	23.4
19.8	24.1	15.3	9.4
22.3	28.1	22.9	15
27.9	30.9	18.5	28.8
15.6	14.4	12.6	8.8
98.1	101.5	21.8	24.8
22.1	5.8	23.1	25.3
15.7	25.9	16.8	26.8
23.5	18.9	19.3	29.9
29.9	26.3	27.5	17.6
23	20.4	13.7	20.6
15.3	27.5	32.7	22.3
28.6	14.3	25.8	25.3
27.3	14.1	22.6	22
10.1	14.1	18.8	14
20.5	21.2	16.9	23.6
18.7	19.3	8.9	8.6
26.2	97.3	29.1	97.1
38.5	14.5	16.9	17.1
16.1	39.3	10.8	8.4
26.6	22.2	31.1	18.7
24.8	9	15.9	31.1
29.6	12.6	12.1	18.1
18	23.6	24	17.7
32.2	37	10.4	45.6
7.8	14.1	22.3	38.1
29.1	23.5	20.2	13.1
16	11.5	18.9	16.3
17.5	28.3	25.2	19.5
22.4	7.8	21.4	13.6
25.2	19.1	13.8	14
8	26.5	17.4	26.4
18.6	12.8	28.7	19.7
16.2	39.8	20.9	13.2
17.3	21.6	13	24.8
11	21.3	22.9	16.7
28.3	29.1	14.5	14.5
17.6	18.7	16.7	22.6
19.2	36.4	26.8	23.8
10	13.8	24	32
9.4	29.6	22.4	73.4
19.7	25.6	18	30.9
31.9	29	20.6	11.2
10.6	23.1	11.7	17.3
20.9	37.6	21.9	16.2
36.5	26.6	28.4	31.4
22.1	28.7	14.7	25.7
11.2	19.4	31.7	14.9
19	10.6	23.9	28.8
15.9	28.4	13.4	10.3
9.6	17.1	5.2	17.3
22.5	14.5	20.4	10.8
7.8	11.2	27	23.2
9.4	34	34.1	18.6
26.9	15.7	31.3	28
9	27.4	20.7	16.5
23.9	24	22.3	38.9
30.3	11.8	19.3	22.9
17.7	16.4	17	26.7
14.6	10	12.2	35.4
32.3	39.2	36.7	38.3
31.3	16.4	8.5	24.9
30.3	3.2	6.9	18.2
10.8	13.6	12.7	11.2
7.3	13.6	15.1	11.2
25	29.2	28.2	12
9.8	36.7	19.3	23
26.9	14.5	18.3	18.2
36.7	37.2	20.6	27.1
27.2	15.2	18.3	97.8
18	28.5	18.2	17.2
20.8	21.7	15.1	27
27.7	93.1	17.6	21.3
13	22.8	17.6	17
22.8	11	19.5	18.7
27.3	6.5	13.1	21.3
9.3	8.2	21.3	102.5
12.6	24	19.5	7.9
24.6	12	25.7	21.4
28.3	21.3	16.4	20.3
35.6	16.9	14.3	21.4
25.9	12.6	15.1	21.3
35	14.8	12.6	28.7
7.6	34.1	27	19.2
11.1	16.3	20.7	17.4
35.6	10.3	12.7	28.2
29.6	41.5	9.7	34
18.8	23.8	12.3	12.2
11.1	45.7	11.5	18.7
27.6	24.8	26.1	29.1
30.1	19.5	19.2	13
33.2	15.5	21.7	26.5
34.4	92.8	100.1	20
23.4	11.1	36.6	15.9
15.4	22.2	9.4	15.2
20.4	16.9	12.1	20.9
30.1	23.8	23.8	15
21.2	159.8	149.8	24.7
18	42.8	8.7	11
29.1	41.5	20.5	24.1
28	23.9	26	35.3
17.9	15.5	21.8	20.3
17.2	10	38.5	23.1
20.7	12.2	20.5	31.1
36.6	25	27.6	18
23.1	33.1	18.7	20.2
15.2	9.9	20.8	22
29.2	20.3	26.1	34.1
27.3	18.7	25.8	19.2
19.8	22.6	9.8	24.7
15.6	7	17.2	38.6
14.7	22.5	24.4	27.3
37.5	25.7	4.7	20.3
32.3	20.4	16.8	23.6
12.8	39.6	100.5	12.2
24.8	29.4	17.9	13.9
22.1	16.8	14.9	36.9
16.1	24.2	12.7	21.8
29.1	14.7	20.7	9.5
36.8	7.8	24.4	15.4
29.4	20.1	16.8	28.5
23.1	12.3	18.8	27.2
15.9	18.7	28	14.8
22.4	9.7	11.3	19.8
36.1	12.9	12.2	27
34.4	8.7	10.8	24.7
9.7	21.1	24.5	26.8
15.9	17.5	10	18.3
14.8	30.8	17	24.1
34.5	28.6	15.5	19.2
35	7.4	12.3	28.1
22.4	10.6	6.8	31.7
28.3	27.6	28.3	30.9
14.7	32.4	18.8	21
9.3	27.7	27.6	94.2
30.2	11.5	28.8	27.5
15.5	22.2	16.8	20.3
25	29.1	10.7	13.4
32.3	97.8	26.1	26.9
17.7	14.4	28.1	27.7
17.2	23.7	15.3	23.6
34.3	15.6	26.1	34.8
18.2	28	22.5	21.4
23.9	30.5	12.1	15
32.6	27.1	16.3	17.4
13.2	21	31.7	18
33.9	36.2	4.5	14.8
25.7	16.7	17	26
8.5	35.7	16.4	13.9
24.6	21	30.6	10.6
12.8	12.4	23.3	16.5
16	13.5	21.9	24.1
25.9	31.7	15.8	20
9.9	28.4	28.6	26.7
32.4	13.5	14.3	16.9
22.3	17.8	22.7	20.4
19.2	28.8	23.2	18.6
10.6	9	15.9	27.9
7.9	25.3	17.3	28.7
21.1	33.1	1.8	8
9.8	21.9	23.2	17.8
12.9	26.4	24	14.3
31.1	20.8	13.8	16.7
16.4	36.7	17.3	19.9
20	27.3	24.5	22.3
9.7	31.4	19	24.2
15.9	11.4	20.6	18.6
31.3	22.3	16.8	19.1
12.9	17.8	20.9	22.8
13.9	17.7	30	22.6
29.3	23.6	14.5	15.4
24.3	14.6	72.8	15.8
10	26.1	10.7	21.3
25.9	31.7	17.7	24.2
18.1	26.8	18.9	10.4
6.9	28.6	10.5	27.3
28.9	26	32.3	22.2
16	24.1	24.6	25.6
10.1	10.2	36.9	26.3
38	10.1	18.7	11.7
8.6	9.5	93.4	84.3
22.4	7.4	21	19.5
17.3	25.9	12.6	15.1
110.9	127.8	112	24.4
15.3	13.7	21.6	6.5
23.9	22.6	19.8	23.3
36.7	17.6	22.5	33.4
32.4	27.7	10.6	11.9
18.2	12.3	11.6	22.6
20.6	31.2	16.3	23.7
24.6	29.7	8.9	19.2
21.6	10.7	22.2	14.4
11	21.5	15.7	16.4
25	9.2	27.5	16.7
22.9	13.6	35	22.9
7	40.3	25.5	28
16.3	18.3	20.5	22.8
18.4	14.5	28.7	9.8
8.7	34.8	17.5	14.5
14.6	43.7	17.5	25.3
9.2	27.8	27.1	26.2
27.8	9.1	24.7	15.4
10.6	11.9	16.9	18.5
27.1	29.5	26.9	16.5
27.3	11.9	23.9	23.5
16.3	29.7	13.7	16.1
16.6	3.6	7.5	14.9
18.6	5.2	4	16
14.3	11.6	21.6	38.8
34.9	12	16.1	20.8
32.3	27	12.1	11.8
27.5	24.4	25	100.4
29.2	11.2	15.4	21.3
22.8	12.1	26.3	13.9
10.6	18.4	14	21.1
16.3	17.8	24.7	18.4
35.9	30.3	25.3	22.6
7.2	30.1	11.6	13.1
14.5	24.4	12.9	25.6
27	17.6	8.4	36.3
27.5	17.7	18.1	26.2
16.6	15.6	13	14.6
21.3	24.9	92.3	21
13.9	25.3	11.7	21.9
12.1	36.9	12.2	20.3
11.3	21.9	28.6	28.2
32.3	11.6	11.8	9.9
11.7	33.4	13.9	31.9
27.4	24.4	34.4	27.4
16.8	16.4	19.6	17.4
9.8	22.7	18.8	10.3
12.7	19.8	10.7	6.9
16.8	21.4	24.7	15.1
29.9	27.6	23.9	27.4
16	17.3	15.6	25.8
21.4	32.1	15.6	11.2
27.9	30	10.6	22.4
10	46.6	20.2	13.6
14.5	16.3	14.2	23.2
35.7	23	19.3	22.5
29.7	11	198.2	21.2
10.9	33.1	19.8	23
12.8	12	8.9	13.9
32.2	21.6	24.7	25.9
21.9	26.5	20.5	21.5
28.5	22.8	19	16.4
16.2	27.6	17.1	20.5
19.2	27.3	14.6	30.7
36.1	11.8	16.5	17.5
21.8	15.5	28.4	21
6.2	31.1	25.3	12.7
12.6	18.1	26.5	18.5
22.8	15.6	13.3	15.7
7.7	41.9	9.9	32.6
17.9	8.7	18.9	35.2
30.8	15.5	21.9	18.6
22.9	24.1	11.6	23.9
15.2	7.1	19.3	12.5
19.8	35.9	30.3	25.7
27.9	23.4	15.4	20.2
10.1	42.3	29.1	15.2
11.4	24.7	23.3	17.3
8.8	27	19.5	21.6
19.1	28.5	28	18.7
12.1	38.8	103.5	12.6
9.8	29.1	24.6	23.8
19.8	28	12.5	26.2
38.7	34.7	12.2	20
27	21.6	20.5	8.8
34.9	14.4	24.7	19.1
24.7	31.4	27.4	22.1
16.4	21.7	20.6	15.1
21	27.8	25.3	16.9
22.4	45	15.5	24.6
12.9	17	18.8	43
15.8	22.6	14.9	13
22.3	12.1	24.9	16.1
7.9	32.8	16.2	28.4
34.9	30.2	15	14.5
9.7	14.7	7	12.2
11.4	15.8	30.5	62.1
19.2	46.4	26.8	33.7
20.4	38.8	20.2	18.6
28.2	13.5	34.5	15.4
11.2	23.4	17.9	25.1
11.6	7.2	6.2	14.7
25.3	7.1	11.2	34.1
29.8	18.4	29.6	21.4
35.7	10.6	25.1	22.8
100.4	33.2	17.2	22.5
29.8	11.9	30.7	14.9
11.3	23.7	19.5	34.9
28	42.6	9.9	11.8
15.6	19.2	34.1	13.3
35.9	26.5	10.6	44.1
20.9	14.6	26.1	37.6
38.2	23.9	16	20
31.3	14.2	10.5	36.1
12.2	28.7	12.7	25
21.6	89.5	20.6	96.1
22.9	21.5	15.5	97.6
10.6	29.1	18.5	10.3
25.7	23	25.7	13.7
11.2	22.6	19.1	12.5
14.7	9.1	14.6	45.8
29.8	12.9	16.7	23.6
16.7	13	15.9	19.5
13.1	16.2	10.2	26.9
23.3	32.6	16.6	17.1
26	9.6	26.3	30.5
16.8	17.9	19.4	36.3
15	29.7	22.4	15.3
19.4	9.7	32.5	13.5
25.3	19.1	10	25.6
21.5	23.1	20.2	12.1
10.4	25.4	19	15.9
21.3	22.2	19	12.9
101.1	17.6	19.2	16.4
18.7	15.1	24.1	16.7
24.7	22.3	26.1	11.5
24.8	13.5	11.3	23.7
14.7	21.3	27.1	26.5
20	9.2	17.1	12
34.7	29.5	16.3	33.9
18.3	12	11.8	16.2
16.6	23	22.5	37.3
7	43.8	26	19.7
14.6	9.5	13.7	26.9
39.8	26.9	12.2	114.5
36.8	92	68.3	22.6
22.9	17.5	1.6	6.8
17.6	37.5	14.1	17.1
30.4	21.1	18.5	22.6
33.2	13.3	22.5	19.2
16	8.2	19.6	32.9
16.6	16.5	10.8	23.6
13.3	20.2	16	27
17.6	20.3	23.3	11
34.5	28.7	14.6	10.7
6.3	84.7	16.3	14.3
22.4	29.4	15.1	29.8
30.1	16.7	23.9	21.4
10.4	17	20.7	25.7
16.2	34.2	6.7	16.1
29.4	30.6	25.6	27.6
52.4	13	8.8	26.6
22.7	31.8	16.6	15.9
19.6	15.8	21.6	32.1
32	16.1	8.9	19.1
19.7	11.1	12.2	33.2
28.8	15	16.5	31.4
21.5	22.6	28.9	17.6
13.5	41.3	20.3	34
10.2	12.2	11.3	21.5
15.6	33	20.7	24
9.9	14.7	23.3	17.3
26.8	20.2	19.8	17.1
31.8	15.4	14.2	14.2
24.1	15.6	12.7	20.2
21.7	5.5	5.9	16.5
22	44.7	23.5	9.4
18.9	10.6	18.1	20.1
13.6	23.6	20	19.2
33.3	32.6	17.5	28.2
19.3	28.1	18.5	17.1
17.2	26.4	15.3	17.3
14.9	24.7	21.4	24.4
6.7	27	24.3	18
21.5	15.3	18.7	17.4
23.2	11.4	13.5	11.4
25.6	40	26.5	14.9
16.5	19	16.9	21.3
7	95	20.2	100.2
25.6	20.7	17.9	10.1
16.5	28.7	15.9	20.2
12.8	20.8	21.1	10.9
78	27.7	12.9	123.5
21.7	32.9	18.3	41.6
12.4	22.3	15.9	17.5
19.9	32.3	14.4	12.4
32.8	30.6	9.4	36.6
10.3	15.1	11.7	17
21	13.7	18.2	30.2
26.4	48.2	10.7	13.9
31.3	20.5	16.8	28.5
22.5	97.5	95.1	16.7
18.1	45.6	18.8	32
28.2	29.7	13.8	11
32	17.2	16.3	22.8
37.3	24.2	15.3	23.4
33.4	18.1	9.4	21
28.9	20.4	11.1	28.5
10.3	24.3	22.9	16.9
23.1	27.4	23.6	25.8
16.1	19.6	11.1	4
13.2	17.6	20.4	27.7
14.6	17.2	24.7	31.6
18.8	21.6	26.1	27.7
23	24.5	12.3	26.3
14.9	16.6	25.6	15
14.6	17.5	14.1	16
16	16.1	16.7	32.1
27.6	84.1	35.6	23.6
26.1	9.6	14.7	12
37.5	17.9	10.2	93.3
21	22	21.7	13.6
26.3	23.5	18.3	10.3
16.2	11.2	25.2	14.9
19.6	26.3	24.8	32
31.9	12	16.7	30.2
34.6	27.2	18.6	17.5
8.6	18.2	12.5	25.1
21.5	40.4	17.7	27.7
31.8	19	15.5	11.5
30.6	14.6	17	15.5
26.4	21.2	20.8	30.7
11.8	15.1	30.8	9.5
19.5	8.2	22.3	41.3
25.1	25.2	17	21.6
31.2	20	20.7	28.3
25	11.5	19.2	35
28.5	32.1	92	12.9
15.9	23	20.3	20.6
14.8	31.8	32.5	14.3
15.6	36.6	8.1	20.6
13.4	30.8	10.8	12.4
5.9	21.4	14.3	8.9
11	23	14.8	21
21.4	23.3	23.2	36.1
16.4	34.9	31.2	49.6
26.8	14.3	28.6	17.9
24.2	15	11	14.3
26.3	30.8	15.1	19.1
25.9	18.3	20.3	28.7
23.2	9.5	28.9	18.9
21.1	47.3	30.8	42.3
170.3	19.7	24.1	22.2
18.4	26	19.3	35.9
21.6	28.5	13.8	34.7
23.6	22.5	17.7	8.3
10.7	15.7	25.3	25
21.9	27.5	35.6	21.6
37.6	23.2	7.7	24.9
19.3	29	19.6	13
14.9	36.1	23	31.7
18.1	25.4	19	17.5
16.9	16.7	24.4	28.2
16.2	7.4	16	26.8
39.8	12.9	23.7	18.4
35.8	20.4	15.2	14.4
14.9	16.4	26.4	7.5
22.2	23.4	11.3	17.9
5.2	9	11.5	5.6
26.7	14.4	19.9	20.7
18.9	21.4	73.9	21.9
13.3	96.8	21.7	31.3
10	11.3	22.8	19.8
38.8	28.6	6.9	9.3
21.8	12.1	31.1	26
24.9	28.5	20.9	18.8
32.4	19.2	12.3	19.8
27	18.5	21.1	20.8
15.6	31.6	16.8	12.1
29.9	24.3	13	12.1
11.6	13.2	26.2	47.8
29.3	21.6	22.8	28.7
14.8	27.9	25.4	29.7
33.6	13.6	26.6	18.9
10.7	26	12	26.9
37.7	17.6	33.5	12.1
22.5	11.8	20	25.2
29.8	17	7.1	29.8
22.8	26.9	16.8	25.6
29.8	20.7	10.8	11.2
28.5	34.5	35.7	17.5
20.7	22.4	14.4	26.8
26.8	14.2	27.3	28
23.2	12.4	28.2	21.2
17.8	27.2	14.3	15.6
15	12.6	18.7	22.8
30.7	31.2	22.6	39.6
30.1	11	10.8	17.9
34.7	14.4	24.1	8.4
14.3	17.5	22.5	15.4
9.7	33.1	13.3	25.2
18.3	17.2	21.3	24.2
23.4	41.3	8.2	25.3
22.3	23.5	19.8	39.6
28.5	30.9	17.9	18.3
25.5	40.1	10.6	28.4
29.1	23.4	14.7	21.5
11.3	16.6	20	30.5
18.4	12.1	26.8	22.6
21.8	25.1	19.4	29.5
9.2	14.9	18.5	14.8
37.9	24.2	21.4	21
25.9	17.6	21.7	34.1
26.9	24.8	17.1	20.3
11.2	13.4	19.5	42.4
32.6	30.5	16.7	11.7
13.8	15.9	15.7	10.4
7.6	28.1	21.5	38.2
8.8	38.5	11.9	37.4
12.5	15.4	21	10.7
13.1	17	14.3	15.6
27.5	13.2	12.8	15.5
7.9	5.1	21	11.2
32.5	18.9	22	27.3
13.2	47.2	23.8	24.1
14.7	34.4	22.9	11.5
27.9	16.7	15.8	14
14.8	21.8	27.3	31.2
13.1	14.5	28.8	43.6
19.9	14.7	18.7	27.1
11	31.6	17.8	32.4
13	5.6	10.3	43.5
11.1	16.9	34.3	91.5
30	26.7	11.6	22.3
7.7	9.5	13.5	9.7
15.9	44.1	15.1	11.1
12.9	17.2	25.8	9.9
17.1	23.5	13.7	11.8
15.7	31.8	8	23.4
12.6	26	25.3	15.7
16.7	15.8	20.2	15.2
22.1	22.1	23.7	45
33.6	27.1	23.3	21.4
29.3	24.4	23.3	16.2
23.3	27.5	16.8	21.4
16.1	36.4	20.5	26.1
10.9	42	12.2	20
29.5	69.3	4.4	15.9
23.5	28	17.4	20.9
10	19.5	23.2	19.1
19.3	25.2	16.3	23.3
14.6	10	29.5	18.1
34.3	32	19.1	14.5
34.7	23.7	30.3	24.6
18.5	15.8	21	25.2
20.9	91	24	9.4
31.2	9.1	23.7	11.1
28.7	5.5	29.3	12.2
10.6	16	16.6	15
25.7	18.5	25	9.4
21.8	11.3	12.9	13.2
23.4	32.9	18	9.7
14.4	45.8	16.5	17.5
23.3	29.2	21	4.7
22.7	10.7	22.7	23.7
7.3	34.9	27.6	23.9
29.8	41	19	13.6
26.8	9.4	100.9	17.9
33.1	18	10.7	17.2
19.9	22.4	20.7	39
25.2	9.8	14.5	22.7
9.3	14.3	17	20.8
19	25.2	24.1	18.1
31.1	13.1	20.9	28.9
23.4	15.4	14.2	21.4
16	20.6	12.6	22.7
24.4	19.6	28.5	20.8
16.9	18.6	17.3	21.6
8.1	20.8	21.9	18.8
33.8	19.6	21.5	16.7
35.4	9.9	25.2	26.1
14.9	11	14.9	17.4
30.5	7.8	14.6	21.5
26.3	25.6	15.5	19
18.6	21	9.7	24
26.7	26.1	14.3	14.4
12.6	16.1	10	38.4
15.4	20.8	24.2	26.7
10	19.9	9.9	20.3
32.4	24	16.6	30.9
21.8	21.8	12.5	37.1
24.7	17.3	20.8	27.3
25.2	12.8	28.8	17.5
15.5	30.3	29.3	13.1
22.9	15.2	25.8	6.9
10.3	8.8	5.2	19
20	9.7	22.7	17.5
15.7	28.8	21.6	23.5
17.7	14.7	20.7	18
25.3	9.3	18.2	23.1
22.8	10.5	18.7	14.4
14.6	17.1	30.9	12.3
28.1	28.8	21.1	31.6
14.9	33.1	20.6	20.9
25	21.6	3.8	18.7
7.3	33	13.3	15.1
18.2	16.4	19.4	17.3
11.4	26.5	23.4	22.2
19.3	23.3	24.6	20
22.9	37.7	14.9	11.2
19.1	26.3	29.8	18.5
22.3	9.5	24.2	21.8
17	16.7	14.1	23.1
19.5	25.7	12.4	19.8
8.2	10.9	17.6	12.1
14	14.7	17.3	17.7
29.7	22.3	15.8	13.1
37.2	29.4	13.9	26.1
18.9	23.3	13.4	30.1
19.8	20.9	27.1	9.3
25.9	13.7	13.1	98.9
18.1	9.3	24.4	16.2
23.7	30.7	16.6	17.6
9.1	18.4	16.1	19.4
37.8	23.2	6.1	12.9
29.3	34.7	7.9	16.4
28.9	23.7	18	30
15.2	24.9	28.3	23.4
17.8	17.9	26.2	8
18.4	25.1	13.7	23.1
10.5	21.1	25.7	19.8
26	18.5	20	23.6
16.5	20.4	20.9	22
12.9	32.5	19.2	14
9.6	29	13.4	36.3
16.7	17.8	20.2	20.1
18.5	17.7	13.7	9.4
19.7	8	5.9	17.3
25.7	10.6	34.3	17.2
61.3	12.3	101.9	90
24.4	21.2	29.1	33.9
11	38.1	13.4	15.4
16.5	15.2	25.4	11.7
22.1	33.8	5.5	37.6
30.8	40.1	21.8	17.1
26.9	25.8	20	31.1
14.1	29.1	23.7	7.5
30.2	18.1	6.2	12.5
29.8	14.9	14.5	46.7
25	22.8	13.9	21.4
35.7	28.4	13.9	5.6
24.6	16.1	23.1	34.2
19.8	9.7	14.2	8.9
25.8	32.9	28.8	12.7
21.3	24.7	19	24.5
17.9	20.9	18.6	25.7
10.6	16.6	10.7	14.7
26.3	24	5.1	29.2
24.5	19.5	16.8	3.7
8.2	10	28.8	30.2
12.4	10.1	25.6	21.4
8.4	37.8	19.9	13.3
12.3	36.2	18.8	10.1
17.5	31.7	31	8.6
35.3	28.7	26.7	27.3
15.6	15.8	18.4	33.1
33.8	19.3	15.7	27
24.3	36.4	15.4	29.3
12.1	15	26.2	17.7
30.4	15.3	22.5	15.8
27.3	7	14	34.9
19.4	22.4	26.7	28.5
22.7	30.6	33.9	20.4
31	38.5	9.7	31.2
22.9	44.1	22.3	17.8
30.9	20.6	12.6	22.5
129.2	26.8	26.7	16.7
21.4	21.6	17.8	23.9
19.8	17.5	21.2	25.8
44.8	7.6	23.7	19.2
21.9	21.8	21.7	14.4
30.7	15.3	24.5	32.8
14.4	17.8	16.3	19.5
29	15.7	23	28
33.9	13.9	27.9	24
24.4	21.6	15.3	15.8
19.6	26.4	13	44.9
12.2	22.8	26.4	19.7
17	31.7	8.7	13.1
18.7	15.5	15.7	85.5
30	31.7	15.2	14
44	28.1	31.3	6.4
33.5	33.6	27.3	24
25.3	39.9	12.4	24.6
24.5	25.2	21.7	18.3
16.4	28.2	27.2	35.2
19.5	32	22.3	9.2
25.1	15.3	16.1	29.4
30.8	29	16	14.9
23.2	29.7	21.1	13.1
10.4	23.3	12.4	11.8
9.5	5.8	10.5	24.5
19	27.6	8.2	8.8
25.9	20.7	12	17.5
14.4	14.9	23.7	22.7
16.9	14.6	29.2	26.5
15	20.1	26.5	13.2
22.8	17.4	33.7	24.6
14.4	34.2	27.1	17.9
15.9	19.7	15.4	14.6
11	22.7	27.1	27.1
27.1	11.7	31.4	42
27.5	15.7	20.8	28.6
33.9	40.4	30.5	27.1
7.8	20.2	17.4	14.4
40.7	14.1	13.9	24.3
12	22.9	16.9	20.8
18	8.2	23.7	16.8
20.8	22.3	21.4	25
22.1	12.3	14.4	9.5
25.8	30.5	22.4	15.1
25.8	41.5	24.5	26.9
16.8	14.9	26.3	22
21.8	22.4	31.5	11.8
25.6	27.9	11.7	20.9
24.1	23.5	12.7	28.4
14.6	11.2	22.4	11.2
81.5	24.2	102.8	18.5
13.4	41.1	24.4	21.8
29.9	30	18.4	24.4
24.7	26.3	29.4	21.5
25.1	30.1	26.6	22.2
9.8	22.2	9.9	28.3
17.5	13.4	12.2	27.8
14.4	25.6	21	26.7
6.4	12.6	83.9	18.6
19.9	28.6	25.9	25.3
11.3	23.6	23.7	14.6
25.5	31	10.3	19.1
8.5	12.3	16.8	7.2
17.9	6.7	18.1	12.4
40.4	18.9	20.8	13.1
42.7	27.5	14.6	21.4
28.8	21.8	13.8	23.7
84.1	20.9	13.5	26.5
32.7	37.9	10.6	19.9
41.8	20.4	21.3	30.9
17.6	27.6	18.2	17.3
12.9	18.9	24.3	19.8
16.2	32.2	20.1	20.9
36.2	21.5	12.3	12.8
22.5	13.4	25.2	17.2
28.8	32.8	15.5	22.5
11	10.2	33.6	8.7
18.6	129.7	164	17.1
10.7	24.4	12.1	9.1
79.7	19.5	25.2	9.1
30.1	16.5	12.3	20.8
23	12	18.6	18.5
26.2	15.9	20.1	12.8
27	11.7	10.4	24
9.3	29	29.7	14
35.6	26.5	19.4	21
14.2	26.5	21	25.3
25.5	5.6	21.8	23.7
15.4	13.1	15.6	89.6
24	23.1	21.4	27.4
30.4	26.3	21	13.6
25.4	36.5	21.5	20.3
8.6	22.7	20.2	22.4
13.2	15	29.7	35.4
8	18.9	16.8	11.7
21.7	22	25.4	13
17.1	32.1	13.3	16.8
24	39.9	19.9	17.8
11.8	17	14	19.4
11.3	24.8	7.7	30.6
10.8	13.4	29.5	19.3
25.5	19	24.8	7.7
18.9	12.8	20.7	19.4
9.6	16.3	23.7	18.7
11.6	19.6	14.1	21
15.2	15.3	21.1	15
22.1	36.6	20	24.6
14.8	11.5	15.3	7.7
23.6	23.7	16.7	12.4
24.2	11.9	17.9	16.4
15.3	31.6	72	16
10.5	28.6	26.9	16.5
18.9	9.1	31.5	11.8
32.4	18.2	32.4	21.8
19.2	14.8	29.1	17.8
25.1	7.8	8.1	6.6
38.4	47.2	21.9	30.7
21.1	10.1	19.2	17.9
34.3	92.5	14.2	21.6
10.1	23.2	13.2	20.6
36.7	43	22.5	16.7
41.2	7	11.2	91.3
31.6	11.2	14	25.8
31.1	20.2	22.5	31.8
15.8	11.1	25.2	10.3
28.6	38.2	21.8	22.9
32.5	29.2	29.1	14.5
20.7	39	26.7	23
21.8	17.9	15.5	21.1
24	21.8	21.2	18.9
20.3	19.1	19.7	15.4
27	9.6	17.3	17
9.6	18.9	20.8	13.9
22.6	23.5	9.4	23.1
13.4	15.7	21.8	25.7
12.1	27.1	11.6	13.4
13.1	37.7	17.7	20.6
35.2	19.2	21.7	19.7
13.8	24.5	19	26.8
10.3	22.6	13.3	13.3
32.3	38.9	34.7	28.5
20	24.4	21	18.3
11.4	11.8	23.5	16.1
9.3	23.1	26	29.7
16.6	26.6	25.7	23.5
7.4	15.6	26.3	24.7
32.3	21.1	17.4	15.4
37.7	26.1	20.7	24.4
23	29.6	12.5	20.8
13	19.1	9.2	37.4
29.5	7.8	18	24.1
32.5	21.5	13.6	15.6
22	22.7	18.3	16.5
31.1	16.4	14.7	10.9
20.7	24.8	18.7	7.3
14.2	13.9	7.3	18
27.7	34.4	13.7	24.7
29.3	19.2	23.9	14.7
16.4	35	26.2	11
4.6	8.8	15	15
18.9	23.6	24.5	21.9
18.3	26.8	27.5	19.9
27.4	25.9	10.6	15.6
7	15.2	24.2	16
28.2	13.7	23.9	11.6
15.7	16.4	21.1	17.1
18.1	11.9	23.6	15.3
18.9	6.3	26.5	25.1
25	28.9	22.7	37.6
7.2	87.2	17.6	16.8
13	31.2	14.4	21.1
20.9	15.8	19.2	17.5
13.8	16.2	16.1	12.5
9.5	27.8	20	14.7
16.2	38.1	17.4	23.8
27.1	27.9	12.6	15.3
15.4	14.5	14.1	15.5
16.9	13.8	26.7	6.6
24.7	11.3	24.2	11
13	32.6	39.6	23.2
26.4	6.7	8.3	17.1
22.2	12.2	18.9	20.9
13.3	18.7	8.6	10.9
12.8	45.4	17.8	24.3
22.1	23.2	15.5	8
23.3	22.1	18.4	10
22.1	23.2	17.1	16.7
73	28.7	17.3	16.4
26.6	30.9	31.6	15.7
10.1	10.1	17.4	161.4
10.7	12	17.9	17.2
26.4	22.1	13.2	25.2
13.8	32.6	11.9	19.8
25.7	5.8	4.1	11.1
13.9	19.3	15.3	10.1
31.5	27.8	11.3	26.5
13.1	20.7	23.7	20.5
14.1	9.8	10.9	11.6
43	21.3	21.9	38.8
11.3	35	23.8	18
23.5	10.5	29.5	16.8
11.5	25.3	13	8.4
23.9	13.3	11.3	17.3
15.3	40.1	23	20.4
10.9	23.2	23	15.5
17	40.9	19.7	111.2
29.9	30.1	11.9	34.4
16.9	42.5	24.4	30
15.8	7.4	11.2	12.5
25.2	11.6	17.6	20.5
26.3	30.9	21.5	14.5
28.3	25.6	30.3	28.8
23.8	13.3	26.6	28.4
10	23.9	20.8	12.5
28.1	45.7	37.5	27
7.5	39.8	14.4	34.2
32.6	114.5	13.2	20.2
7.4	21.8	24.8	18
15.9	6.1	11.4	24.7
10.2	37.3	12.6	17.7
28.8	25.7	27.9	23.8
35.3	5.2	20.5	38.4
19.2	27.1	19	20.6
10	14.6	16.3	16.9
11.6	24.5	6.7	97.8
16.1	10.5	12.3	26.8
29.4	32.9	19.4	10.4
16.5	8.3	33.6	23.7
20.6	18.8	26.1	22
13.3	6.9	100.1	16.1
17.3	7.3	23.3	14
11	21.9	20.8	14.7
33.8	10	22.9	23.4
14.6	27.9	8.6	19.7
32.1	21.3	21.3	92.9
13	18.5	17.9	19.7
32.9	33.9	25.3	19.4
12.7	24.2	24.1	20.6
36.3	22.7	14.4	24.1
20.5	11.6	19	33.4
19.2	15.7	14.9	30.2
22.6	17.7	28.7	26.4
9.4	28.5	7.3	16.3
22.6	19.3	21.2	26.9
17.5	26.2	6.4	21.1
21.7	10.2	4.7	16.3
20.7	17.1	14.4	21
27.9	16.5	23.5	22
19	20.9	18	21.1
13.3	21.7	27.3	13.8
18.9	18.5	12.3	13.7
16.3	25.1	19.2	11.9
17.1	6.9	13.8	20.5
40.6	16.2	18.7	15
13.6	12.5	6.6	20.6
26	26.1	29.7	35.3
32.8	22.7	28.8	13.9
32.1	37.7	13.5	14.4
20.2	35.7	32.9	12
24.4	13	18.8	10.2
7.1	20.1	24.2	20.8
21.7	28.1	20.3	32.2
25.9	8.4	14.3	13.1
7.4	23.8	26.1	18.3
16.5	39.4	23.9	25
23	24.3	9.6	18.6
25	8.3	24.5	9.7
14	20.2	30.4	14.1
8.5	16.8	17.3	23.6
9.5	22.9	30.2	21
8.5	35.2	25.5	15.9
29.9	32	23.4	9.1
17.3	12.5	42.4	38.4
16.9	17.4	20.7	25.1
36.5	12.2	29.1	15.7
23.3	19.6	25.2	16.3
12.7	7	21.8	29.6
13.9	39	27.1	12.2
19.3	18.2	19.2	7.3
21	19.1	10.9	25.5
18.2	31	25.6	14.6
27.1	11.3	17.4	15.1
22.9	13.5	18.2	21.2
4.2	22.4	13.9	20.5
12.9	14.4	8.3	17.6
15.8	26.3	25.3	44.6
14.4	17.7	22.8	30.2
23.7	16.4	14.5	25.6
12.3	17.4	66.8	23.5
21.7	14.4	20.7	38.6
14.3	19.9	21.8	26.7
18.8	20.9	6	17
20.9	16.6	5.5	24.1
16.2	4.8	18	12
26.7	31.8	25.1	14.9
14.3	29.2	6.8	14.2
31.2	9.9	22.3	9.2
30.5	11.2	27.5	18.8
53.2	10.6	21.5	24.5
24.1	26.6	18.7	26.4
9.1	21.7	16.5	16.7
21	21.3	19.8	15.6
21.8	12.1	27.1	21.6
102	7.9	26.1	20
14	6.6	17.9	10.3
14.4	14.6	20.6	11.4
15.1	23.3	20.9	27.7
28.7	27	23.5	38.1
33.5	26	34.6	22
18.5	31.1	10.7	13.5
28.5	18.7	24.7	18.4
27.1	37.2	14.5	24
22.4	24.2	14.6	30.7
24.5	36	12.7	11.5
19.8	8.4	17.8	14.7
34	18.8	13.5	31.5
256.6	13.7	8.4	14.9
25.4	17.6	20.7	20.1
30.5	34.4	22.2	15.1
28.8	35.3	26.1	7.7
25.9	17.4	24.5	16.5
32.9	22.7	25.4	14.2
20.4	24.8	9.9	16.8
25.1	14.5	19.2	15.8
27.5	12.3	22.5	10
24.5	31.1	21.2	32.9
21	28.8	4.6	15.1
32.6	18	22.5	26.8
16.6	15.4	20.6	26.9
18.7	25.2	20.5	22.3
21	20.1	9.5	40.4
10.2	12.5	13.6	25.9
16.7	19.4	18.1	16.4
9.5	19	31.1	26.9
18.2	35.3	17.6	22.4
8.3	28.6	25.8	32.7
28.6	17	11	16.8
27.4	32.3	21.8	23.6
20.6	16.2	21.9	23.2
11.9	14.4	13.6	8.3
19.6	20.7	19.9	22.9
27.2	24.2	22.9	18.9
24.9	18.1	13.5	27.7
22.9	12.1	26.3	17.3
29.9	12.5	15.5	15.1
29	15.7	9.1	25.6
22.1	14.5	14.8	17.2
98.4	99.3	27.9	28.3
32.5	13.7	16.7	17.7
28.9	31.1	15.8	22.4
37.6	12.8	28.3	14.5
22.2	20.2	12.2	78.7
8.7	15	12.9	33.9
30.3	17.9	19.9	30.9
28	7.9	19	27.1
14.1	12.4	15.9	30.3
24.3	31.1	25.4	17.3
23.1	15.7	20.8	35.5
30.6	12.8	10.4	16.6
14.2	26.3	19.1	11.5
88.6	12.5	95.1	11.2
6.7	17.4	16.2	22.5
9	25.2	15.8	17.3
30.1	12.5	23.9	26.5
18.9	14.2	21.6	9.7
22.8	12.2	19.5	16.6
34.8	22.4	13	31.7
12.3	30.9	14.4	19.8
31.2	33	23.7	16.7
13.4	14.9	20.6	14
34	12.1	9.8	15.3
9.3	41.9	16.7	20.1
7.5	9.9	27.5	26.2
10.3	92.5	18.3	32.3
33.7	17.6	21.4	14.4
32.3	16	20.9	14.6
20.8	14.1	30.7	16.7
24.1	18.3	24.4	16.6
8.4	15.4	26.4	24.7
20.2	15.5	17.6	17.3
12.7	6.6	31.5	15.1
11.9	17.1	20.4	11.8
21.1	42.6	10.2	19.6
11.5	14.6	17.7	23.6
23.7	28.4	17.4	23.3
12.3	13.7	15	24.4
34.1	31.1	27.8	15.6
22.1	25.1	27.9	17.3
15.2	11.9	21.4	19.8
22.2	37.9	17.7	16
18.1	18.8	22.3	11
37.4	8.4	19.1	12
17	9.8	23	34.4
14	7.6	26	24.8
20.5	26.1	29.5	17.1
13.4	22.4	26.6	13.8
27.6	35.5	25	25.3
9.3	15.7	10.1	18.9
23.2	25.7	18.9	27.8
11.9	40.6	14.3	17.1
16.4	37.2	11.4	19.4
25.1	25.6	22.4	33.9
9.6	84.4	91.4	24
14.7	21.9	18	28.8
15.8	26.6	33.4	24.8
23.1	13.8	11.8	30.3
23.3	27	10.8	15.1
18.3	18.4	12.3	20.7
14.2	6	2.1	10.6
8.3	14.7	25.8	20.2
8.8	27.4	33.7	20.6
18	14.1	16.1	22.7
14.2	11.6	25.9	20.6
39.6	21.2	30.4	24.3
14.5	9.3	18.6	14.7
21.6	28.9	27.5	13
12.4	20.3	15.3	23.5
21.1	23.5	13.2	23.8
15	29.4	32.5	26.4
19.1	7.3	12.3	33.5
15.6	22.6	16.8	25.7
14.7	29.7	15.4	16.6
27.8	12.7	14.3	19.9
32.3	16.1	12.8	27.4
24.1	17	21.6	20.6
8.5	39.5	11.8	16.9
22.8	7	28.5	18.2
37.5	32.2	27.8	19
41.6	20.6	21.1	14.9
13	34.3	11.6	8
29.3	18	8.4	10.2
15.5	12.3	22	25.7
4.7	12	13.1	19.8
24.8	33.5	25.8	16
23.9	22.1	12.9	21.2
19.5	14.2	10.8	19.6
11.5	25.3	28.1	27.1
36.2	22.7	13.7	14.9
13.1	7.1	17.1	17.8
23.8	9.7	15	13.3
12.6	16.5	14.1	21.7
24.4	9.5	13.4	3.7
37.4	25	14	18.2
15.8	20.6	26.8	12.2
25.3	32.3	14.3	41.9
20.6	9	27.5	6.5
29.1	14.6	16.2	17.8
23.4	38.1	21	16.6
38.6	15.1	12.5	32.3
6.7	27.4	22.4	15.5
12.7	13.7	11.8	23
30.3	18.9	22.6	20.6
18.9	14.4	27.3	26.7
27	36.9	25.9	23
17.3	13.9	15.9	16.3
32	23	22.3	38.3
7.3	27.6	13.1	29.2
6.7	13.4	13.9	22.1
26.8	29.1	27.6	15.2
21.1	21.5	17.2	27.2
17.2	31.2	23	21.5
18.4	31.7	13.9	37.2
34	13	31.7	22.8
9.5	87.5	4.2	104
18.8	28.3	19	25.7
20.7	19.6	6.4	24.1
14.5	36.3	15.6	18.7
16.7	33.8	20.1	14.1
13.2	14.8	22	31.3
16.4	27.1	24.9	21.6
18	38	22.2	13.3
11.7	23.7	26.4	28.4
19.4	19.5	12.4	8.8
15.8	20.3	22.5	16.1
10.3	17.7	20.6	19.8
15.8	33	33.7	20.2
25.3	17.5	16.7	18.7
22.9	14.1	17.7	23.1
25.4	21.6	13.1	31
31.5	28.2	13.9	25.6
25.1	25.5	15.9	29.7
12.4	8.7	21.4	22.1
29.7	27	24.7	32.6
12.8	42.8	14.1	24.5
7.6	17.6	17.3	30.2
41.4	24.8	27.5	19.8
14.5	22.6	24.7	22.3
15.6	19.8	22.9	14.2
29.8	12.9	11.9	28.2
16.9	31.6	22.9	17.3
38.6	27.1	20.8	37.1
17.5	20.6	14.2	8.8
4.9	6.2	38.8	20.9
33.5	16.2	17.6	28.4
24.5	28.7	23.6	22.2
10.8	92.7	85.2	89.4
13.9	14.5	24.8	13.2
15.3	13.1	11.6	32.5
38.8	16	19.4	18.6
12.6	15.5	24.6	30.6
17.6	18.7	32.4	18.9
102.3	93.3	21	22.5
15.4	12.3	20.2	31.6
33	19.8	11	36.4
31.9	24.3	18.3	16.1
20	20.1	12	15
13.6	21.5	12.8	17.8
13.8	22.7	41	15.6
20	23.9	31.1	30
14.2	30.5	18	19.5
13.4	27.4	13.3	26
20.4	9.3	16.6	18.8
24.8	10.5	20.9	14.6
9.2	10.9	95.8	17
8.7	18.7	22.3	29
20.6	29.2	18.7	23.5
17.2	25.1	13.5	27.9
30.6	15.2	15	17.7
35.8	13.8	16.8	16.8
7.6	34.6	9.2	15
27.2	15.7	14.3	29.8
29.7	34.2	14.8	16
26.2	29.2	22.4	8.1
19.9	9.7	21.6	14.4
12.7	35.2	8.5	39.3
27.6	20.6	27.1	20.9
32.6	12.3	10.1	32.1
13	95.2	98.6	32.9
30.6	18.4	15.5	18
21.5	30.7	28.7	30.5
12.4	24.4	15.7	35.5
13.1	21.3	21	22
10.7	9.7	24.4	24.8
16.8	27.6	19.9	32.3
11.7	16.2	10.4	18.9
22	30.8	23.5	30.6
8.8	10.7	13.8	25.4
12.9	16.8	17.9	22.2
26.6	15.5	16.7	19.2
17.9	18.1	11.9	12.4
9	37.7	26.5	24
10	25.8	12.7	23.5
23.4	13.4	24.1	17.9
32.9	23.8	23	11.8
24	31.2	22.5	12
10.4	27.4	10.8	15.8
37.1	21.8	24.9	16.8
26.5	13.3	15.1	25.4
38.3	24.6	11.7	16.1
26.2	30.7	24.9	14.8
29.1	14	9.9	12.4
16.4	5.7	10.4	28.7
8.9	16.6	14.3	19.4
19.3	29.6	22.4	21.4
21.4	20.7	13.9	31.8
34.7	9	30.6	12.8
12.3	9	20.1	16.1
9.1	14.5	11.9	13
35.8	13.3	14.7	27.5
12.3	37.5	12.7	11.2
18	15.3	23	30.3
12.1	27.9	13.2	36.8
14.6	13	27.1	15.7
16.5	18	13.3	20.5
23.6	14.9	16.5	12
26.5	22.7	35.8	29.2
29.8	22.2	23.4	15.5
17.2	22.4	23.2	15.8
13.1	99.7	10.2	14.1
31.4	14	31.3	26.7
8.9	28.8	18.7	31.9
11.8	31.6	14.7	14.5
16.9	21.8	23.4	11.5
11.5	20.3	27.9	18.8
34.1	28.6	16.4	31.6
14.3	21.2	26.2	16.3
27.4	15.4	26.4	79.1
31	5	22.3	84.1
29.6	19.4	8.4	8
12	12.7	19.2	17
11.7	80.9	12.4	7
30.3	21.6	16	18.6
25.6	28.6	30.8	17.6
26.5	17.7	20.6	92.7
29.1	23.1	22.2	19.6
21.6	18.9	12.8	28.5
25.8	13.2	16.9	40.4
11.6	23.1	18.3	25.4
27.7	10	27.3	30.9
21.2	9.1	18.6	12.7
27.6	23.2	20.1	11.2
22.3	17.8	17.5	28
34.7	25.6	21.6	32.7
16.5	6.6	13.3	9.7
28.6	33.3	19.9	16.3
30.3	14	22.3	12.2
9.6	18.3	17.5	18.1
27.1	10.6	29	10.1
5.4	7.5	12.5	21.3
13.7	37.5	26.3	28.3
19.7	10.5	17.7	13.9
15.1	26	32	14
20.1	12.7	15.4	12.3
15.2	38.6	23.8	25.4
11.9	24.1	29.5	15.2
15.3	34.5	13.4	26.6
23	18.6	19	143.2
35	20.7	16	16.6
27.1	11.6	5.8	36.4
18.7	9.2	19.4	24.1
19.8	29	13.3	35.3
18.9	15.2	15.2	15.4
25.9	29.1	14.3	28.6
8.3	17.1	25.5	10.4
14.8	11.6	15.4	38.7
21	22.1	12.4	22.1
29.7	35.8	25.2	15.8
30.8	36.4	20.5	26.9
29.2	26.4	14.9	22.5
8.9	19.5	24.4	18.1
18.6	14.5	24.5	38.9
27.1	25.3	20.4	17.2
18.8	10.2	12.4	23.3
21.4	16.7	17.9	21.5
32	4.9	30.8	22.4
13.1	7.3	10.9	16.6
37.8	16.6	16.3	6.6
93.5	100.4	22	102.1
20.8	24.9	26.7	23.8
14.1	26.4	17.6	18.3
26.5	12.4	15.3	17.2
10.7	30.9	13.9	3.7
33.8	31.1	23	93
21.6	19.3	11.9	19.5
11.7	21.6	16	16.6
12.9	43.1	23.7	22.2
8.1	41.8	29.2	20
5.3	6.9	15.5	28.8
28.5	30.7	19.7	11.7
17.6	5.2	19.9	11.8
14.9	41.1	8.3	14.5
8.1	13.4	15.7	33.6
25.9	28.3	28.6	13.5
10.2	29.4	7.9	11.8
18.1	16.3	10.7	37.7
26.3	17.5	8.5	10.9
24.2	16.6	20.9	12.7
81.5	13.1	18.1	10.4
31.8	32.2	16.3	31.9
30.7	24.6	18	27.7
12.7	18.2	17.4	23.9
32.8	41.4	24.5	19.6
10.6	29.8	11.5	22.7
18.7	27.6	22.8	13.7
31.7	16	22.6	22.7
22.8	24.4	22.8	22.5
26.2	29.3	25	11.8
9.6	16.2	21.6	33.7
23.2	20.1	12.5	25.6
15.4	15.3	18.4	20.8
12.5	10.4	15.4	19.1
33.5	24.8	9.7	21.1
17	31.2	19.6	24.6
100.9	80	98.2	12.7
19	29.7	28.7	22.8
14.5	20	14.1	25.6
39.3	26.9	26.6	27.4
17.5	21.6	13.6	26.9
17.5	33.7	30.3	14.6
21	28.5	19.5	25.9
20.9	15.7	9.5	10.7
30.8	22.6	19.3	16.4
29.3	22.6	22.5	21
16.5	12	16.1	24.9
31.1	36.4	12.7	31
5.6	25.2	11.2	27.8
11.7	24.5	17.8	32.8
26.7	17	16.3	34.8
27.2	19.8	18.8	14.1
8.5	5.6	32.3	25.4
27	11.6	21.1	23.9
10.8	36.6	15.5	23.1
11.6	20.6	18.1	30.6
38.7	19.2	21.7	33
8.9	41.8	28.3	21
29.4	28.6	21.3	44.5
23.5	40.6	28.3	23.9
30.7	35.5	27.4	44
17.7	9.7	14.8	23.3
11.7	34.7	91.1	38.8
10	19.9	32.8	28
10.9	27.3	11.3	35.1
17.4	24.5	13.6	15.6
31.9	21.9	29	20.7
23.5	23.4	10.7	29.9
36.4	22	11.2	25.5
6.5	17.1	25.6	26.7
23.2	13.4	24.3	27.6
17.3	6	25.2	17.8
18.5	22.7	21.9	40.3
6.1	21.9	18.8	9.9
11.8	27.6	16.1	12.5
7.5	23.7	24.3	15.1
17.1	12.6	21.2	11.5
10.3	15.7	19.2	24.4
14.9	15.5	17.2	20.5
29.6	24.2	16.4	16.9
11.8	15.8	33.9	22.8
21.1	22.7	15.2	18.3
19.3	23.9	23.7	30.3
27.3	23.8	16.4	7.6
18	12.1	10.2	23.6
9.6	24.6	22.2	25.4
17.4	20.9	21.1	29.7
13.1	14.5	27.5	11.4
30.3	16.6	17.1	20.1
8.4	35.8	22.9	27.2
18.8	25.3	17.2	23.9
21.7	40.5	27.3	18.4
11.2	32.9	16.1	8.3
30.7	15.4	25.9	29
28.7	15.2	14.7	21.3
15.6	33.1	19.5	30.4
102.8	32.9	23.5	23.3
12.9	26.6	11.2	19.3
9.8	38.5	28.9	28
13.6	25.3	31.7	24.2
13.5	13.6	18.1	16.3
26.3	24.5	17.5	24.6
21.7	13	33.1	18.6
20.4	18.3	19	15
22.7	13.3	25.8	12.8
27.8	13.2	22.9	26.7
23.4	21.7	25.5	19.7
11.9	22.3	19.2	16
7.7	38.7	9.4	12.4
35.3	30.2	29.1	21.6
25.7	11.7	35.3	18.9
22.1	30	15.9	26.7
21.9	28.6	21.6	25.5
17.5	15.3	25.3	26.8
21.1	13.6	8	9.5
33.9	28	16	21.4
25.9	36.3	17.4	12.7
26	20.9	18.2	23.5
23.3	18.1	20	49.7
18.9	14.3	16.6	24.2
23.2	17.2	15.4	18.4
9.3	32.8	32	9.5
13.4	28.2	18	16.1
18.4	34.2	24.9	20.3
10.5	39	13.6	17.7
9.2	12	13.6	26.5
23.5	36.3	10.7	24.8
26.2	26.2	25.4	21.3
14.4	36.6	8.2	45
10.1	36.7	17.5	28
35.5	12.6	23.1	23.8
12.7	15.9	12.5	49.2
18.5	30.8	10.7	13.1
16.2	26	14.9	19.8
32.4	29.5	68.6	16.2
26.1	100.5	18.7	87.7
23.1	29.9	19.8	27.8
11.4	16.7	15.6	17.6
26.8	35.3	19	20.9
6.1	24.3	19.1	19.8
19.5	27.7	23.7	26.9
23.3	22.7	14.7	21.6
28.7	28.5	10.8	18.8
27.1	18.5	18.3	14.9
29.2	19.4	22.4	6.9
17.3	15.2	19.1	37.1
15.8	18.1	22.2	10.4
28.8	11.1	22.2	24.7
28.7	14.5	19.7	41.1
7.4	19.2	22.8	11.2
13.4	17.9	17.3	3.1
31.5	23.1	21.8	18.3
17	35	11.3	21.6
10.3	26.2	31.5	14
12.2	24	15.6	18.3
13.5	10.5	25.1	25.1
15.8	19.4	34.2	17.5
33.4	36.3	15.3	11.7
23.1	15.5	8.7	17.8
38.6	14.2	18	28.1
25.6	13.4	28.3	24.6
21.1	23.7	95.3	98.2
15.5	14.6	19.9	18.2
20.8	43.5	19.2	86.1
24.9	22	92.8	4.8
103.6	6.4	92	30.3
37.1	35	22.6	11.5
15.5	10.4	16.3	14.8
22	32.2	9.4	22.1
10.7	25.3	13.9	35.4
23.2	25.9	30.6	14.6
24.4	24.4	17.1	18.2
28.1	9.1	22.5	19.7
11.4	37.1	21.2	16.8
20.8	24.8	19.7	14.7
27.1	21.2	23.4	20.1
24.5	9.9	100.4	9.9
23.9	28.8	15.6	42.4
31.1	41.5	7.7	19.6
19.1	11	16.5	25.8
32.4	32	25.4	15.4
19.2	9.8	23	17.5
29.3	28.8	21.4	26.2
33.5	104.3	22.2	30.9
15.7	7.3	14.4	19.1
35.9	14.8	20.8	17
25.2	39	25.9	10.2
26.6	21.8	13.5	21.6
34.1	16.4	26.1	14.7
23.3	14.1	18.2	15
29.3	21.9	19.7	23.9
9.8	7.9	19.4	24.4
14.8	17.2	15.7	12.2
27.2	8.9	15.1	23
13.9	24.6	12.3	7.8
10.9	21.2	13	19.8
14	41.3	16.1	34.9
25.1	21.9	9.4	27.6
21.7	6.3	27.9	9.4
15.2	24.6	22.1	15.9
14.7	25.3	29.3	15.3
24.8	17.3	21.3	13.6
21.1	15.1	23.5	18.6
16.7	25.2	19.7	13.3
26.1	13.7	15.9	21
26.9	11	21.2	26.6
31.8	38	25.9	19.9
20.2	8.7	14.7	82.1
18.5	9	13.2	18.1
13.5	23	13	18.2
27.3	19.6	27.5	18.8
38.4	32.5	10.1	8.3
7.5	29.4	15.1	15.7
9.4	25.7	11.8	30.1
6.6	35.3	15.2	25
33	35.4	20.7	18.4
27.2	24.2	24.1	33.1
12.7	6.1	21.9	18.8
13.4	29.8	16.7	30
33.1	8.2	21.5	19.6
20.9	27.4	19.6	8.8
29.3	15	28.6	15
22.4	14.7	33.3	28.1
37	19.3	17.6	25.9
17	13.2	5.5	11
31.4	20.9	21.9	12.8
13.4	27.8	41.2	33.1
33.6	15	16.8	14.2
17.1	34	21.5	24
36.2	17.7	22.1	18.6
9.8	14.6	22.9	15.2
28.5	32.1	13.4	28
26.5	30.2	22.8	21.8
21.2	32	9.6	19.7
5.7	28.2	34	22.7
10.1	9.2	10.5	5.2
33.1	20.4	26.2	11.6
30.2	29.1	10.2	24
15	92.7	6.4	9.9
30.4	15.2	22.5	9.3
25.2	23.2	23.2	14.3
19.6	26.1	14.8	12.2
10.6	27.4	13.1	13
11	35.4	15.7	25.5
25.2	9.2	24.2	14.5
28.9	15	14.1	24
18	30.3	13.4	26.1
40.1	15.7	19.5	9.9
23	34.6	18.8	18
19.6	23	31.9	9.5
20.3	9.7	17.4	14.7
22	20.9	23.4	16.9
32.8	10.3	12.3	36.3
18.7	15.3	12.2	33.7
29.8	10	14.6	9
11.7	22.7	18.8	34.8
20.3	37.8	26.7	12.6
21.6	11.7	27	17.3
28.9	14.5	20.7	15.5
7.8	9.1	15.7	10.8
8.8	22	22.2	20.4
28.6	17.4	16.7	12.7
32.9	39.1	12.3	19.1
11	20.7	22	9.7
30	36.9	27.8	31.7
12.7	19.3	13.3	11.5
21.5	19.8	16.4	16.3
8.9	3.2	26	107.3
9.2	27.7	12.6	25.6
41.7	15	14.5	17.2
14.2	29.5	9.7	25.2
24.3	32	29	30.2
18.4	19.2	23.5	16.4
25.5	11	18.9	39.7
34.3	26.5	14.7	25.3
95.8	20.9	25.9	20.8
33.3	27.1	26.1	22.1
22.6	27.3	20.7	32.7
29.6	16	22.9	23.1
28.3	39.1	24.7	16.8
88.2	30.5	19	102.5
19.3	13.8	26.3	16.6
4.9	16.4	17.8	21.5
30.2	10.1	19.9	18.2
33.6	21.1	30.4	15.7
36.7	26.6	22.3	25.2
34.5	27	30.8	17.5
27.9	36.2	5.7	21.1
14.7	8.9	16.6	22.2
59.1	97.5	81.5	24
30.9	41.9	30	18.5
25.7	18.7	16.8	27.7
16.9	21.6	7.1	20
16	13.6	19.8	13
39	38.3	10	23.1
28.8	21.6	15.3	26.5
18.3	34.8	19.9	27.9
97.1	6.4	14.3	3.2
17.2	30.4	18.5	17.3
22.8	14.9	15.4	26
28.3	15.9	13.6	34.9
35.4	7	22.2	20.7
17.4	12	97	17.5
19.4	23.4	13.9	11.4
12.5	35.7	10.3	17.7
15.4	25.7	12.5	10.7
30.3	8	18.2	16.8
12	29.5	30.5	17.3
21.5	20.1	21.2	29.9
27.4	25.2	9.3	21.1
23.9	13	21.2	18.1
13.8	37.4	10.7	19.5
24.6	25.7	15.9	32.9
21.6	37.1	22.2	12.6
36.9	40.7	14.9	28.1
17.3	33.6	15.2	27.5
34.9	22.6	16.5	21.4
27.8	24.2	12.6	23.7
16.8	22.1	17.9	12.2
20.2	11.8	14.1	18.1
12.6	31.3	15.8	27.1
23.6	39.3	25.5	6.4
30	25.2	19.7	22.9
18.8	10.8	25.7	35.9
3.5	20.5	8.8	83
38.4	26.3	20.5	29.6
25.4	13.8	19.7	16.9
11.6	23	27.8	21
25.3	32.3	25.5	24.2
16.8	28.4	13.4	25.4
20.9	34.9	17.7	31.2
18.7	16.2	99.7	22
43.4	30.4	15.6	10.8
33.7	11	13.7	22.7
25.1	25.8	17.1	32.5
30.6	6.7	24.7	14.2
14.5	35.4	19.4	22.4
11.9	24.8	15.6	19.1
24	179.8	24.2	24.9
19.7	26.2	18	16.6
17.1	20.1	13.6	23.9
8.8	14.3	15.9	16.9
34.7	28.2	10.5	29.3
97.4	11.8	2.7	26.4
13.2	21	8.9	15.5
22.2	28.2	16.4	20.9
9.3	16.9	10.5	30.3
20.1	15	29.1	19.8
28.9	12.3	23.1	17
33.6	19.2	21.2	10.4
14.9	29	13.2	18.2
33.4	13.2	12.2	19.1
16.2	48.9	13.1	38.6
23.3	34.8	17.5	23.3
29.3	12.7	17.7	15
6.6	7.4	13.1	19
24	26.5	10.5	12.3
15.9	14.3	7.9	23.4
22	36	26.9	13.1
12.3	33.4	23.2	20.6
21.7	15.7	27.3	28.3
29.1	42.1	13.5	10.4
15.7	16	7.2	102
18.8	39.7	14	18.3
32.4	39.4	25	29.6
23.9	23.3	29.7	11.7
14.5	10.9	15.4	14.5
29.2	10	27.5	9.8
13.4	8.9	15.4	18.1
11.3	22.6	22.2	9.8
34.4	35.9	12.9	17.9
21.4	25.6	31.8	39.5
27.9	45.4	27.1	7.5
7.5	14.8	9.6	22.3
23.8	23.1	28	20.6
102.7	20.4	12.2	16.4
26.9	17.1	24.1	14.6
22.8	20	19	31
25.9	17.2	12.7	17
22.9	40.4	30.2	26.9
28.6	16.3	19.8	45.1
17.5	17.6	8.7	31.4
6.7	19.7	23.5	23.4
20.8	17.1	17	8.1
6.3	6.3	24.6	11.3
12.8	16.6	11.3	17.4
36.2	17.6	16.4	30.7
26	101.5	3.3	83.7
16	30.3	13.6	21.2
6.6	40.7	17.8	34.2
8.7	21.6	20.9	14.1
15.1	14.1	27	12.8
18.1	24.3	21.2	28
28.7	15	13.1	19.3
32.5	31.4	18.8	18.2
28.4	21.5	12.1	8.1
20.6	16.3	14.3	14.1
32.1	21	17.7	12.1
32.6	21.2	20.8	12.1
16.8	19.1	18.4	15.5
22.8	32	11.3	43.5
18.6	24.1	12.4	13.3
10.8	23.2	27.8	32
17.3	18.9	17	24.6
21.6	17	22.4	36.4
19.8	18.1	7.6	35.6
10.3	10.7	25.5	19.6
22.2	27.1	19.9	9.6
24.4	19.9	30.9	30.5
26.3	29	30.8	30.5
9.7	40.1	24.2	19.6
35.3	24.3	29.9	27.7
18.4	13.5	28.1	31.2
16.8	8.1	13.2	21.5
10.5	19.8	22.7	12.6
13.6	23.5	22.9	27.4
19.7	17.5	25.2	17.9
16.7	36	20.1	16.3
23.5	15.6	23.4	13
14.3	15.7	17.1	97.6
40.1	30.9	13.7	30.9
24.9	35.5	16.4	30
18.4	9.9	25.2	8.7
29.1	19	26.8	22.7
16.9	28.9	25.2	9.2
10.8	33.4	18.7	29.4
10.9	14.6	21	14.1
10	39.6	10	94.7
21.5	29	14.4	25.1
20.6	29	15.3	20.1
25.4	15.9	19.4	34.4
17.8	12.1	18.3	28.3
28.8	10.7	10.5	16.6
7.3	38.8	24.1	10.4
19.8	25	16.1	11.4
22.9	22.3	10.8	27.2
19.8	14.1	5.7	14.1
21.9	21.2	20.2	30.1
14.5	23.3	9.6	20.6
13.3	14.4	20.7	27.3
18.5	26.2	14.6	11.8
28.5	14.1	11.6	19.2
26.7	31	22.3	24.1
35.7	12.9	32.4	15
28.4	19.2	17.7	14.1
24.6	18.4	20.4	36.4
11.8	22.5	25	11.1
20	11.5	21.4	109.4
13.7	37.5	17.7	10.2
21.6	36.8	20.7	21.8
13.9	19.5	26.6	14.8
12.8	22.1	10.5	8.9
17.3	20	20.6	17.9
22.1	18.8	11.6	25.8
8.2	40.6	30.3	15.1
29.8	9.7	19.8	20.4
32.4	22.9	13.3	44.8
29.6	40.3	21.2	20.5
27.6	69.5	16.9	26.8
23.5	33.4	24.2	4.1
24.2	216.2	15.5	260.3
25.1	38.6	31.4	23.1
7.6	10.1	13.4	13.4
17.9	13.4	34.1	26.8
14	12.8	8.3	16
10	93.2	97.5	12.1
24.9	25.9	32.2	28.9
19.8	29.8	26.2	17.2
13.4	30.5	21.6	12
10.3	46	17.8	21.5
30.4	17.2	18.7	24.9
10.1	22.4	14.5	21.4
9.6	16.6	12.6	17.7
35.4	32.6	22.9	155.2
36.2	24.6	23.9	16.9
10.2	14.8	22.8	11.6
26.2	20	23.5	15.4
25.9	17.4	24.1	34.9
12.6	15.7	19.1	29.1
19.7	22.2	24.2	25.1
9.9	19.3	27.7	16.9
9.8	38.5	17.1	11.3
24.4	16.2	26.7	16
14.6	13.3	32.3	25.6
26.1	10.2	25.3	121.1
24.5	25.1	25.8	19.7
14.6	21.9	10.2	42.8
11.2	23.6	26.4	17.7
11.7	82.4	23.4	41.6
29.1	21.7	16.2	21.4
20.2	24.9	22.3	16.4
20.3	25	22.7	31.8
14.7	14.3	17.7	24.8
32.8	9.2	22.7	28.2
21.6	11.7	10.2	22.9
30.6	24	22.3	32.5
22	9.2	18.4	22.7
11	11.1	18.2	16.6
25.3	10	31.1	18.3
28.1	12.8	15.8	21.5
9.7	34.3	29.7	26.9
24.8	33.6	16.9	24.9
94.5	100.1	96.1	38.8
12.7	17.1	26.3	15.2
19.3	9.3	20.5	16.6
27.5	17.4	11.8	27
21.6	28.1	31.9	19.7
34.7	37.7	18.4	24.5
10.3	25.6	23.6	27.9
22.3	23	18	15.6
29.3	32.3	26.4	17.7
14.3	16.2	14.1	19.7
27.5	24.4	13.1	12.3
5.6	25.6	15.8	8.2
29.3	33.4	24.4	33.7
27	8.4	19.8	25.7
21.2	16.8	23.1	260.8
33.7	10.3	20.1	15.4
40.6	29.6	13.5	15.5
12.3	26.4	9.1	19
12.3	22.9	22.6	15.5
96.9	33.2	28.8	11.9
14.8	39	16	21.8
35.2	6.4	13	22.8
20.8	18.2	17.7	25.5
36.9	19.4	10.6	16
14.3	16.9	28.7	9
14	9.4	21	20.3
21.3	16.2	22.9	30.9
20.4	37.8	25.2	13.7
13.6	40.4	30	13.3
11.7	14.4	21.8	29.4
178.7	16.9	13.6	9.4
22.7	30	18.5	24.9
23.7	29.4	22.7	20.9
23.9	27	23.9	27.8
21.6	9.9	18.7	20.9
29.1	24.8	26.6	21.4
28.2	16.4	17.3	14.3
14.8	19.3	12.2	25
19	101.3	15.9	96.4
13	22.1	16.7	14
33.9	16.4	13.8	27.6
38.4	14.7	18.1	11.2
29.6	13.1	18.3	17.3
19.8	21.3	18.3	8.9
14.2	18.4	18.1	20.6
16.1	33.5	12.8	21.9
24.8	14.9	32	25.7
26.7	30.6	17.8	15.6
15.5	10.3	34.8	12.4
20	29.5	22	18.5
25.8	20.8	15.1	21.2
18	11	17.3	9.8
12	9.8	16.4	14.7
18.1	19.4	13.2	17.1
31	13.8	18.8	19.1
14.1	14.7	19.1	18
14.5	15.5	29.1	15.3
20.3	32.4	10.6	24.6
23.3	16.9	28.7	23.4
15.6	10.3	18.3	14
26	28.5	19.5	85.8
8.4	23	29.2	22.6
15.4	30.2	21.9	32.1
97.6	16.3	34.1	24.2
33.4	12.3	19.4	27.6
10.8	14.7	23.5	25.7
35.5	26.8	12.2	30.2
21.8	22.3	22.9	26.9
97.4	98.7	98.7	19.7
23.5	19.5	17.4	19.4
25	17.3	8.6	13
29.4	26.3	7.2	10.6
22.9	19.4	27.9	17
19.7	38.3	25.1	14.5
23	25.7	24.2	25.8
19	24.2	17.2	13.6
29.1	19.8	15.5	19
37	98.4	14.6	22.6
9	12.3	12.1	12.6
14.4	17.5	16.3	10.7
15.6	26.5	14.3	15.5
30	12.9	17.8	21.3
33.9	7.4	278	15.7
26.1	26.9	9.1	21.5
9.9	14.9	14.9	29.4
29	42.7	34.2	21.1
9.6	11.8	17.5	24
26.6	23	19.8	20
24.5	10.9	29.9	47.1
14.1	22.7	8.7	26.9
14	19.2	13.9	24.1
18.9	32.7	19.4	11.2
19.7	23.1	7	22.4
14.6	87.5	14.1	19.9
30.1	29.1	23.8	20.2
20.1	10.6	24.4	27.8
15.3	6.2	13	4.8
32.9	23.4	22.3	22.3
26.8	22.7	14.7	14.7
28.7	13	19.3	28.8
15.8	15.5	20.5	28.9
13.6	23.2	18.3	7.5
14.1	13.6	29.1	20.2
13.1	18.9	19.6	21.1
11.1	29	19.6	16.3
12	14.8	18	23.9
12.8	13.4	11.5	5.9
26.3	19.4	7.4	12.7
26.6	6	22.9	36.5
10.8	21.1	13.3	15.8
14.1	13.1	18.7	28.4
17.3	5.5	2.9	20.4
22.6	15.2	17.2	14.6
9.2	8.6	11.3	16.9
29.9	6.8	10.9	15.9
23.6	10.4	16.5	12.4
32.7	20.4	16.2	36.2
92.2	15.4	17.2	12.8
11.8	39.2	19.6	7.2
8.9	16.8	9.7	21.1
14.7	39.4	14.2	34.2
14.1	18.7	20.8	14.9
16.3	39	25.5	34.2
33.1	33.6	16.5	38.3
11.6	19.3	19.3	25.4
30.8	16.4	28.7	23.1
13.1	18.7	30.9	12.3
15	20.5	19.2	17.4
13.3	10.8	11	11.4
6.9	15	12.7	11.5
9.7	19.6	17.9	31.8
20.7	43.8	20	24.1
17.9	38.6	22.5	16.2
16.4	31.6	20.8	31.5
32.1	22.6	22.8	22.5
6.6	17	20.9	21.4
44.1	7.3	27.7	34.6
[truncated: 3,002 more rows]
