# Supplementary material for: Tau local structure shields an amyloid-forming motif and controls aggregation propensity
Source: Nat Commun. 2019 Jun 7;10:2493. doi: 10.1038/s41467-019-10355-1 (PMC6555816; doi:10.1038/s41467-019-10355-1)
Supplement: Supplementary file 8 — Supplementary Data 6 [file 41467_2019_10355_MOESM8_ESM.xlsx]

## Sheet: WT_raw
#! FIELDS rmsd file.free der_rmsd.lessthan	#! FIELDS rmsd file.free der_rmsd.lessthan	#! FIELDS rmsd file.free der_rmsd.lessthan
0.000000000 5.680590037 -0.000015586	0.000000000 1.624483049 -0.000016570	0.000000000 7.101106536 -0.000039398
0.001000000 5.611756438 -0.000015352	0.001000000 1.600973941 -0.000016553	0.001000000 7.043231711 -0.000038657
0.002000000 5.543760689 -0.000015128	0.002000000 1.577661401 -0.000016537	0.002000000 6.985613929 -0.000037934
0.003000000 5.476621926 -0.000014915	0.003000000 1.554544162 -0.000016524	0.003000000 6.928227068 -0.000037229
0.004000000 5.410338595 -0.000014711	0.004000000 1.531621518 -0.000016513	0.004000000 6.871093312 -0.000036542
0.005000000 5.344900537 -0.000014518	0.005000000 1.508894421 -0.000016504	0.005000000 6.814207515 -0.000035871
0.006000000 5.280303979 -0.000014334	0.006000000 1.486359407 -0.000016497	0.006000000 6.757566648 -0.000035217
0.007000000 5.216558816 -0.000014159	0.007000000 1.464019283 -0.000016492	0.007000000 6.701147061 -0.000034578
0.008000000 5.153653102 -0.000013994	0.008000000 1.441873643 -0.000016490	0.008000000 6.645004943 -0.000033955
0.009000000 5.091590163 -0.000013837	0.009000000 1.419920704 -0.000016489	0.009000000 6.589093254 -0.000033348
0.010000000 5.030369801 -0.000013689	0.010000000 1.398157093 -0.000016491	0.010000000 6.533410780 -0.000032754
0.011000000 4.969977825 -0.000013549	0.011000000 1.376587333 -0.000016495	0.011000000 6.477960578 -0.000032175
0.012000000 4.910428428 -0.000013418	0.012000000 1.355208365 -0.000016502	0.012000000 6.422767563 -0.000031610
0.013000000 4.851712966 -0.000013294	0.013000000 1.334019987 -0.000016510	0.013000000 6.367813162 -0.000031058
0.014000000 4.793828475 -0.000013179	0.014000000 1.313023031 -0.000016521	0.014000000 6.313101608 -0.000030520
0.015000000 4.736770647 -0.000013071	0.015000000 1.292213446 -0.000016534	0.015000000 6.258632447 -0.000029994
0.016000000 4.680543415 -0.000012970	0.016000000 1.271593559 -0.000016550	0.016000000 6.204416255 -0.000029481
0.017000000 4.625138629 -0.000012878	0.017000000 1.251163854 -0.000016567	0.017000000 6.150443659 -0.000028980
0.018000000 4.570555936 -0.000012792	0.018000000 1.230923899 -0.000016587	0.018000000 6.096701778 -0.000028491
0.019000000 4.516787590 -0.000012714	0.019000000 1.210872729 -0.000016610	0.019000000 6.043213115 -0.000028013
0.020000000 4.463853793 -0.000012643	0.020000000 1.191006945 -0.000016634	0.020000000 5.989958798 -0.000027547
0.021000000 4.411725816 -0.000012579	0.021000000 1.171328939 -0.000016661	0.021000000 5.936948652 -0.000027092
0.022000000 4.360411746 -0.000012522	0.022000000 1.151837527 -0.000016691	0.022000000 5.884187633 -0.000026647
0.023000000 4.309926968 -0.000012473	0.023000000 1.132533153 -0.000016723	0.023000000 5.831669313 -0.000026213
0.024000000 4.260242535 -0.000012430	0.024000000 1.113411551 -0.000016757	0.024000000 5.779381651 -0.000025788
0.025000000 4.211356438 -0.000012394	0.025000000 1.094476416 -0.000016794	0.025000000 5.727340538 -0.000025374
0.026000000 4.163262240 -0.000012365	0.026000000 1.075726365 -0.000016833	0.026000000 5.675539943 -0.000024969
0.027000000 4.115973538 -0.000012343	0.027000000 1.057160869 -0.000016875	0.027000000 5.623979923 -0.000024574
0.028000000 4.069482170 -0.000012328	0.028000000 1.038778285 -0.000016919	0.028000000 5.572655648 -0.000024187
0.029000000 4.023787213 -0.000012319	0.029000000 1.020579480 -0.000016966	0.029000000 5.521575564 -0.000023810
0.030000000 3.978890773 -0.000012318	0.030000000 1.002562123 -0.000017015	0.030000000 5.470742881 -0.000023441
0.031000000 3.934758542 -0.000012324	0.031000000 0.984726831 -0.000017067	0.031000000 5.420147087 -0.000023080
0.032000000 3.891414681 -0.000012337	0.032000000 0.967072600 -0.000017122	0.032000000 5.369796621 -0.000022728
0.033000000 3.848824052 -0.000012356	0.033000000 0.949600274 -0.000017180	0.033000000 5.319680483 -0.000022384
0.034000000 3.807008858 -0.000012383	0.034000000 0.932307590 -0.000017240	0.034000000 5.269789751 -0.000022047
0.035000000 3.765955655 -0.000012417	0.035000000 0.915194412 -0.000017303	0.035000000 5.220150470 -0.000021719
0.036000000 3.725662393 -0.000012458	0.036000000 0.898263064 -0.000017369	0.036000000 5.170751330 -0.000021397
0.037000000 3.686132270 -0.000012506	0.037000000 0.881511103 -0.000017438	0.037000000 5.121595332 -0.000021083
0.038000000 3.647359746 -0.000012563	0.038000000 0.864936919 -0.000017510	0.038000000 5.072679346 -0.000020776
0.039000000 3.609358053 -0.000012627	0.039000000 0.848540634 -0.000017585	0.039000000 5.024004792 -0.000020476
0.040000000 3.572105803 -0.000012699	0.040000000 0.832320411 -0.000017663	0.040000000 4.975570877 -0.000020183
0.041000000 3.535574118 -0.000012779	0.041000000 0.816277807 -0.000017745	0.041000000 4.927380377 -0.000019896
0.042000000 3.499789800 -0.000012867	0.042000000 0.800409978 -0.000017829	0.042000000 4.879424710 -0.000019616
0.043000000 3.464739639 -0.000012964	0.043000000 0.784719290 -0.000017917	0.043000000 4.831706045 -0.000019342
0.044000000 3.430428668 -0.000013070	0.044000000 0.769203545 -0.000018008	0.044000000 4.784229165 -0.000019074
0.045000000 3.396866125 -0.000013185	0.045000000 0.753862410 -0.000018102	0.045000000 4.736991977 -0.000018812
0.046000000 3.364031513 -0.000013310	0.046000000 0.738695543 -0.000018200	0.046000000 4.689993715 -0.000018556
0.047000000 3.331933214 -0.000013445	0.047000000 0.723700955 -0.000018301	0.047000000 4.643232429 -0.000018306
0.048000000 3.300542867 -0.000013590	0.048000000 0.708880098 -0.000018406	0.048000000 4.596715693 -0.000018061
0.049000000 3.269884603 -0.000013746	0.049000000 0.694229420 -0.000018515	0.049000000 4.550442093 -0.000017822
0.050000000 3.239965638 -0.000013914	0.050000000 0.679752119 -0.000018627	0.050000000 4.504398909 -0.000017588
0.051000000 3.210759249 -0.000014094	0.051000000 0.665445263 -0.000018744	0.051000000 4.458601022 -0.000017359
0.052000000 3.182254064 -0.000014286	0.052000000 0.651311641 -0.000018864	0.052000000 4.413039519 -0.000017135
0.053000000 3.154478795 -0.000014492	0.053000000 0.637345818 -0.000018989	0.053000000 4.367715019 -0.000016916
0.054000000 3.127373923 -0.000014711	0.054000000 0.623550686 -0.000019117	0.054000000 4.322629103 -0.000016702
0.055000000 3.100971098 -0.000014943	0.055000000 0.609923982 -0.000019250	0.055000000 4.277780214 -0.000016493
0.056000000 3.075271536 -0.000015192	0.056000000 0.596464890 -0.000019388	0.056000000 4.233169877 -0.000016288
0.057000000 3.050258258 -0.000015456	0.057000000 0.583173638 -0.000019530	0.057000000 4.188805507 -0.000016088
0.058000000 3.025916695 -0.000015737	0.058000000 0.570049797 -0.000019676	0.058000000 4.144677572 -0.000015892
0.059000000 3.002242085 -0.000016034	0.059000000 0.557092802 -0.000019827	0.059000000 4.100792226 -0.000015701
0.060000000 2.979235745 -0.000016351	0.060000000 0.544301523 -0.000019984	0.060000000 4.057143771 -0.000015514
0.061000000 2.956877657 -0.000016686	0.061000000 0.531676306 -0.000020145	0.061000000 4.013735135 -0.000015331
0.062000000 2.935191625 -0.000017042	0.062000000 0.519214892 -0.000020311	0.062000000 3.970566756 -0.000015152
0.063000000 2.914141495 -0.000017420	0.063000000 0.506919279 -0.000020483	0.063000000 3.927631868 -0.000014977
0.064000000 2.893721621 -0.000017820	0.064000000 0.494788367 -0.000020661	0.064000000 3.884936175 -0.000014806
0.065000000 2.873950975 -0.000018246	0.065000000 0.482820111 -0.000020844	0.065000000 3.842479123 -0.000014639
0.066000000 2.854800629 -0.000018697	0.066000000 0.471014286 -0.000021033	0.066000000 3.800260643 -0.000014475
0.067000000 2.836263783 -0.000019175	0.067000000 0.459369729 -0.000021228	0.067000000 3.758280681 -0.000014315
0.068000000 2.818339191 -0.000019683	0.068000000 0.447885130 -0.000021429	0.068000000 3.716540531 -0.000014159
0.069000000 2.801011787 -0.000020221	0.069000000 0.436562577 -0.000021637	0.069000000 3.675042699 -0.000014006
0.070000000 2.784266858 -0.000020790	0.070000000 0.425400429 -0.000021851	0.070000000 3.633776014 -0.000013856
0.071000000 2.768105396 -0.000021395	0.071000000 0.414395934 -0.000022073	0.071000000 3.592749297 -0.000013710
0.072000000 2.752501219 -0.000022034	0.072000000 0.403552039 -0.000022301	0.072000000 3.551957583 -0.000013567
0.073000000 2.737447684 -0.000022711	0.073000000 0.392867651 -0.000022537	0.073000000 3.511407272 -0.000013427
0.074000000 2.722936199 -0.000023427	0.074000000 0.382339715 -0.000022781	0.074000000 3.471099081 -0.000013291
0.075000000 2.708958053 -0.000024185	0.075000000 0.371969356 -0.000023033	0.075000000 3.431027401 -0.000013157
0.076000000 2.695496249 -0.000024986	0.076000000 0.361755121 -0.000023293	0.076000000 3.391189509 -0.000013027
0.077000000 2.682539895 -0.000025832	0.077000000 0.351697120 -0.000023562	0.077000000 3.351586941 -0.000012899
0.078000000 2.670086828 -0.000026726	0.078000000 0.341795086 -0.000023839	0.078000000 3.312228613 -0.000012775
0.079000000 2.658101875 -0.000027668	0.079000000 0.332045816 -0.000024126	0.079000000 3.273104438 -0.000012653
0.080000000 2.646594608 -0.000028661	0.080000000 0.322452687 -0.000024422	0.080000000 3.234220229 -0.000012534
0.081000000 2.635538547 -0.000029706	0.081000000 0.313012707 -0.000024729	0.081000000 3.195575576 -0.000012418
0.082000000 2.624913536 -0.000030801	0.082000000 0.303726301 -0.000025046	0.082000000 3.157167489 -0.000012305
0.083000000 2.614714443 -0.000031948	0.083000000 0.294590984 -0.000025374	0.083000000 3.118999467 -0.000012194
0.084000000 2.604928384 -0.000033149	0.084000000 0.285608873 -0.000025713	0.084000000 3.081064573 -0.000012086
0.085000000 2.595536870 -0.000034400	0.085000000 0.276777195 -0.000026065	0.085000000 3.043365464 -0.000011980
0.086000000 2.586513876 -0.000035697	0.086000000 0.268097040 -0.000026428	0.086000000 3.005905389 -0.000011877
0.087000000 2.577854228 -0.000037039	0.087000000 0.259565954 -0.000026805	0.087000000 2.968684302 -0.000011776
0.088000000 2.569531690 -0.000038418	0.088000000 0.251185510 -0.000027195	0.088000000 2.931702775 -0.000011678
0.089000000 2.561540418 -0.000039831	0.089000000 0.242953312 -0.000027600	0.089000000 2.894953137 -0.000011582
0.090000000 2.553836812 -0.000041259	0.090000000 0.234869243 -0.000028019	0.090000000 2.858442526 -0.000011488
0.091000000 2.546426845 -0.000042699	0.091000000 0.226931711 -0.000028454	0.091000000 2.822170792 -0.000011397
0.092000000 2.539286616 -0.000044136	0.092000000 0.219140056 -0.000028905	0.092000000 2.786133706 -0.000011308
0.093000000 2.532396264 -0.000045554	0.093000000 0.211497870 -0.000029374	0.093000000 2.750333855 -0.000011221
0.094000000 2.525717566 -0.000046924	0.094000000 0.204001453 -0.000029861	0.094000000 2.714770636 -0.000011137
0.095000000 2.519257266 -0.000048239	0.095000000 0.196650568 -0.000030367	0.095000000 2.679443347 -0.000011054
0.096000000 2.512977304 -0.000049467	0.096000000 0.189443612 -0.000030893	0.096000000 2.644355089 -0.000010974
0.097000000 2.506866763 -0.000050589	0.097000000 0.182381139 -0.000031440	0.097000000 2.609501301 -0.000010896
0.098000000 2.500891237 -0.000051572	0.098000000 0.175463084 -0.000032010	0.098000000 2.574884417 -0.000010820
0.099000000 2.495025494 -0.000052391	0.099000000 0.168687105 -0.000032603	0.099000000 2.540504870 -0.000010746
0.100000000 2.489261147 -0.000053030	0.100000000 0.162053389 -0.000033221	0.100000000 2.506362630 -0.000010673
0.101000000 2.483570494 -0.000053468	0.101000000 0.155561521 -0.000033866	0.101000000 2.472455715 -0.000010603
0.102000000 2.477926405 -0.000053687	0.102000000 0.149212378 -0.000034539	0.102000000 2.438785419 -0.000010535
0.103000000 2.472310504 -0.000053679	0.103000000 0.143002533 -0.000035242	0.103000000 2.405352944 -0.000010469
0.104000000 2.466690738 -0.000053434	0.104000000 0.136932963 -0.000035976	0.104000000 2.372153577 -0.000010404
0.105000000 2.461048581 -0.000052960	0.105000000 0.131004250 -0.000036745	0.105000000 2.339190569 -0.000010342
0.106000000 2.455353923 -0.000052259	0.106000000 0.125212311 -0.000037549	0.106000000 2.306459349 -0.000010281
0.107000000 2.449588561 -0.000051352	0.107000000 0.119559406 -0.000038391	0.107000000 2.273969242 -0.000010222
0.108000000 2.443722477 -0.000050254	0.108000000 0.114044055 -0.000039275	0.108000000 2.241712823 -0.000010165
0.109000000 2.437731607 -0.000048989	0.109000000 0.108666001 -0.000040203	0.109000000 2.209693136 -0.000010110
0.110000000 2.431593186 -0.000047585	0.110000000 0.103426103 -0.000041178	0.110000000 2.177905863 -0.000010057
0.111000000 2.425287167 -0.000046070	0.111000000 0.098322418 -0.000042204	0.111000000 2.146357734 -0.000010005
0.112000000 2.418774507 -0.000044466	0.112000000 0.093354404 -0.000043285	0.112000000 2.115042832 -0.000009955
0.113000000 2.412042163 -0.000042804	0.113000000 0.088520738 -0.000044424	0.113000000 2.083963638 -0.000009907
0.114000000 2.405060604 -0.000041106	0.114000000 0.083821481 -0.000045627	0.114000000 2.053123242 -0.000009860
0.115000000 2.397806333 -0.000039394	0.115000000 0.079255612 -0.000046899	0.115000000 2.022517275 -0.000009816
0.116000000 2.390249661 -0.000037687	0.116000000 0.074824926 -0.000048246	0.116000000 1.992143037 -0.000009772
0.117000000 2.382374880 -0.000036003	0.117000000 0.070528004 -0.000049675	0.117000000 1.962007209 -0.000009731
0.118000000 2.374158218 -0.000034355	0.118000000 0.066363095 -0.000051193	0.118000000 1.932104307 -0.000009691
0.119000000 2.365569884 -0.000032751	0.119000000 0.062328566 -0.000052807	0.119000000 1.902438086 -0.000009653
0.120000000 2.356598943 -0.000031203	0.120000000 0.058426331 -0.000054528	0.120000000 1.873006558 -0.000009616
0.121000000 2.347212523 -0.000029714	0.121000000 0.054655913 -0.000056367	0.121000000 1.843807754 -0.000009581
0.122000000 2.337390240 -0.000028288	0.122000000 0.051015427 -0.000058335	0.122000000 1.814843294 -0.000009548
0.123000000 2.327116144 -0.000026927	0.123000000 0.047502950 -0.000060445	0.123000000 1.786115649 -0.000009516
0.124000000 2.316373366 -0.000025635	0.124000000 0.044121639 -0.000062715	0.124000000 1.757622193 -0.000009486
0.125000000 2.305137176 -0.000024408	0.125000000 0.040869969 -0.000065162	0.125000000 1.729362189 -0.000009458
0.126000000 2.293393207 -0.000023247	0.126000000 0.037745468 -0.000067808	0.126000000 1.701340484 -0.000009431
0.127000000 2.281128698 -0.000022151	0.127000000 0.034749301 -0.000070677	0.127000000 1.673549018 -0.000009406
0.128000000 2.268327256 -0.000021117	0.128000000 0.031879612 -0.000073798	0.128000000 1.645993276 -0.000009382
0.129000000 2.254975004 -0.000020143	0.129000000 0.029138344 -0.000077207	0.129000000 1.618671253 -0.000009360
0.130000000 2.241058979 -0.000019225	0.130000000 0.026522465 -0.000080943	0.130000000 1.591584372 -0.000009339
0.131000000 2.226568991 -0.000018363	0.131000000 0.024033298 -0.000085057	0.131000000 1.564727684 -0.000009320
0.132000000 2.211494416 -0.000017551	0.132000000 0.021668107 -0.000089606	0.132000000 1.538106976 -0.000009303
0.133000000 2.195824905 -0.000016789	0.133000000 0.019428986 -0.000094665	0.133000000 1.511717627 -0.000009287
0.134000000 2.179557121 -0.000016072	0.134000000 0.017311820 -0.000100318	0.134000000 1.485563318 -0.000009273
0.135000000 2.162684861 -0.000015398	0.135000000 0.015321459 -0.000106688	0.135000000 1.459642517 -0.000009260
0.136000000 2.145203821 -0.000014765	0.136000000 0.013453863 -0.000113908	0.136000000 1.433954588 -0.000009249
0.137000000 2.127110111 -0.000014171	0.137000000 0.011711008 -0.000122168	0.137000000 1.408501531 -0.000009240
0.138000000 2.108403775 -0.000013611	0.138000000 0.010089138 -0.000131699	0.138000000 1.383282560 -0.000009232
0.139000000 2.089084544 -0.000013086	0.139000000 0.008591289 -0.000142829	0.139000000 1.358295707 -0.000009226
0.140000000 2.069155541 -0.000012591	0.140000000 0.007214173 -0.000155983	0.140000000 1.333540861 -0.000009221
0.141000000 2.048618122 -0.000012126	0.141000000 0.005958583 -0.000171775	0.141000000 1.309017897 -0.000009218
0.142000000 2.027479597 -0.000011689	0.142000000 0.004824991 -0.000191087	0.142000000 1.284729202 -0.000009217
0.143000000 2.005747064 -0.000011277	0.143000000 0.003810155 -0.000215219	0.143000000 1.260674197 -0.000009217
0.144000000 1.983433099 -0.000010889	0.144000000 0.002917239 -0.000246268	0.144000000 1.236848699 -0.000009220
0.145000000 1.960542751 -0.000010524	0.145000000 0.002143770 -0.000287669	0.145000000 1.213257908 -0.000009223
0.146000000 1.937087232 -0.000010180	0.146000000 0.001489815 -0.000345638	0.146000000 1.189898514 -0.000009229
0.147000000 1.913081025 -0.000009856	0.147000000 0.000954836 -0.000432591	0.147000000 1.166772018 -0.000009236
0.148000000 1.888535357 -0.000009551	0.148000000 0.000539054 -0.000577524	0.148000000 1.143877671 -0.000009245
0.149000000 1.863464809 -0.000009263	0.149000000 0.000241813 -0.000867359	0.149000000 1.121214868 -0.000009256
0.150000000 1.837891744 -0.000008991	0.150000000 0.000062004 -0.001736032	0.150000000 1.098781519 -0.000009269
0.151000000 1.811827305 -0.000008735	0.151000000 0.000000000 -1.324012607	0.151000000 1.076577613 -0.000009283
0.152000000 1.785289717 -0.000008493	0.152000000 0.000055749 0.001745537	0.152000000 1.054608634 -0.000009299
0.153000000 1.758300021 -0.000008266	0.153000000 0.000227562 0.000873648	0.153000000 1.032871780 -0.000009318
0.154000000 1.730875997 -0.000008050	0.154000000 0.000516744 0.000583196	0.154000000 1.011366042 -0.000009338
0.155000000 1.703045893 -0.000007847	0.155000000 0.000921926 0.000438048	0.155000000 0.990091899 -0.000009360
0.156000000 1.674824206 -0.000007656	0.156000000 0.001443369 0.000350978	0.156000000 0.969046746 -0.000009384
0.157000000 1.646237081 -0.000007475	0.157000000 0.002079863 0.000292958	0.157000000 0.948233733 -0.000009410
0.158000000 1.617305895 -0.000007305	0.158000000 0.002832756 0.000251513	0.158000000 0.927651361 -0.000009438
0.159000000 1.588056194 -0.000007144	0.159000000 0.003700694 0.000220439	0.159000000 0.907301334 -0.000009468
0.160000000 1.558511649 -0.000006993	0.160000000 0.004682304 0.000196286	0.160000000 0.887181536 -0.000009501
0.161000000 1.528694730 -0.000006850	0.161000000 0.005778186 0.000176970	0.161000000 0.867292703 -0.000009535
0.162000000 1.498631646 -0.000006716	0.162000000 0.006988677 0.000161169	0.162000000 0.847634709 -0.000009572
0.163000000 1.468348639 -0.000006589	0.163000000 0.008312411 0.000148009	0.163000000 0.828207012 -0.000009611
0.164000000 1.437864526 -0.000006470	0.164000000 0.009750180 0.000136876	0.164000000 0.809008903 -0.000009653
0.165000000 1.407213544 -0.000006359	0.165000000 0.011300664 0.000127340	0.165000000 0.790042050 -0.000009697
0.166000000 1.376419134 -0.000006254	0.166000000 0.012964775 0.000119077	0.166000000 0.771304135 -0.000009743
0.167000000 1.345503349 -0.000006156	0.167000000 0.014741704 0.000111850	0.167000000 0.752795028 -0.000009792
0.168000000 1.314492233 -0.000006064	0.168000000 0.016629959 0.000105479	0.168000000 0.734518161 -0.000009843
0.169000000 1.283412799 -0.000005978	0.169000000 0.018630477 0.000099819	0.169000000 0.716468823 -0.000009898
0.170000000 1.252294328 -0.000005898	0.170000000 0.020744286 0.000094756	0.170000000 0.698649967 -0.000009955
0.171000000 1.221155052 -0.000005824	0.171000000 0.022968564 0.000090204	0.171000000 0.681059415 -0.000010015
0.172000000 1.190021004 -0.000005755	0.172000000 0.025305197 0.000086087	0.172000000 0.663697755 -0.000010077
0.173000000 1.158919297 -0.000005692	0.173000000 0.027752921 0.000082347	0.173000000 0.646565867 -0.000010143
0.174000000 1.127873238 -0.000005634	0.174000000 0.030313217 0.000078933	0.174000000 0.629661982 -0.000010212
0.175000000 1.096904461 -0.000005580	0.175000000 0.032983916 0.000075807	0.175000000 0.612986439 -0.000010284
0.176000000 1.066039002 -0.000005532	0.176000000 0.035766679 0.000072932	0.176000000 0.596539167 -0.000010359
0.177000000 1.035298542 -0.000005489	0.177000000 0.038658228 0.000070282	0.177000000 0.580320797 -0.000010438
0.178000000 1.004706387 -0.000005450	0.178000000 0.041661132 0.000067829	0.178000000 0.564330069 -0.000010521
0.179000000 0.974285048 -0.000005416	0.179000000 0.044774622 0.000065554	0.179000000 0.548568783 -0.000010607
0.180000000 0.944054323 -0.000005387	0.180000000 0.047997447 0.000063438	0.180000000 0.533033726 -0.000010697
0.181000000 0.914037029 -0.000005363	0.181000000 0.051329119 0.000061466	0.181000000 0.517725953 -0.000010791
0.182000000 0.884253839 -0.000005343	0.182000000 0.054770827 0.000059622	0.182000000 0.502646482 -0.000010889
0.183000000 0.854723605 -0.000005327	0.183000000 0.058322906 0.000057895	0.183000000 0.487795296 -0.000010992
0.184000000 0.825465549 -0.000005316	0.184000000 0.061984294 0.000056275	0.184000000 0.473170944 -0.000011098
0.185000000 0.796502971 -0.000005310	0.185000000 0.065754694 0.000054752	0.185000000 0.458773566 -0.000011210
0.186000000 0.767850566 -0.000005309	0.186000000 0.069634444 0.000053318	0.186000000 0.444602661 -0.000011327
0.187000000 0.739524814 -0.000005312	0.187000000 0.073622779 0.000051965	0.187000000 0.430660773 -0.000011448
0.188000000 0.711545631 -0.000005320	0.188000000 0.077720000 0.000050687	0.188000000 0.416943533 -0.000011575
0.189000000 0.683930747 -0.000005333	0.189000000 0.081924940 0.000049478	0.189000000 0.403453410 -0.000011707
0.190000000 0.656695431 -0.000005350	0.190000000 0.086240408 0.000048332	0.190000000 0.390187225 -0.000011846
0.191000000 0.629856293 -0.000005374	0.191000000 0.090663871 0.000047245	0.191000000 0.377149271 -0.000011990
0.192000000 0.603427407 -0.000005402	0.192000000 0.095195490 0.000046213	0.192000000 0.364336174 -0.000012141
0.193000000 0.577425453 -0.000005436	0.193000000 0.099834858 0.000045231	0.193000000 0.351750047 -0.000012298
0.194000000 0.551864513 -0.000005476	0.194000000 0.104583421 0.000044297	0.194000000 0.339387962 -0.000012463
0.195000000 0.526757311 -0.000005521	0.195000000 0.109437808 0.000043407	0.195000000 0.327251992 -0.000012635
0.196000000 0.502118919 -0.000005573	0.196000000 0.114402158 0.000042557	0.196000000 0.315340599 -0.000012814
0.197000000 0.477959376 -0.000005632	0.197000000 0.119475315 0.000041746	0.197000000 0.303654145 -0.000013002
0.198000000 0.454292990 -0.000005698	0.198000000 0.124653915 0.000040971	0.198000000 0.292192661 -0.000013199
0.199000000 0.431131810 -0.000005771	0.199000000 0.129941459 0.000040230	0.199000000 0.280955184 -0.000013405
0.200000000 0.408487120 -0.000005852	0.200000000 0.135337126 0.000039520	0.200000000 0.269942147 -0.000013620
0.201000000 0.386367041 -0.000005942	0.201000000 0.140839400 0.000038840	0.201000000 0.259152681 -0.000013846
0.202000000 0.364785194 -0.000006041	0.202000000 0.146450461 0.000038188	0.202000000 0.248588460 -0.000014083
0.203000000 0.343750723 -0.000006149	0.203000000 0.152167238 0.000037563	0.203000000 0.238247570 -0.000014332
0.204000000 0.323273198 -0.000006269	0.204000000 0.157991691 0.000036963	0.204000000 0.228129439 -0.000014592
0.205000000 0.303360836 -0.000006400	0.205000000 0.163924605 0.000036386	0.205000000 0.218234958 -0.000014866
0.206000000 0.284023847 -0.000006544	0.206000000 0.169964844 0.000035831	0.206000000 0.208562802 -0.000015154
0.207000000 0.265269995 -0.000006701	0.207000000 0.176112997 0.000035298	0.207000000 0.199114468 -0.000015457
0.208000000 0.247107196 -0.000006874	0.208000000 0.182367222 0.000034785	0.208000000 0.189888590 -0.000015776
0.209000000 0.229542878 -0.000007064	0.209000000 0.188729615 0.000034290	0.209000000 0.180885361 -0.000016112
0.210000000 0.212584302 -0.000007273	0.210000000 0.195199496 0.000033814	0.210000000 0.172103906 -0.000016467
0.211000000 0.196236940 -0.000007503	0.211000000 0.201776372 0.000033355	0.211000000 0.163544749 -0.000016842
0.212000000 0.180508649 -0.000007757	0.212000000 0.208461474 0.000032912	0.212000000 0.155207147 -0.000017238
0.213000000 0.165407140 -0.000008037	0.213000000 0.215252375 0.000032485	0.213000000 0.147090423 -0.000017657
0.214000000 0.150937135 -0.000008349	0.214000000 0.222152327 0.000032073	0.214000000 0.139195062 -0.000018101
0.215000000 0.137102906 -0.000008695	0.215000000 0.229159375 0.000031675	0.215000000 0.131521145 -0.000018573
0.216000000 0.123910723 -0.000009082	0.216000000 0.236272162 0.000031290	0.216000000 0.124067494 -0.000019074
0.217000000 0.111365198 -0.000009516	0.217000000 0.243491441 0.000030919	0.217000000 0.116835309 -0.000019607
0.218000000 0.099472020 -0.000010005	0.218000000 0.250817848 0.000030560	0.218000000 0.109822818 -0.000020176
0.219000000 0.088232422 -0.000010560	0.219000000 0.258251863 0.000030213	0.219000000 0.103029526 -0.000020783
0.220000000 0.077653465 -0.000011193	0.220000000 0.265795218 0.000029877	0.220000000 0.096457344 -0.000021433
0.221000000 0.067739541 -0.000011920	0.221000000 0.273442727 0.000029552	0.221000000 0.090104288 -0.000022130
0.222000000 0.058490540 -0.000012765	0.222000000 0.281198127 0.000029237	0.222000000 0.083970089 -0.000022878
0.223000000 0.049910720 -0.000013754	0.223000000 0.289060777 0.000028933	0.223000000 0.078054556 -0.000023685
0.224000000 0.042003997 -0.000014928	0.224000000 0.297029634 0.000028638	0.224000000 0.072358956 -0.000024555
0.225000000 0.034774197 -0.000016341	0.225000000 0.305103965 0.000028353	0.225000000 0.066880194 -0.000025498
0.226000000 0.028221100 -0.000018072	0.226000000 0.313286647 0.000028077	0.226000000 0.061620904 -0.000026521
0.227000000 0.022347696 -0.000020239	0.227000000 0.321577565 0.000027809	0.227000000 0.056578407 -0.000027636
0.228000000 0.017156931 -0.000023025	0.228000000 0.329975862 0.000027549	0.228000000 0.051753908 -0.000028854
0.229000000 0.012648865 -0.000026737	0.229000000 0.338479988 0.000027298	0.229000000 0.047145391 -0.000030191
0.230000000 0.008822579 -0.000031918	0.230000000 0.347090546 0.000027054	0.230000000 0.042755382 -0.000031664
0.231000000 0.005684323 -0.000039645	0.231000000 0.355808042 0.000026818	0.231000000 0.038580384 -0.000033295
0.232000000 0.003229715 -0.000052392	0.232000000 0.364631583 0.000026589	0.232000000 0.034622361 -0.000035110
0.233000000 0.001463286 -0.000077343	0.233000000 0.373560720 0.000026367	0.233000000 0.030880122 -0.000037141
0.234000000 0.000388227 -0.000147988	0.234000000 0.382600219 0.000026152	0.234000000 0.027353262 -0.000039428
0.235000000 0.000000000 -0.001735667	0.235000000 0.391742485 0.000025943	0.235000000 0.024042554 -0.000042023
0.236000000 0.000301022 0.000178346	0.236000000 0.400994705 0.000025741	0.236000000 0.020946185 -0.000044991
0.237000000 0.001289971 0.000084854	0.237000000 0.410350833 0.000025544	0.237000000 0.018065516 -0.000048418
0.238000000 0.002965487 0.000055702	0.238000000 0.419815405 0.000025354	0.238000000 0.015399655 -0.000052419
0.239000000 0.005328774 0.000041490	0.239000000 0.429386844 0.000025169	0.239000000 0.012947774 -0.000057148
0.240000000 0.008378979 0.000033084	0.240000000 0.439063680 0.000024991	0.240000000 0.010707948 -0.000062821
0.241000000 0.012116631 0.000027534	0.241000000 0.448848328 0.000024817	0.241000000 0.008683260 -0.000069753
0.242000000 0.016542145 0.000023601	0.242000000 0.458740422 0.000024649	0.242000000 0.006870929 -0.000078411
0.243000000 0.021653068 0.000020670	0.243000000 0.468740534 0.000024485	0.243000000 0.005270875 -0.000089526
0.244000000 0.027444345 0.000018403	0.244000000 0.478847162 0.000024327	0.244000000 0.003883023 -0.000104314
0.245000000 0.033919949 0.000016601	0.245000000 0.489059884 0.000024173	0.245000000 0.002707916 -0.000124952
0.246000000 0.041075743 0.000015134	0.246000000 0.499376946 0.000024025	0.246000000 0.001743711 -0.000155749
0.247000000 0.048906877 0.000013919	0.247000000 0.509801008 0.000023880	0.247000000 0.000991509 -0.000206651
0.248000000 0.057417420 0.000012897	0.248000000 0.520330121 0.000023741	0.248000000 0.000450556 -0.000306833
0.249000000 0.066598846 0.000012026	0.249000000 0.530963548 0.000023606	0.249000000 0.000119981 -0.000594808
0.250000000 0.076460135 0.000011276	0.250000000 0.541706055 0.000023475	0.250000000 0.000000000 -0.009460080
0.251000000 0.086988454 0.000010625	0.251000000 0.552553528 0.000023348	0.251000000 0.000088633 0.000681868
0.252000000 0.098184344 0.000010054	0.252000000 0.563508503 0.000023226	0.252000000 0.000387140 0.000329425
0.253000000 0.110047958 0.000009551	0.253000000 0.574566689 0.000023107	0.253000000 0.000893638 0.000217365
0.254000000 0.122568731 0.000009104	0.254000000 0.585733649 0.000022992	0.254000000 0.001609784 0.000162296
0.255000000 0.135752720 0.000008706	0.255000000 0.597000866 0.000022882	0.255000000 0.002533792 0.000129570
0.256000000 0.149589029 0.000008349	0.256000000 0.608375739 0.000022774	0.256000000 0.003665357 0.000107886
0.257000000 0.164080276 0.000008028	0.257000000 0.619853548 0.000022671	0.257000000 0.005003130 0.000092470
0.258000000 0.179223797 0.000007738	0.258000000 0.631437774 0.000022571	0.258000000 0.006548733 0.000080946
0.259000000 0.195013140 0.000007475	0.259000000 0.643129125 0.000022475	0.259000000 0.008300458 0.000072009
0.260000000 0.211443456 0.000007236	0.260000000 0.654924318 0.000022382	0.260000000 0.010258055 0.000064878
0.261000000 0.228513521 0.000007019	0.261000000 0.666821758 0.000022293	0.261000000 0.012420383 0.000059058
0.262000000 0.246212869 0.000006820	0.262000000 0.678821803 0.000022207	0.262000000 0.014788336 0.000054218
0.263000000 0.264546296 0.000006638	0.263000000 0.690927329 0.000022124	0.263000000 0.017360471 0.000050131
0.264000000 0.283505481 0.000006472	0.264000000 0.703138194 0.000022044	0.264000000 0.020136309 0.000046636
0.265000000 0.303085876 0.000006320	0.265000000 0.715453629 0.000021968	0.265000000 0.023116048 0.000043613
0.266000000 0.323280068 0.000006180	0.266000000 0.727871218 0.000021895	0.266000000 0.026299315 0.000040974
0.267000000 0.344090447 0.000006052	0.267000000 0.740393093 0.000021824	0.267000000 0.029684840 0.000038650
0.268000000 0.365505522 0.000005934	0.268000000 0.753015385 0.000021757	0.268000000 0.033272798 0.000036589
0.269000000 0.387519590 0.000005825	0.269000000 0.765741615 0.000021693	0.269000000 0.037062494 0.000034749
0.270000000 0.410133425 0.000005725	0.270000000 0.778570069 0.000021632	0.270000000 0.041053108 0.000033097
0.271000000 0.433338501 0.000005634	0.271000000 0.791496686 0.000021574	0.271000000 0.045244327 0.000031606
0.272000000 0.457129144 0.000005550	0.272000000 0.804526667 0.000021519	0.272000000 0.049635001 0.000030254
0.273000000 0.481499430 0.000005473	0.273000000 0.817656863 0.000021466	0.273000000 0.054225586 0.000029023
0.274000000 0.506441722 0.000005403	0.274000000 0.830889972 0.000021417	0.274000000 0.059014119 0.000027898
0.275000000 0.531951310 0.000005339	0.275000000 0.844222348 0.000021370	0.275000000 0.064001539 0.000026865
0.276000000 0.558024444 0.000005280	0.276000000 0.857657192 0.000021326	0.276000000 0.069187099 0.000025915
0.277000000 0.584654053 0.000005227	0.277000000 0.871190398 0.000021284	0.277000000 0.074568604 0.000025039
0.278000000 0.611828307 0.000005179	0.278000000 0.884823192 0.000021245	0.278000000 0.080147563 0.000024227
0.279000000 0.639549305 0.000005136	0.279000000 0.898556008 0.000021209	0.279000000 0.085922184 0.000023474
0.280000000 0.667801758 0.000005097	0.280000000 0.912384583 0.000021176	0.280000000 0.091892072 0.000022774
0.281000000 0.696583515 0.000005063	0.281000000 0.926312240 0.000021145	0.281000000 0.098057842 0.000022121
0.282000000 0.725886657 0.000005033	0.282000000 0.940337226 0.000021117	0.282000000 0.104417369 0.000021512
0.283000000 0.755701074 0.000005007	0.283000000 0.954459241 0.000021092	0.283000000 0.110970217 0.000020942
0.284000000 0.786023671 0.000004984	0.284000000 0.968680318 0.000021069	0.284000000 0.117715832 0.000020408
0.285000000 0.816848725 0.000004966	0.285000000 0.982996413 0.000021049	0.285000000 0.124653988 0.000019906
0.286000000 0.848161409 0.000004950	0.286000000 0.997408067 0.000021031	0.286000000 0.131783507 0.000019435
0.287000000 0.879955266 0.000004939	0.287000000 1.011917022 0.000021015	0.287000000 0.139103819 0.000018991
0.288000000 0.912229648 0.000004930	0.288000000 1.026518664 0.000021003	0.288000000 0.146614877 0.000018572
0.289000000 0.944970180 0.000004925	0.289000000 1.041212303 0.000020993	0.289000000 0.154314955 0.000018178
0.290000000 0.978165482 0.000004923	0.290000000 1.055999774 0.000020985	0.290000000 0.162203850 0.000017805
0.291000000 1.011815770 0.000004924	0.291000000 1.070881156 0.000020980	0.291000000 0.170280769 0.000017452
0.292000000 1.045909690 0.000004928	0.292000000 1.085852377 0.000020977	0.292000000 0.178544642 0.000017118
0.293000000 1.080435214 0.000004935	0.293000000 1.100914043 0.000020977	0.293000000 0.186995481 0.000016801
0.294000000 1.115386235 0.000004945	0.294000000 1.116068234 0.000020979	0.294000000 0.195632982 0.000016501
0.295000000 1.150748246 0.000004957	0.295000000 1.131311030 0.000020984	0.295000000 0.204455237 0.000016216
0.296000000 1.186515609 0.000004973	0.296000000 1.146643288 0.000020992	0.296000000 0.213461784 0.000015946
0.297000000 1.222680233 0.000004991	0.297000000 1.162061103 0.000021002	0.297000000 0.222652387 0.000015689
0.298000000 1.259232051 0.000005012	0.298000000 1.177568883 0.000021014	0.298000000 0.232025508 0.000015444
0.299000000 1.296155428 0.000005035	0.299000000 1.193162101 0.000021029	0.299000000 0.241581222 0.000015211
0.300000000 1.333446475 0.000005061	0.300000000 1.208840993 0.000021047	0.300000000 0.251318073 0.000014990
0.301000000 1.371096810 0.000005090	0.301000000 1.224606988 0.000021067	0.301000000 0.261234123 0.000014779
0.302000000 1.409095262 0.000005122	0.302000000 1.240452539 0.000021089	0.302000000 0.271331362 0.000014577
0.303000000 1.447431641 0.000005156	0.303000000 1.256386605 0.000021114	0.303000000 0.281606683 0.000014386
0.304000000 1.486091522 0.000005193	0.304000000 1.272402143 0.000021142	0.304000000 0.292059858 0.000014203
0.305000000 1.525068760 0.000005233	0.305000000 1.288498427 0.000021172	0.305000000 0.302689907 0.000014028
0.306000000 1.564356018 0.000005275	0.306000000 1.304674130 0.000021204	0.306000000 0.313496149 0.000013862
0.307000000 1.603934727 0.000005320	0.307000000 1.320931096 0.000021240	0.307000000 0.324478039 0.000013703
0.308000000 1.643792189 0.000005368	0.308000000 1.337263700 0.000021277	0.308000000 0.335633419 0.000013552
0.309000000 1.683924098 0.000005419	0.309000000 1.353670411 0.000021318	0.309000000 0.346962706 0.000013407
0.310000000 1.724318761 0.000005472	0.310000000 1.370156905 0.000021361	0.310000000 0.358463819 0.000013269
0.311000000 1.764958674 0.000005528	0.311000000 1.386715854 0.000021407	0.311000000 0.370136824 0.000013137
0.312000000 1.805843623 0.000005588	0.312000000 1.403352428 0.000021455	0.312000000 0.381980194 0.000013012
0.313000000 1.846954397 0.000005650	0.313000000 1.420059676 0.000021506	0.313000000 0.393993401 0.000012892
0.314000000 1.888283052 0.000005714	0.314000000 1.436837917 0.000021560	0.314000000 0.406174637 0.000012777
0.315000000 1.929815860 0.000005782	0.315000000 1.453687602 0.000021617	0.315000000 0.418523459 0.000012668
0.316000000 1.971544935 0.000005853	0.316000000 1.470606599 0.000021676	0.316000000 0.431038715 0.000012564
0.317000000 2.013446659 0.000005927	0.317000000 1.487592581 0.000021738	0.317000000 0.443719721 0.000012465
0.318000000 2.055519070 0.000006004	0.318000000 1.504642538 0.000021803	0.318000000 0.456565073 0.000012370
0.319000000 2.097755929 0.000006085	0.319000000 1.521758268 0.000021870	0.319000000 0.469572734 0.000012280
0.320000000 2.140135125 0.000006168	0.320000000 1.538935643 0.000021941	0.320000000 0.482743134 0.000012195
0.321000000 2.182646895 0.000006255	0.321000000 1.556176553 0.000022015	0.321000000 0.496075317 0.000012113
0.322000000 2.225284770 0.000006346	0.322000000 1.573480828 0.000022091	0.322000000 0.509566729 0.000012036
0.323000000 2.268029853 0.000006439	0.323000000 1.590840726 0.000022170	0.323000000 0.523216567 0.000011962
0.324000000 2.310871678 0.000006537	0.324000000 1.608261234 0.000022253	0.324000000 0.537024147 0.000011892
0.325000000 2.353799059 0.000006638	0.325000000 1.625735090 0.000022338	0.325000000 0.550987424 0.000011826
0.326000000 2.396802476 0.000006742	0.326000000 1.643263811 0.000022427	0.326000000 0.565107169 0.000011764
0.327000000 2.439856240 0.000006851	0.327000000 1.660841684 0.000022518	0.327000000 0.579380863 0.000011704
0.328000000 2.482958035 0.000006963	0.328000000 1.678470131 0.000022614	0.328000000 0.593807645 0.000011649
0.329000000 2.526103330 0.000007080	0.329000000 1.696155830 0.000022711	0.329000000 0.608385656 0.000011596
0.330000000 2.569268587 0.000007200	0.330000000 1.713889306 0.000022813	0.330000000 0.623114010 0.000011547
0.331000000 2.612448340 0.000007325	0.331000000 1.731664563 0.000022917	0.331000000 0.637992177 0.000011500
0.332000000 2.655623653 0.000007454	0.332000000 1.749481130 0.000023025	0.332000000 0.653017616 0.000011457
0.333000000 2.698778039 0.000007587	0.333000000 1.767338533 0.000023137	0.333000000 0.668189264 0.000011416
0.334000000 2.741912176 0.000007725	0.334000000 1.785240101 0.000023252	0.334000000 0.683506422 0.000011379
0.335000000 2.785006789 0.000007868	0.335000000 1.803183624 0.000023370	0.335000000 0.698966831 0.000011344
0.336000000 2.828053504 0.000008015	0.336000000 1.821160974 0.000023492	0.336000000 0.714569097 0.000011312
0.337000000 2.871034351 0.000008167	0.337000000 1.839170998 0.000023618	0.337000000 0.730313814 0.000011282
0.338000000 2.913935980 0.000008325	0.338000000 1.857219218 0.000023747	0.338000000 0.746197774 0.000011255
0.339000000 2.956753988 0.000008487	0.339000000 1.875293923 0.000023881	0.339000000 0.762218849 0.000011231
0.340000000 2.999467582 0.000008655	0.340000000 1.893395730 0.000024018	0.340000000 0.778376090 0.000011209
0.341000000 3.042066765 0.000008829	0.341000000 1.911526110 0.000024159	0.341000000 0.794670455 0.000011189
0.342000000 3.084540511 0.000009008	0.342000000 1.929677689 0.000024304	0.342000000 0.811098226 0.000011172
0.343000000 3.126875052 0.000009193	0.343000000 1.947856464 0.000024453	0.343000000 0.827657612 0.000011158
0.344000000 3.169049289 0.000009385	0.344000000 1.966055133 0.000024606	0.344000000 0.844348155 0.000011145
0.345000000 3.211069810 0.000009582	0.345000000 1.984274458 0.000024763	0.345000000 0.861168623 0.000011135
0.346000000 3.252906552 0.000009786	0.346000000 2.002502481 0.000024925	0.346000000 0.878115940 0.000011127
0.347000000 3.294563530 0.000009997	0.347000000 2.020746164 0.000025091	0.347000000 0.895189769 0.000011121
0.348000000 3.336019702 0.000010215	0.348000000 2.039002166 0.000025262	0.348000000 0.912387800 0.000011118
0.349000000 3.377259956 0.000010440	0.349000000 2.057264749 0.000025437	0.349000000 0.929708410 0.000011117
0.350000000 3.418277263 0.000010672	0.350000000 2.075530029 0.000025617	0.350000000 0.947150368 0.000011118
0.351000000 3.459058954 0.000010912	0.351000000 2.093798028 0.000025802	0.351000000 0.964712163 0.000011120
0.352000000 3.499588912 0.000011160	0.352000000 2.112070519 0.000025992	0.352000000 0.982392127 0.000011125
0.353000000 3.539864429 0.000011416	0.353000000 2.130342019 0.000026187	0.353000000 1.000187842 0.000011133
0.354000000 3.579863569 0.000011680	0.354000000 2.148612560 0.000026387	0.354000000 1.018098313 0.000011142
0.355000000 3.619583287 0.000011954	0.355000000 2.166873871 0.000026592	0.355000000 1.036121671 0.000011153
0.356000000 3.659009413 0.000012237	0.356000000 2.185126096 0.000026802	0.356000000 1.054255532 0.000011166
0.357000000 3.698129879 0.000012529	0.357000000 2.203369128 0.000027018	0.357000000 1.072498872 0.000011181
0.358000000 3.736925092 0.000012832	0.358000000 2.221592627 0.000027240	0.358000000 1.090849279 0.000011199
0.359000000 3.775390674 0.000013145	0.359000000 2.239797700 0.000027468	0.359000000 1.109304915 0.000011218
0.360000000 3.813522276 0.000013468	0.360000000 2.257982393 0.000027701	0.360000000 1.127864847 0.000011239
0.361000000 3.851303657 0.000013803	0.361000000 2.276147978 0.000027941	0.361000000 1.146526628 0.000011262
0.362000000 3.888718162 0.000014150	0.362000000 2.294288007 0.000028186	0.362000000 1.165287271 0.000011287
0.363000000 3.925761045 0.000014508	0.363000000 2.312402379 0.000028438	0.363000000 1.184146539 0.000011314
0.364000000 3.962426121 0.000014880	0.364000000 2.330477581 0.000028697	0.364000000 1.203102408 0.000011343
0.365000000 3.998688992 0.000015265	0.365000000 2.348521525 0.000028963	0.365000000 1.222152466 0.000011374
0.366000000 4.034554245 0.000015664	0.366000000 2.366525961 0.000029235	0.366000000 1.241294089 0.000011407
0.367000000 4.069996770 0.000016078	0.367000000 2.384491779 0.000029515	0.367000000 1.260526241 0.000011442
0.368000000 4.105021380 0.000016508	0.368000000 2.402414854 0.000029802	0.368000000 1.279846777 0.000011479
0.369000000 4.139608511 0.000016953	0.369000000 2.420284953 0.000030096	0.369000000 1.299253352 0.000011518
0.370000000 4.173757644 0.000017416	0.370000000 2.438110066 0.000030399	0.370000000 1.318744075 0.000011558
0.371000000 4.207448255 0.000017896	0.371000000 2.455884074 0.000030709	0.371000000 1.338317225 0.000011601
0.372000000 4.240675977 0.000018396	0.372000000 2.473603624 0.000031027	0.372000000 1.357970389 0.000011646
0.373000000 4.273435807 0.000018915	0.373000000 2.491264354 0.000031354	0.373000000 1.377701488 0.000011692
0.374000000 4.305723745 0.000019456	0.374000000 2.508861936 0.000031689	0.374000000 1.397508574 0.000011741
0.375000000 4.337501235 0.000020018	0.375000000 2.526390993 0.000032034	0.375000000 1.417388814 0.000011792
0.376000000 4.368793144 0.000020605	0.376000000 2.543854948 0.000032387	0.376000000 1.437340393 0.000011844
0.377000000 4.399579872 0.000021216	0.377000000 2.561247002 0.000032751	0.377000000 1.457361131 0.000011899
0.378000000 4.429829036 0.000021853	0.378000000 2.578564282 0.000033124	0.378000000 1.477449166 0.000011956
0.379000000 4.459576282 0.000022518	0.379000000 2.595801084 0.000033507	0.379000000 1.497602147 0.000012014
0.380000000 4.488797051 0.000023214	0.380000000 2.612956103 0.000033901	0.380000000 1.517819117 0.000012075
0.381000000 4.517491848 0.000023943	0.381000000 2.630028701 0.000034306	0.381000000 1.538096073 0.000012138
0.382000000 4.545641722 0.000024704	0.382000000 2.647021044 0.000034721	0.382000000 1.558431672 0.000012202
0.383000000 4.573237894 0.000025503	0.383000000 2.663921455 0.000035147	0.383000000 1.578823483 0.000012269
0.384000000 4.600280640 0.000026339	0.384000000 2.680718483 0.000035587	0.384000000 1.599268284 0.000012338
0.385000000 4.626748810 0.000027217	0.385000000 2.697429535 0.000036038	0.385000000 1.619765450 0.000012409
0.386000000 4.652686175 0.000028142	0.386000000 2.714038199 0.000036502	0.386000000 1.640310628 0.000012482
0.387000000 4.678043046 0.000029114	0.387000000 2.730537616 0.000036979	0.387000000 1.660902581 0.000012558
0.388000000 4.702860362 0.000030142	0.388000000 2.746931346 0.000037471	0.388000000 1.681538398 0.000012635
0.389000000 4.727098239 0.000031225	0.389000000 2.763213304 0.000037977	0.389000000 1.702217066 0.000012715
0.390000000 4.750754448 0.000032372	0.390000000 2.779388206 0.000038497	0.390000000 1.722934888 0.000012797
0.391000000 4.773836596 0.000033585	0.391000000 2.795443967 0.000039033	0.391000000 1.743691460 0.000012881
0.392000000 4.796324902 0.000034869	0.392000000 2.811383813 0.000039585	0.392000000 1.764482069 0.000012968
0.393000000 4.818209610 0.000036233	0.393000000 2.827206198 0.000040152	0.393000000 1.785304677 0.000013057
0.394000000 4.839468264 0.000037678	0.394000000 2.842903796 0.000040738	0.394000000 1.806157670 0.000013148
0.395000000 4.860123481 0.000039217	0.395000000 2.858474928 0.000041342	0.395000000 1.827039071 0.000013241
0.396000000 4.880213785 0.000040865	0.396000000 2.873912451 0.000041964	0.396000000 1.847945039 0.000013337
0.397000000 4.899698507 0.000042621	0.397000000 2.889223391 0.000042606	0.397000000 1.868875005 0.000013435
0.398000000 4.918565260 0.000044504	0.398000000 2.904409294 0.000043270	0.398000000 1.889825966 0.000013535
0.399000000 4.936808378 0.000046522	0.399000000 2.919446658 0.000043955	0.399000000 1.910794663 0.000013638
0.400000000 4.954397228 0.000048683	0.400000000 2.934341197 0.000044662	0.400000000 1.931779289 0.000013744
0.401000000 4.971371158 0.000051009	0.401000000 2.949093976 0.000045393	0.401000000 1.952776996 0.000013852
0.402000000 4.987685088 0.000053517	0.402000000 2.963709338 0.000046149	0.402000000 1.973785329 0.000013962
0.403000000 5.003413036 0.000056233	0.403000000 2.978167707 0.000046931	0.403000000 1.994802057 0.000014075
0.404000000 5.018485037 0.000059170	0.404000000 2.992486404 0.000047739	0.404000000 2.015825410 0.000014191
0.405000000 5.032884210 0.000062347	0.405000000 3.006649806 0.000048576	0.405000000 2.036851884 0.000014309
0.406000000 5.046645437 0.000065812	0.406000000 3.020648810 0.000049441	0.406000000 2.057879459 0.000014430
0.407000000 5.059803621 0.000069605	0.407000000 3.034476444 0.000050336	0.407000000 2.078904799 0.000014554
0.408000000 5.072271940 0.000073746	0.408000000 3.048148881 0.000051265	0.408000000 2.099926776 0.000014680
0.409000000 5.084186098 0.000078340	0.409000000 3.061640392 0.000052225	0.409000000 2.120941844 0.000014809
0.410000000 5.095455378 0.000083416	0.410000000 3.074966255 0.000053221	0.410000000 2.141949661 0.000014941
0.411000000 5.106086592 0.000089033	0.411000000 3.088128758 0.000054257	0.411000000 2.162946952 0.000015076
0.412000000 5.116091983 0.000095309	0.412000000 3.101110688 0.000055330	0.412000000 2.183930142 0.000015214
0.413000000 5.125515374 0.000102370	0.413000000 3.113911808 0.000056445	0.413000000 2.204897539 0.000015354
0.414000000 5.134347839 0.000110374	0.414000000 3.126529928 0.000057601	0.414000000 2.225847218 0.000015498
0.415000000 5.142588607 0.000119480	0.415000000 3.138945199 0.000058801	0.415000000 2.246775394 0.000015644
0.416000000 5.150268502 0.000129981	0.416000000 3.151171523 0.000060048	0.416000000 2.267681858 0.000015794
0.417000000 5.157304075 0.000142116	0.417000000 3.163201203 0.000061345	0.417000000 2.288563099 0.000015946
0.418000000 5.163808084 0.000156373	0.418000000 3.175035444 0.000062695	0.418000000 2.309415283 0.000016102
0.419000000 5.169766182 0.000173373	0.419000000 3.186689730 0.000064103	0.419000000 2.330237537 0.000016261
0.420000000 5.175123030 0.000193760	0.420000000 3.198146946 0.000065572	0.420000000 2.351028313 0.000016423
0.421000000 5.179943181 0.000218859	0.421000000 3.209387568 0.000067099	0.421000000 2.371784892 0.000016589
0.422000000 5.184236054 0.000250441	0.422000000 3.220440932 0.000068695	0.422000000 2.392505019 0.000016757
0.423000000 5.187976579 0.000291324	0.423000000 3.231271191 0.000070361	0.423000000 2.413185938 0.000016929
0.424000000 5.191213608 0.000346270	0.424000000 3.241875777 0.000072098	0.424000000 2.433824906 0.000017104
0.425000000 5.193961861 0.000424266	0.425000000 3.252292795 0.000073918	0.425000000 2.454419961 0.000017283
0.426000000 5.196198184 0.000543015	0.426000000 3.262464604 0.000075817	0.426000000 2.474971322 0.000017465
0.427000000 5.198001150 0.000746618	0.427000000 3.272464799 0.000077817	0.427000000 2.495475349 0.000017651
0.428000000 5.199342312 0.001176984	0.428000000 3.282226453 0.000079906	0.428000000 2.515927466 0.000017840
0.429000000 5.200246202 0.002671617	0.429000000 3.291768125 0.000082098	0.429000000 2.536328530 0.000018033
0.430000000 5.200694788 -0.011341756	0.430000000 3.301112986 0.000084410	0.430000000 2.556676806 0.000018230
0.431000000 5.200746878 -0.001864001	0.431000000 3.310208788 0.000086829	0.431000000 2.576969217 0.000018430
0.432000000 5.200372753 -0.001027377	0.432000000 3.319093617 0.000089382	0.432000000 2.597204068 0.000018634
0.433000000 5.199582527 -0.000717032	0.433000000 3.327746277 0.000092066	0.433000000 2.617377731 0.000018841
0.434000000 5.198429764 -0.000553351	0.434000000 3.336169741 0.000094902	0.434000000 2.637489639 0.000019053
0.435000000 5.196881670 -0.000453824	0.435000000 3.344389093 0.000097904	0.435000000 2.657537611 0.000019268
0.436000000 5.194987350 -0.000386474	0.436000000 3.352386492 0.000101078	0.436000000 2.677520372 0.000019487
0.437000000 5.192763057 -0.000337716	0.437000000 3.360139098 0.000104442	0.437000000 2.697434978 0.000019711
0.438000000 5.190183706 -0.000300949	0.438000000 3.367677996 0.000108019	0.438000000 2.717282555 0.000019938
0.439000000 5.187265160 -0.000272368	0.439000000 3.374956729 0.000111809	0.439000000 2.737058836 0.000020169
0.440000000 5.184031837 -0.000249522	0.440000000 3.382027922 0.000115857	0.440000000 2.756761801 0.000020404
0.441000000 5.180524869 -0.000230747	0.441000000 3.388880689 0.000120171	0.441000000 2.776390085 0.000020644
0.442000000 5.176721883 -0.000215206	0.442000000 3.395497067 0.000124776	0.442000000 2.795944469 0.000020887
0.443000000 5.172657125 -0.000202043	0.443000000 3.401871924 0.000129709	0.443000000 2.815421061 0.000021135
0.444000000 5.168309365 -0.000190876	0.444000000 3.408039177 0.000135028	0.444000000 2.834818649 0.000021387
0.445000000 5.163757674 -0.000181090	0.445000000 3.413974829 0.000140735	0.445000000 2.854135443 0.000021643
0.446000000 5.158945138 -0.000172663	0.446000000 3.419669631 0.000146891	0.446000000 2.873370950 0.000021904
0.447000000 5.153895411 -0.000165296	0.447000000 3.425144753 0.000153565	0.447000000 2.892523512 0.000022169
0.448000000 5.148609979 -0.000158795	0.448000000 3.430397048 0.000160810	0.448000000 2.911593094 0.000022438
0.449000000 5.143165432 -0.000152951	0.449000000 3.435425354 0.000168702	0.449000000 2.930576283 0.000022712
0.450000000 5.137486948 -0.000147818	0.450000000 3.440222404 0.000177331	0.450000000 2.949472460 0.000022990
0.451000000 5.131637423 -0.000143206	0.451000000 3.444789104 0.000186785	0.451000000 2.968280459 0.000023273
0.452000000 5.125594494 -0.000139098	0.452000000 3.449123798 0.000197194	0.452000000 2.987001808 0.000023560
0.453000000 5.119415705 -0.000135388	0.453000000 3.453245692 0.000208747	0.453000000 3.005633274 0.000023852
0.454000000 5.113097078 -0.000131991	0.454000000 3.457143545 0.000221637	0.454000000 3.024171539 0.000024148
0.455000000 5.106619322 -0.000128958	0.455000000 3.460801790 0.000236014	0.455000000 3.042618894 0.000024449
0.456000000 5.100003555 -0.000126221	0.456000000 3.464260905 0.000252271	0.456000000 3.060972822 0.000024754
0.457000000 5.093259559 -0.000123727	0.457000000 3.467478626 0.000270678	0.457000000 3.079233512 0.000025065
0.458000000 5.086398594 -0.000121493	0.458000000 3.470488476 0.000291800	0.458000000 3.097398141 0.000025379
0.459000000 5.079440917 -0.000119450	0.459000000 3.473273997 0.000316223	0.459000000 3.115468685 0.000025699
0.460000000 5.072378659 -0.000117606	0.460000000 3.475847831 0.000344805	0.460000000 3.133443473 0.000026023
0.461000000 5.065243534 -0.000115933	0.461000000 3.478201670 0.000378655	0.461000000 3.151322647 0.000026351
0.462000000 5.058016036 -0.000114434	0.462000000 3.480366610 0.000419609	0.462000000 3.169102529 0.000026685
0.463000000 5.050720921 -0.000113077	0.463000000 3.482307689 0.000469625	0.463000000 3.186788542 0.000027023
0.464000000 5.043368409 -0.000111864	0.464000000 3.484025780 0.000532383	0.464000000 3.204375463 0.000027365
0.465000000 5.035952519 -0.000110784	0.465000000 3.485557953 0.000613736	0.465000000 3.221863581 0.000027713
0.466000000 5.028459839 -0.000109838	0.466000000 3.486880847 0.000723156	0.466000000 3.239253989 0.000028065
0.467000000 5.020950293 -0.000108983	0.467000000 3.487986431 0.000877232	0.467000000 3.256545754 0.000028421
0.468000000 5.013395450 -0.000108253	0.468000000 3.488910391 0.001111969	0.468000000 3.273736515 0.000028783
0.469000000 5.005807304 -0.000107614	0.469000000 3.489649242 0.001513440	0.469000000 3.290828586 0.000029148
0.470000000 4.998196756 -0.000107072	0.470000000 3.490190234 0.002352264	0.470000000 3.307823416 0.000029519
0.471000000 4.990595381 -0.000106618	0.471000000 3.490524510 0.005206288	0.471000000 3.324718073 0.000029893
0.472000000 4.982970178 -0.000106257	0.472000000 3.490661434 -0.026667191	0.472000000 3.341513708 0.000030273
0.473000000 4.975335489 -0.000105990	0.473000000 3.490603993 -0.003780691	0.473000000 3.358210838 0.000030657
0.474000000 4.967713465 -0.000105787	0.474000000 3.490372003 -0.002047651	0.474000000 3.374807676 0.000031045
0.475000000 4.960084836 -0.000105689	0.475000000 3.489955981 -0.001408832	0.475000000 3.391304766 0.000031437
0.476000000 4.952485837 -0.000105654	0.476000000 3.489328403 -0.001077747	0.476000000 3.407706565 0.000031834
0.477000000 4.944918133 -0.000105683	0.477000000 3.488529114 -0.000874862	0.477000000 3.424008526 0.000032235
0.478000000 4.937373113 -0.000105787	0.478000000 3.487557613 -0.000737765	0.478000000 3.440212050 0.000032640
0.479000000 4.929849872 -0.000105968	0.479000000 3.486416300 -0.000638905	0.479000000 3.456319508 0.000033049
0.480000000 4.922383291 -0.000106219	0.480000000 3.485094747 -0.000564291	0.480000000 3.472329077 0.000033462
0.481000000 4.914958562 -0.000106537	0.481000000 3.483602370 -0.000506050	0.481000000 3.488240898 0.000033880
0.482000000 4.907569865 -0.000106931	0.482000000 3.481944901 -0.000459248	0.482000000 3.504059044 0.000034301
0.483000000 4.900226808 -0.000107396	0.483000000 3.480139686 -0.000420796	0.483000000 3.519782219 0.000034725
0.484000000 4.892943723 -0.000107939	0.484000000 3.478160058 -0.000388803	0.484000000 3.535409943 0.000035153
0.485000000 4.885709974 -0.000108542	0.485000000 3.476014806 -0.000361793	0.485000000 3.550942023 0.000035585
0.486000000 4.878531682 -0.000109214	0.486000000 3.473715214 -0.000338579	0.486000000 3.566384114 0.000036020
0.487000000 4.871424689 -0.000109962	0.487000000 3.471270469 -0.000318428	0.487000000 3.581733893 0.000036459
0.488000000 4.864390723 -0.000110772	0.488000000 3.468654373 -0.000300826	0.488000000 3.596989298 0.000036900
0.489000000 4.857432258 -0.000111668	0.489000000 3.465911538 -0.000285302	0.489000000 3.612155717 0.000037345
0.490000000 4.850545722 -0.000112637	0.490000000 3.463018614 -0.000271510	0.490000000 3.627231591 0.000037792
0.491000000 4.843735469 -0.000113679	0.491000000 3.459979107 -0.000259206	0.491000000 3.642223456 0.000038242
0.492000000 4.837015096 -0.000114796	0.492000000 3.456804493 -0.000248151	0.492000000 3.657126955 0.000038695
0.493000000 4.830381379 -0.000115993	0.493000000 3.453494232 -0.000238132	0.493000000 3.671943192 0.000039150
0.494000000 4.823840291 -0.000117265	0.494000000 3.450032394 -0.000229098	0.494000000 3.686673199 0.000039607
0.495000000 4.817386034 -0.000118613	0.495000000 3.446447121 -0.000220850	0.495000000 3.701319425 0.000040066
0.496000000 4.811029600 -0.000120031	0.496000000 3.442748307 -0.000213283	0.496000000 3.715887891 0.000040527
0.497000000 4.804767164 -0.000121535	0.497000000 3.438923168 -0.000206363	0.497000000 3.730373503 0.000040990
0.498000000 4.798607752 -0.000123137	0.498000000 3.434975746 -0.000199988	0.498000000 3.744775637 0.000041454
0.499000000 4.792535972 -0.000124856	0.499000000 3.430918607 -0.000194094	0.499000000 3.759105720 0.000041919
0.500000000 4.786558898 -0.000126658	0.500000000 3.426747115 -0.000188653	0.500000000 3.773355565 0.000042386
0.501000000 4.780691821 -0.000128570	0.501000000 3.422455317 -0.000183605	0.501000000 3.787529136 0.000042853
0.502000000 4.774915800 -0.000130581	0.502000000 3.418056375 -0.000178916	0.502000000 3.801629144 0.000043321
0.503000000 4.769254242 -0.000132709	0.503000000 3.413562463 -0.000174538	0.503000000 3.815652954 0.000043790
0.504000000 4.763696112 -0.000134934	0.504000000 3.408949064 -0.000170474	0.504000000 3.829605545 0.000044259
0.505000000 4.758229060 -0.000137310	0.505000000 3.404244096 -0.000166663	0.505000000 3.843488948 0.000044728
0.506000000 4.752888976 -0.000139828	0.506000000 3.399447240 -0.000163083	0.506000000 3.857300069 0.000045197
0.507000000 4.747664016 -0.000142475	0.507000000 3.394551850 -0.000159739	0.507000000 3.871047250 0.000045666
0.508000000 4.742544264 -0.000145261	0.508000000 3.389573151 -0.000156591	0.508000000 3.884727045 0.000046134
0.509000000 4.737535929 -0.000148169	0.509000000 3.384498298 -0.000153639	0.509000000 3.898344702 0.000046601
0.510000000 4.732617206 -0.000151269	0.510000000 3.379329903 -0.000150872	0.510000000 3.911899046 0.000047067
0.511000000 4.727828112 -0.000154539	0.511000000 3.374091649 -0.000148251	0.511000000 3.925390759 0.000047533
0.512000000 4.723151328 -0.000158010	0.512000000 3.368771602 -0.000145786	0.512000000 3.938823748 0.000047996
0.513000000 4.718582593 -0.000161656	0.513000000 3.363373930 -0.000143454	0.513000000 3.952200628 0.000048458
0.514000000 4.714125360 -0.000165529	0.514000000 3.357904156 -0.000141252	0.514000000 3.965520207 0.000048919
0.515000000 4.709787062 -0.000169654	0.515000000 3.352353928 -0.000139177	0.515000000 3.978783642 0.000049377
0.516000000 4.705556961 -0.000173975	0.516000000 3.346745142 -0.000137209	0.516000000 3.991998342 0.000049832
0.517000000 4.701435540 -0.000178540	0.517000000 3.341065852 -0.000135352	0.517000000 4.005160813 0.000050286
0.518000000 4.697434928 -0.000183426	0.518000000 3.335323631 -0.000133597	0.518000000 4.018273204 0.000050736
0.519000000 4.693561314 -0.000188524	0.519000000 3.329519000 -0.000131937	0.519000000 4.031341095 0.000051184
0.520000000 4.689792713 -0.000194010	0.520000000 3.323656649 -0.000130365	0.520000000 4.044362858 0.000051628
0.521000000 4.686133857 -0.000199872	0.521000000 3.317724982 -0.000128889	0.521000000 4.057338707 0.000052069
0.522000000 4.682604242 -0.000206114	0.522000000 3.311750640 -0.000127482	0.522000000 4.070275778 0.000052506
0.523000000 4.679179655 -0.000212691	0.523000000 3.305719202 -0.000126156	0.523000000 4.083169868 0.000052940
0.524000000 4.675871450 -0.000219750	0.524000000 3.299643150 -0.000124896	0.524000000 4.096027720 0.000053369
0.525000000 4.672659501 -0.000227397	0.525000000 3.293521340 -0.000123694	0.525000000 4.108845569 0.000053795
0.526000000 4.669567254 -0.000235518	0.526000000 3.287357518 -0.000122570	0.526000000 4.121624826 0.000054217
0.527000000 4.666586653 -0.000244187	0.527000000 3.281147993 -0.000121505	0.527000000 4.134376018 0.000054634
0.528000000 4.663710732 -0.000253546	0.528000000 3.274900170 -0.000120499	0.528000000 4.147093786 0.000055047
0.529000000 4.660949525 -0.000263692	0.529000000 3.268610307 -0.000119550	0.529000000 4.159778107 0.000055455
0.530000000 4.658304676 -0.000274604	0.530000000 3.262297818 -0.000118654	0.530000000 4.172433854 0.000055858
0.531000000 4.655770636 -0.000286508	0.531000000 3.255945255 -0.000117810	0.531000000 4.185064218 0.000056257
0.532000000 4.653343637 -0.000299403	0.532000000 3.249571244 -0.000117012	0.532000000 4.197669414 0.000056650
0.533000000 4.651023037 -0.000313464	0.533000000 3.243166242 -0.000116267	0.533000000 4.210247345 0.000057039
0.534000000 4.648811288 -0.000328937	0.534000000 3.236745575 -0.000115559	0.534000000 4.222807000 0.000057422
0.535000000 4.646703909 -0.000345775	0.535000000 3.230298597 -0.000114899	0.535000000 4.235340950 0.000057800
0.536000000 4.644697754 -0.000364322	0.536000000 3.223828584 -0.000114286	0.536000000 4.247860507 0.000058173
0.537000000 4.642796285 -0.000384904	0.537000000 3.217342870 -0.000113712	0.537000000 4.260363076 0.000058540
0.538000000 4.641008815 -0.000407816	0.538000000 3.210848808 -0.000113176	0.538000000 4.272847448 0.000058902
0.539000000 4.639326878 -0.000433284	0.539000000 3.204332232 -0.000112679	0.539000000 4.285317922 0.000059258
0.540000000 4.637739301 -0.000462350	0.540000000 3.197809818 -0.000112219	0.540000000 4.297778805 0.000059609
0.541000000 4.636250411 -0.000494983	0.541000000 3.191281409 -0.000111797	0.541000000 4.310230032 0.000059954
0.542000000 4.634878845 -0.000532018	0.542000000 3.184743581 -0.000111410	0.542000000 4.322671084 0.000060293
0.543000000 4.633601633 -0.000574504	0.543000000 3.178212080 -0.000111049	0.543000000 4.335106670 0.000060626
0.544000000 4.632422182 -0.000624165	0.544000000 3.171676278 -0.000110728	0.544000000 4.347531202 0.000060955
0.545000000 4.631343361 -0.000682607	0.545000000 3.165138988 -0.000110436	0.545000000 4.359950443 0.000061278
0.546000000 4.630350965 -0.000751926	0.546000000 3.158607851 -0.000110173	0.546000000 4.372370332 0.000061595
0.547000000 4.629464502 -0.000836020	0.547000000 3.152086060 -0.000109941	0.547000000 4.384789113 0.000061907
0.548000000 4.628670439 -0.000940730	0.548000000 3.145566799 -0.000109738	0.548000000 4.397211430 0.000062213
0.549000000 4.627968409 -0.001074285	0.549000000 3.139063107 -0.000109561	0.549000000 4.409633153 0.000062514
0.550000000 4.627361638 -0.001249302	0.550000000 3.132572959 -0.000109412	0.550000000 4.422060156 0.000062810
0.551000000 4.626838461 -0.001490444	0.551000000 3.126105401 -0.000109289	0.551000000 4.434493863 0.000063101
0.552000000 4.626408525 -0.001836840	0.552000000 3.119642864 -0.000109200	0.552000000 4.446927813 0.000063386
0.553000000 4.626068282 -0.002387715	0.553000000 3.113199532 -0.000109130	0.553000000 4.459376430 0.000063668
0.554000000 4.625811350 -0.003395701	0.554000000 3.106771446 -0.000109085	0.554000000 4.471838848 0.000063945
0.555000000 4.625638433 -0.005834180	0.555000000 3.100346538 -0.000109079	0.555000000 4.484311249 0.000064219
0.556000000 4.625561194 -0.019421678	0.556000000 3.093956014 -0.000109093	0.556000000 4.496799846 0.000064488
0.557000000 4.625564953 0.014759849	0.557000000 3.087597550 -0.000109130	0.557000000 4.509313752 0.000064754
0.558000000 4.625652482 0.005389209	0.558000000 3.081276035 -0.000109190	0.558000000 4.521846190 0.000065020
0.559000000 4.625831695 0.003302145	0.559000000 3.074975007 -0.000109277	0.559000000 4.534402951 0.000065281
0.560000000 4.626095938 0.002392357	0.560000000 3.068705582 -0.000109391	0.560000000 4.546980785 0.000065539
0.561000000 4.626425110 0.001884238	0.561000000 3.062463348 -0.000109532	0.561000000 4.559577055 0.000065796
0.562000000 4.626845443 0.001554386	0.562000000 3.056232377 -0.000109702	0.562000000 4.572209566 0.000066051
0.563000000 4.627343609 0.001326533	0.563000000 3.050059582 -0.000109884	0.563000000 4.584880225 0.000066306
0.564000000 4.627909022 0.001159796	0.564000000 3.043900924 -0.000110107	0.564000000 4.597607205 0.000066563
0.565000000 4.628548549 0.001032533	0.565000000 3.037796279 -0.000110342	0.565000000 4.610383021 0.000066823
0.566000000 4.629279766 0.000932338	0.566000000 3.031725947 -0.000110609	0.566000000 4.623201746 0.000067083
0.567000000 4.630079182 0.000850379	0.567000000 3.025685651 -0.000110911	0.567000000 4.636086204 0.000067349
0.568000000 4.630945910 0.000782213	0.568000000 3.019668782 -0.000111245	0.568000000 4.649034366 0.000067621
0.569000000 4.631885707 0.000724577	0.569000000 3.013695893 -0.000111603	0.569000000 4.662022231 0.000067891
0.570000000 4.632901168 0.000675483	0.570000000 3.007756681 -0.000111993	0.570000000 4.675052238 0.000068166
0.571000000 4.633983787 0.000633257	0.571000000 3.001826487 -0.000112435	0.571000000 4.688141622 0.000068445
0.572000000 4.635138520 0.000596601	0.572000000 2.995946508 -0.000112896	0.572000000 4.701268367 0.000068723
0.573000000 4.636355563 0.000564294	0.573000000 2.990107577 -0.000113392	0.573000000 4.714497358 0.000069014
0.574000000 4.637651284 0.000535806	0.574000000 2.984304878 -0.000113918	0.574000000 4.727759827 0.000069308
0.575000000 4.639013691 0.000510312	0.575000000 2.978548810 -0.000114475	0.575000000 4.741079292 0.000069604
0.576000000 4.640439041 0.000487460	0.576000000 2.972838352 -0.000115070	0.576000000 4.754442872 0.000069901
0.577000000 4.641931809 0.000466794	0.577000000 2.967160502 -0.000115704	0.577000000 4.767826825 0.000070195
0.578000000 4.643482943 0.000448174	0.578000000 2.961530472 -0.000116369	0.578000000 4.781248219 0.000070491
0.579000000 4.645107451 0.000431213	0.579000000 2.955922806 -0.000117088	0.579000000 4.794709736 0.000070792
0.580000000 4.646783752 0.000415653	0.580000000 2.950384531 -0.000117835	0.580000000 4.808220098 0.000071095
0.581000000 4.648536518 0.000401217	0.581000000 2.944878837 -0.000118624	0.581000000 4.821752416 0.000071394
0.582000000 4.650350543 0.000388029	0.582000000 2.939416001 -0.000119461	0.582000000 4.835269117 0.000071686
0.583000000 4.652223632 0.000375758	0.583000000 2.933989733 -0.000120354	0.583000000 4.848834692 0.000071982
0.584000000 4.654151496 0.000364334	0.584000000 2.928621253 -0.000121273	0.584000000 4.862420160 0.000072278
0.585000000 4.656147761 0.000353813	0.585000000 2.923309339 -0.000122243	0.585000000 4.875960655 0.000072563
0.586000000 4.658202544 0.000343928	0.586000000 2.918051594 -0.000123251	0.586000000 4.889596439 0.000072859
0.587000000 4.660322612 0.000334692	0.587000000 2.912846429 -0.000124307	0.587000000 4.903234566 0.000073149
0.588000000 4.662501635 0.000326069	0.588000000 2.907692764 -0.000125410	0.588000000 4.916852574 0.000073431
0.589000000 4.664735578 0.000317848	0.589000000 2.902593989 -0.000126561	0.589000000 4.930485357 0.000073709
0.590000000 4.667029896 0.000310118	0.590000000 2.897545453 -0.000127772	0.590000000 4.944148931 0.000073992
0.591000000 4.669380870 0.000302750	0.591000000 2.892557339 -0.000129040	0.591000000 4.957847514 0.000074276
0.592000000 4.671789555 0.000295836	0.592000000 2.887624649 -0.000130354	0.592000000 4.971553485 0.000074553
0.593000000 4.674257039 0.000289223	0.593000000 2.882752858 -0.000131726	0.593000000 4.985289514 0.000074834
0.594000000 4.676782137 0.000282966	0.594000000 2.877934796 -0.000133163	0.594000000 4.998985413 0.000075105
0.595000000 4.679361600 0.000277056	0.595000000 2.873183199 -0.000134663	0.595000000 5.012709565 0.000075378
0.596000000 4.681998308 0.000271373	0.596000000 2.868504996 -0.000136216	0.596000000 5.026444974 0.000075651
0.597000000 4.684693781 0.000265959	0.597000000 2.863871256 -0.000137835	0.597000000 5.040139820 0.000075911
0.598000000 4.687451847 0.000260750	0.598000000 2.859298528 -0.000139528	0.598000000 5.053855383 0.000076172
0.599000000 4.690270445 0.000255765	0.599000000 2.854794156 -0.000141295	0.599000000 5.067566996 0.000076433
0.600000000 4.693143326 0.000251034	0.600000000 2.850358032 -0.000143141	0.600000000 5.081268664 0.000076685
0.601000000 4.696061909 0.000246451	0.601000000 2.845989778 -0.000145060	0.601000000 5.094958322 0.000076936
0.602000000 4.699048967 0.000242080	0.602000000 2.841680816 -0.000147072	0.602000000 5.108686742 0.000077191
0.603000000 4.702095695 0.000237894	0.603000000 2.837445171 -0.000149168	0.603000000 5.122394581 0.000077438
0.604000000 4.705203078 0.000233830	0.604000000 2.833284873 -0.000151337	0.604000000 5.136113321 0.000077690
0.605000000 4.708356933 0.000229882	0.605000000 2.829178602 -0.000153626	0.605000000 5.149871924 0.000077950
0.606000000 4.711568550 0.000226057	0.606000000 2.825156797 -0.000155998	0.606000000 5.163625512 0.000078207
0.607000000 4.714839780 0.000222361	0.607000000 2.821197280 -0.000158482	0.607000000 5.177397128 0.000078466
0.608000000 4.718179353 0.000218807	0.608000000 2.817307602 -0.000161066	0.608000000 5.191171429 0.000078729
0.609000000 4.721578543 0.000215385	0.609000000 2.813488982 -0.000163776	0.609000000 5.204974436 0.000078997
0.610000000 4.725027233 0.000212006	0.610000000 2.809736994 -0.000166616	0.610000000 5.218762772 0.000079262
0.611000000 4.728539429 0.000208809	0.611000000 2.806060019 -0.000169580	0.611000000 5.232593482 0.000079539
0.612000000 4.732105239 0.000205646	0.612000000 2.802460003 -0.000172675	0.612000000 5.246393118 0.000079810
0.613000000 4.735735024 0.000202547	0.613000000 2.798920942 -0.000175943	0.613000000 5.260230718 0.000080093
0.614000000 4.739413750 0.000199577	0.614000000 2.795465943 -0.000179354	0.614000000 5.274092008 0.000080380
0.615000000 4.743158859 0.000196667	0.615000000 2.792072970 -0.000182941	0.615000000 5.287969250 0.000080676
0.616000000 4.746961504 0.000193866	0.616000000 2.788747421 -0.000186728	0.616000000 5.301849392 0.000080977
0.617000000 4.750829700 0.000191158	0.617000000 2.785500158 -0.000190694	0.617000000 5.315730092 0.000081280
0.618000000 4.754761087 0.000188471	0.618000000 2.782326706 -0.000194889	0.618000000 5.329646620 0.000081599
0.619000000 4.758759212 0.000185838	0.619000000 2.779228880 -0.000199282	0.619000000 5.343554033 0.000081918
0.620000000 4.762805697 0.000183265	0.620000000 2.776202071 -0.000203918	0.620000000 5.357484500 0.000082252
0.621000000 4.766923438 0.000180804	0.621000000 2.773238733 -0.000208850	0.621000000 5.371442693 0.000082590
0.622000000 4.771109202 0.000178368	0.622000000 2.770366981 -0.000214027	0.622000000 5.385430123 0.000082947
0.623000000 4.775355825 0.000175999	0.623000000 2.767560037 -0.000219518	0.623000000 5.399433354 0.000083306
0.624000000 4.779673554 0.000173711	0.624000000 2.764821753 -0.000225344	0.624000000 5.413429376 0.000083676
0.625000000 4.784049929 0.000171430	0.625000000 2.762157422 -0.000231550	0.625000000 5.427439724 0.000084054
0.626000000 4.788493110 0.000169205	0.626000000 2.759582276 -0.000238098	0.626000000 5.441487123 0.000084453
0.627000000 4.793000835 0.000167039	0.627000000 2.757067537 -0.000245115	0.627000000 5.455531151 0.000084854
0.628000000 4.797575548 0.000164910	0.628000000 2.754636706 -0.000252605	0.628000000 5.469586414 0.000085271
0.629000000 4.802224882 0.000162827	0.629000000 2.752279451 -0.000260594	0.629000000 5.483603399 0.000085695
0.630000000 4.806937593 0.000160783	0.630000000 2.749998123 -0.000269139	0.630000000 5.497655029 0.000086135
0.631000000 4.811711063 0.000158811	0.631000000 2.747802030 -0.000278310	0.631000000 5.511744101 0.000086593
0.632000000 4.816557688 0.000156866	0.632000000 2.745674271 -0.000288195	0.632000000 5.525812092 0.000087064
0.633000000 4.821476346 0.000154967	0.633000000 2.743618910 -0.000298878	0.633000000 5.539879341 0.000087548
0.634000000 4.826459089 0.000153098	0.634000000 2.741643883 -0.000310411	0.634000000 5.553958263 0.000088046
0.635000000 4.831510856 0.000151280	0.635000000 2.739746908 -0.000322918	0.635000000 5.568004024 0.000088558
0.636000000 4.836638854 0.000149517	0.636000000 2.737924498 -0.000336553	0.636000000 5.582078548 0.000089087
0.637000000 4.841833042 0.000147781	0.637000000 2.736176490 -0.000351456	0.637000000 5.596146400 0.000089633
0.638000000 4.847116895 0.000146117	0.638000000 2.734520257 -0.000367699	0.638000000 5.610190248 0.000090191
0.639000000 4.852451824 0.000144471	0.639000000 2.732927658 -0.000385681	0.639000000 5.624242353 0.000090771
0.640000000 4.857877973 0.000142850	0.640000000 2.731424444 -0.000405427	0.640000000 5.638249830 0.000091362
0.641000000 4.863366712 0.000141274	0.641000000 2.729993943 -0.000427381	0.641000000 5.652247294 0.000091976
0.642000000 4.868932562 0.000139737	0.642000000 2.728640589 -0.000451941	0.642000000 5.666211589 0.000092601
0.643000000 4.874559044 0.000138225	0.643000000 2.727357991 -0.000479668	0.643000000 5.680139504 0.000093245
0.644000000 4.880268386 0.000136753	0.644000000 2.726154255 -0.000511044	0.644000000 5.694093341 0.000093915
0.645000000 4.886054345 0.000135319	0.645000000 2.725025313 -0.000546969	0.645000000 5.708008192 0.000094599
0.646000000 4.891906262 0.000133905	0.646000000 2.723983561 -0.000588138	0.646000000 5.721871585 0.000095299
0.647000000 4.897841915 0.000132527	0.647000000 2.723014006 -0.000636260	0.647000000 5.735719800 0.000096022
0.648000000 4.903845995 0.000131201	0.648000000 2.722118822 -0.000692980	0.648000000 5.749574129 0.000096775
0.649000000 4.909918461 0.000129882	0.649000000 2.721306061 -0.000760754	0.649000000 5.763331804 0.000097545
0.650000000 4.916070664 0.000128614	0.650000000 2.720571083 -0.000843371	0.650000000 5.777078028 0.000098332
0.651000000 4.922307120 0.000127368	0.651000000 2.719911273 -0.000946235	0.651000000 5.790783627 0.000099151
0.652000000 4.928610815 0.000126158	0.652000000 2.719325124 -0.001077773	0.652000000 5.804427804 0.000099988
0.653000000 4.934989876 0.000124987	0.653000000 2.718826770 -0.001251319	0.653000000 5.818025427 0.000100851
0.654000000 4.941449641 0.000123849	0.654000000 2.718404208 -0.001491275	0.654000000 5.831601534 0.000101745
0.655000000 4.947985963 0.000122742	0.655000000 2.718059080 -0.001845233	0.655000000 5.845120500 0.000102666
0.656000000 4.954594362 0.000121653	0.656000000 2.717786923 -0.002420222	0.656000000 5.858585035 0.000103616
0.657000000 4.961272189 0.000120604	0.657000000 2.717589534 -0.003512921	0.657000000 5.872028032 0.000104600
0.658000000 4.968017623 0.000119578	0.658000000 2.717474053 -0.006389474	0.658000000 5.885380198 0.000105616
0.659000000 4.974850217 0.000118595	0.659000000 2.717433816 -0.035531725	0.659000000 5.898686139 0.000106654
0.660000000 4.981760178 0.000117636	0.660000000 2.717464001 0.009978546	0.660000000 5.911928340 0.000107733
0.661000000 4.988737823 0.000116703	0.661000000 2.717577722 0.004385470	0.661000000 5.925082403 0.000108842
0.662000000 4.995792049 0.000115799	0.662000000 2.717766099 0.002809880	0.662000000 5.938171951 0.000109989
0.663000000 5.002930294 0.000114935	0.663000000 2.718030503 0.002068095	0.663000000 5.951193634 0.000111168
0.664000000 5.010140899 0.000114097	0.664000000 2.718374463 0.001637506	0.664000000 5.964134380 0.000112384
0.665000000 5.017416368 0.000113304	0.665000000 2.718796652 0.001355967	0.665000000 5.977015561 0.000113643
0.666000000 5.024780883 0.000112533	0.666000000 2.719289340 0.001157151	0.666000000 5.989821609 0.000114942
0.667000000 5.032200621 0.000111782	0.667000000 2.719859745 0.001009623	0.667000000 6.002541089 0.000116281
0.668000000 5.039704546 0.000111058	0.668000000 2.720509907 0.000895802	0.668000000 6.015155950 0.000117672
0.669000000 5.047268109 0.000110349	0.669000000 2.721235130 0.000805330	0.669000000 6.027680673 0.000119112
0.670000000 5.054898335 0.000109681	0.670000000 2.722036445 0.000731630	0.670000000 6.040122299 0.000120604
0.671000000 5.062595765 0.000109037	0.671000000 2.722913312 0.000670552	0.671000000 6.052493177 0.000122146
0.672000000 5.070369927 0.000108430	0.672000000 2.723865468 0.000619056	0.672000000 6.064760639 0.000123743
0.673000000 5.078222322 0.000107847	0.673000000 2.724896844 0.000575139	0.673000000 6.076924361 0.000125403
0.674000000 5.086134314 0.000107279	0.674000000 2.726004343 0.000537185	0.674000000 6.088956417 0.000127136
0.675000000 5.094109505 0.000106750	0.675000000 2.727182768 0.000503989	0.675000000 6.100899160 0.000128934
0.676000000 5.102164541 0.000106242	0.676000000 2.728440261 0.000474832	0.676000000 6.112711771 0.000130778
0.677000000 5.110276238 0.000105755	0.677000000 2.729769153 0.000448940	0.677000000 6.124419227 0.000132701
0.678000000 5.118448886 0.000105303	0.678000000 2.731170703 0.000425810	0.678000000 6.136031022 0.000134695
0.679000000 5.126684698 0.000104872	0.679000000 2.732651624 0.000405102	0.679000000 6.147483216 0.000136765
0.680000000 5.134975498 0.000104470	0.680000000 2.734201849 0.000386357	0.680000000 6.158823289 0.000138932
0.681000000 5.143326615 0.000104095	0.681000000 2.735826850 0.000369356	0.681000000 6.170061962 0.000141176
0.682000000 5.151748555 0.000103757	0.682000000 2.737523082 0.000353858	0.682000000 6.181135825 0.000143505
0.683000000 5.160226764 0.000103460	0.683000000 2.739293634 0.000339716	0.683000000 6.192069879 0.000145935
0.684000000 5.168748574 0.000103168	0.684000000 2.741140788 0.000326738	0.684000000 6.202883521 0.000148461
0.685000000 5.177321408 0.000102906	0.685000000 2.743062008 0.000314780	0.685000000 6.213560673 0.000151092
0.686000000 5.185944338 0.000102668	0.686000000 2.745056611 0.000303731	0.686000000 6.224111035 0.000153849
0.687000000 5.194616118 0.000102457	0.687000000 2.747119743 0.000293483	0.687000000 6.234461047 0.000156715
0.688000000 5.203339645 0.000102283	0.688000000 2.749254429 0.000283952	0.688000000 6.244687705 0.000159720
0.689000000 5.212107175 0.000102132	0.689000000 2.751456774 0.000275071	0.689000000 6.254769220 0.000162857
0.690000000 5.220913027 0.000102006	0.690000000 2.753734792 0.000266788	0.690000000 6.264676883 0.000166145
0.691000000 5.229751138 0.000101903	0.691000000 2.756082266 0.000259037	0.691000000 6.274428989 0.000169579
0.692000000 5.238630159 0.000101837	0.692000000 2.758501618 0.000251777	0.692000000 6.283992406 0.000173181
0.693000000 5.247551755 0.000101793	0.693000000 2.760992136 0.000244968	0.693000000 6.293410243 0.000176959
0.694000000 5.256502282 0.000101775	0.694000000 2.763549768 0.000238556	0.694000000 6.302647706 0.000180942
0.695000000 5.265488114 0.000101787	0.695000000 2.766179384 0.000232515	0.695000000 6.311696889 0.000185124
0.696000000 5.274508513 0.000101826	0.696000000 2.768884800 0.000226830	0.696000000 6.320599641 0.000189548
0.697000000 5.283552870 0.000101892	0.697000000 2.771655442 0.000221448	0.697000000 6.329293792 0.000194197
0.698000000 5.292623353 0.000101990	0.698000000 2.774498093 0.000216357	0.698000000 6.337785469 0.000199092
0.699000000 5.301724266 0.000102120	0.699000000 2.777406341 0.000211525	0.699000000 6.346104767 0.000204299
0.700000000 5.310835191 0.000102274	0.700000000 2.780386548 0.000206949	0.700000000 6.354258691 0.000209793
0.701000000 5.319975368 0.000102467	0.701000000 2.783431286 0.000202595	0.701000000 6.362213479 0.000215630
0.702000000 5.329106542 0.000102691	0.702000000 2.786544140 0.000198454	0.702000000 6.369927652 0.000221788
0.703000000 5.338269068 0.000102950	0.703000000 2.789724815 0.000194518	0.703000000 6.377454059 0.000228370
0.704000000 5.347440157 0.000103236	0.704000000 2.792974715 0.000190768	0.704000000 6.384785021 0.000235394
0.705000000 5.356613864 0.000103553	0.705000000 2.796287082 0.000187186	0.705000000 6.391922020 0.000242867
0.706000000 5.365781888 0.000103909	0.706000000 2.799668690 0.000183767	0.706000000 6.398809722 0.000250894
0.707000000 5.374962233 0.000104296	0.707000000 2.803119179 0.000180504	0.707000000 6.405528292 0.000259472
0.708000000 5.384131380 0.000104717	0.708000000 2.806633557 0.000177381	0.708000000 6.411999996 0.000268723
0.709000000 5.393303430 0.000105176	0.709000000 2.810209655 0.000174385	0.709000000 6.418278498 0.000278706
0.710000000 5.402462876 0.000105673	0.710000000 2.813853409 0.000171521	0.710000000 6.424338934 0.000289470
0.711000000 5.411603421 0.000106197	0.711000000 2.817562042 0.000168773	0.711000000 6.430154887 0.000301152
0.712000000 5.420737363 0.000106775	0.712000000 2.821335807 0.000166138	0.712000000 6.435748313 0.000313906
0.713000000 5.429868542 0.000107393	0.713000000 2.825173916 0.000163611	0.713000000 6.441112767 0.000327816
0.714000000 5.438970918 0.000108046	0.714000000 2.829075544 0.000161181	0.714000000 6.446262505 0.000343021
0.715000000 5.448040440 0.000108732	0.715000000 2.833044729 0.000158851	0.715000000 6.451187364 0.000359749
0.716000000 5.457080847 0.000109468	0.716000000 2.837074850 0.000156609	0.716000000 6.455870330 0.000378401
0.717000000 5.466097572 0.000110246	0.717000000 2.841166640 0.000154448	0.717000000 6.460288516 0.000399056
0.718000000 5.475088048 0.000111065	0.718000000 2.845321771 0.000152369	0.718000000 6.464498596 0.000422165
0.719000000 5.484026947 0.000111923	0.719000000 2.849545191 0.000150373	0.719000000 6.468461442 0.000448343
0.720000000 5.492941778 0.000112837	0.720000000 2.853826361 0.000148447	0.720000000 6.472193984 0.000478128
0.721000000 5.501811684 0.000113803	0.721000000 2.858171735 0.000146591	0.721000000 6.475670930 0.000512172
0.722000000 5.510635304 0.000114830	0.722000000 2.862579579 0.000144802	0.722000000 6.478906917 0.000551584
0.723000000 5.519403616 0.000115893	0.723000000 2.867046695 0.000143074	0.723000000 6.481910598 0.000597615
0.724000000 5.528127578 0.000117019	0.724000000 2.871579995 0.000141412	0.724000000 6.484665970 0.000652196
0.725000000 5.536790457 0.000118195	0.725000000 2.876174275 0.000139806	0.725000000 6.487163389 0.000717784
0.726000000 5.545398221 0.000119436	0.726000000 2.880826744 0.000138252	0.726000000 6.489387686 0.000798542
0.727000000 5.553951877 0.000120742	0.727000000 2.885536737 0.000136748	0.727000000 6.491380208 0.000900185
0.728000000 5.562437242 0.000122102	0.728000000 2.890305930 0.000135293	0.728000000 6.493106465 0.001031559
0.729000000 5.570850394 0.000123523	0.729000000 2.895138969 0.000133891	0.729000000 6.494590865 0.001208537
0.730000000 5.579194310 0.000125033	0.730000000 2.900029994 0.000132534	0.730000000 6.495808317 0.001459812
0.731000000 5.587459421 0.000126615	0.731000000 2.904980738 0.000131219	0.731000000 6.496773890 0.001842569
0.732000000 5.595642569 0.000128270	0.732000000 2.909987938 0.000129946	0.732000000 6.497486999 0.002498551
0.733000000 5.603755224 0.000130012	0.733000000 2.915060183 0.000128719	0.733000000 6.497951540 0.003890872
0.734000000 5.611775963 0.000131811	0.734000000 2.920187650 0.000127527	0.734000000 6.498127758 0.008836512
0.735000000 5.619718422 0.000133715	0.735000000 2.925372179 0.000126371	0.735000000 6.498052807 -0.032390662
0.736000000 5.627579199 0.000135710	0.736000000 2.930613427 0.000125251	0.736000000 6.497719537 -0.005706604
0.737000000 5.635342697 0.000137787	0.737000000 2.935913125 0.000124167	0.737000000 6.497118990 -0.003121719
0.738000000 5.643009435 0.000139980	0.738000000 2.941268964 0.000123114	0.738000000 6.496250831 -0.002147332
0.739000000 5.650561981 0.000142272	0.739000000 2.946684165 0.000122095	0.739000000 6.495122218 -0.001636828
0.740000000 5.658022599 0.000144683	0.740000000 2.952155923 0.000121106	0.740000000 6.493748590 -0.001322035
0.741000000 5.665384667 0.000147188	0.741000000 2.957684867 0.000120148	0.741000000 6.492135518 -0.001109329
0.742000000 5.672636036 0.000149827	0.742000000 2.963267765 0.000119217	0.742000000 6.490250418 -0.000954756
0.743000000 5.679783668 0.000152586	0.743000000 2.968908444 0.000118314	0.743000000 6.488121910 -0.000837360
0.744000000 5.686821800 0.000155467	0.744000000 2.974605477 0.000117439	0.744000000 6.485718783 -0.000745787
0.745000000 5.693750442 0.000158524	0.745000000 2.980352084 0.000116584	0.745000000 6.483060644 -0.000672190
0.746000000 5.700559675 0.000161707	0.746000000 2.986152690 0.000115754	0.746000000 6.480134295 -0.000611730
0.747000000 5.707234703 0.000165072	0.747000000 2.992009562 0.000114949	0.747000000 6.476931588 -0.000561057
0.748000000 5.713806815 0.000168621	0.748000000 2.997920931 0.000114166	0.748000000 6.473447845 -0.000517976
0.749000000 5.720249337 0.000172350	0.749000000 3.003889007 0.000113408	0.749000000 6.469700860 -0.000480967
0.750000000 5.726574220 0.000176283	0.750000000 3.009908872 0.000112670	0.750000000 6.465729305 -0.000449028
0.751000000 5.732761253 0.000180465	0.751000000 3.015986431 0.000111955	0.751000000 6.461439271 -0.000420735
0.752000000 5.738804286 0.000184817	0.752000000 3.022113725 0.000111257	0.752000000 6.456955407 -0.000395920
0.753000000 5.744745601 0.000189430	0.753000000 3.028294673 0.000110579	0.753000000 6.452221249 -0.000373871
0.754000000 5.750549510 0.000194308	0.754000000 3.034528033 0.000109920	0.754000000 6.447184371 -0.000353994
0.755000000 5.756214829 0.000199486	0.755000000 3.040814057 0.000109278	0.755000000 6.441929649 -0.000336172
0.756000000 5.761727800 0.000204979	0.756000000 3.047155620 0.000108656	0.756000000 6.436447038 -0.000320063
0.757000000 5.767136153 0.000210826	0.757000000 3.053547251 0.000108049	0.757000000 6.430681393 -0.000305384
0.758000000 5.772383546 0.000216992	0.758000000 3.059996591 0.000107462	0.758000000 6.424675237 -0.000292015
0.759000000 5.777493847 0.000223558	0.759000000 3.066493376 0.000106889	0.759000000 6.418409808 -0.000279667
0.760000000 5.782459137 0.000230525	0.760000000 3.073043744 0.000106332	0.760000000 6.411900951 -0.000268348
0.761000000 5.787281690 0.000238068	0.761000000 3.079638558 0.000105785	0.761000000 6.405158613 -0.000257892
0.762000000 5.791949999 0.000246086	0.762000000 3.086290903 0.000105257	0.762000000 6.398160035 -0.000248177
0.763000000 5.796488786 0.000254717	0.763000000 3.092990907 0.000104741	0.763000000 6.390932440 -0.000239167
0.764000000 5.800882541 0.000263954	0.764000000 3.099743303 0.000104240	0.764000000 6.383476125 -0.000230778
0.765000000 5.805130366 0.000273945	0.765000000 3.106548274 0.000103752	0.765000000 6.375776070 -0.000222939
0.766000000 5.809220724 0.000284618	0.766000000 3.113403596 0.000103278	0.766000000 6.367836067 -0.000215634
0.767000000 5.813163498 0.000296274	0.767000000 3.120308432 0.000102815	0.767000000 6.359659747 -0.000208769
0.768000000 5.816961961 0.000308763	0.768000000 3.127262114 0.000102365	0.768000000 6.351229627 -0.000202316
0.769000000 5.820615254 0.000322356	0.769000000 3.134267185 0.000101926	0.769000000 6.342596532 -0.000196254
0.770000000 5.824099552 0.000337131	0.770000000 3.141320232 0.000101498	0.770000000 6.333704102 -0.000190517
0.771000000 5.827431580 0.000353299	0.771000000 3.148425978 0.000101082	0.771000000 6.324593129 -0.000185109
0.772000000 5.830637483 0.000371186	0.772000000 3.155576615 0.000100675	0.772000000 6.315279318 -0.000179988
0.773000000 5.833671032 0.000390693	0.773000000 3.162773769 0.000100277	0.773000000 6.305724793 -0.000175124
0.774000000 5.836540467 0.000412456	0.774000000 3.170021698 0.000099889	0.774000000 6.295952494 -0.000170511
0.775000000 5.839259981 0.000436594	0.775000000 3.177319151 0.000099512	0.775000000 6.285975905 -0.000166137
0.776000000 5.841824839 0.000463677	0.776000000 3.184667546 0.000099146	0.776000000 6.275773442 -0.000161969
0.777000000 5.844250392 0.000493866	0.777000000 3.192068965 0.000098790	0.777000000 6.265338603 -0.000157993
0.778000000 5.846530853 0.000528515	0.778000000 3.199514908 0.000098442	0.778000000 6.254695686 -0.000154214
0.779000000 5.848656665 0.000567831	0.779000000 3.207008683 0.000098103	0.779000000 6.243871787 -0.000150598
0.780000000 5.850645935 0.000612950	0.780000000 3.214556811 0.000097774	0.780000000 6.232845703 -0.000147149
0.781000000 5.852479404 0.000666117	0.781000000 3.222147964 0.000097451	0.781000000 6.221616028 -0.000143840
0.782000000 5.854144878 0.000728301	0.782000000 3.229783848 0.000097135	0.782000000 6.210214983 -0.000140694
0.783000000 5.855686541 0.000802875	0.783000000 3.237472257 0.000096829	0.783000000 6.198555510 -0.000137662
0.784000000 5.857069691 0.000893007	0.784000000 3.245207351 0.000096530	0.784000000 6.186719716 -0.000134757
0.785000000 5.858310996 0.001007018	0.785000000 3.252991932 0.000096239	0.785000000 6.174715312 -0.000131966
0.786000000 5.859394861 0.001149909	0.786000000 3.260823690 0.000095954	0.786000000 6.162538706 -0.000129285
0.787000000 5.860361142 0.001340739	0.787000000 3.268701368 0.000095676	0.787000000 6.150160412 -0.000126716
0.788000000 5.861166511 0.001604037	0.788000000 3.276633410 0.000095408	0.788000000 6.137610554 -0.000124239
0.789000000 5.861854330 0.001994073	0.789000000 3.284606652 0.000095144	0.789000000 6.124881094 -0.000121859
0.790000000 5.862381350 0.002620285	0.790000000 3.292629104 0.000094886	0.790000000 6.111971355 -0.000119568
0.791000000 5.862773585 0.003782634	0.791000000 3.300697262 0.000094634	0.791000000 6.098889569 -0.000117357
0.792000000 5.863020153 0.006781447	0.792000000 3.308817382 0.000094390	0.792000000 6.085598797 -0.000115216
0.793000000 5.863149709 0.032107481	0.793000000 3.316980175 0.000094151	0.793000000 6.072167118 -0.000113149
0.794000000 5.863147128 -0.011948025	0.794000000 3.325193244 0.000093918	0.794000000 6.058557407 -0.000111145
0.795000000 5.863008651 -0.005084367	0.795000000 3.333450738 0.000093689	0.795000000 6.044832029 -0.000109224
0.796000000 5.862733135 -0.003246687	0.796000000 3.341759048 0.000093467	0.796000000 6.030896019 -0.000107355
0.797000000 5.862307727 -0.002391637	0.797000000 3.350110507 0.000093249	0.797000000 6.016790632 -0.000105548
0.798000000 5.861781214 -0.001903857	0.798000000 3.358511714 0.000093038	0.798000000 6.002585503 -0.000103802
0.799000000 5.861114607 -0.001583676	0.799000000 3.366960818 0.000092831	0.799000000 5.988203788 -0.000102108
0.800000000 5.860347290 -0.001359514	0.800000000 3.375461378 0.000092631	0.800000000 5.973691877 -0.000100473
0.801000000 5.859439458 -0.001192910	0.801000000 3.384013175 0.000092437	0.801000000 5.959023767 -0.000098881
0.802000000 5.858423586 -0.001065206	0.802000000 3.392601570 0.000092244	0.802000000 5.944234453 -0.000097343
0.803000000 5.857298859 -0.000962543	0.803000000 3.401237995 0.000092055	0.803000000 5.929297471 -0.000095847
0.804000000 5.856067592 -0.000880025	0.804000000 3.409921373 0.000091871	0.804000000 5.914205590 -0.000094389
0.805000000 5.854725817 -0.000811759	0.805000000 3.418655229 0.000091692	0.805000000 5.898993597 -0.000092980
0.806000000 5.853258805 -0.000753914	0.806000000 3.427435380 0.000091517	0.806000000 5.883637955 -0.000091604
0.807000000 5.851687841 -0.000704796	0.807000000 3.436260184 0.000091344	0.807000000 5.868142370 -0.000090265
0.808000000 5.850012955 -0.000663237	0.808000000 3.445136470 0.000091178	0.808000000 5.852542602 -0.000088968
0.809000000 5.848240381 -0.000626340	0.809000000 3.454061105 0.000091015	0.809000000 5.836819740 -0.000087708
0.810000000 5.846360352 -0.000594237	0.810000000 3.463033566 0.000090856	0.810000000 5.820962605 -0.000086476
0.811000000 5.844389060 -0.000566081	0.811000000 3.472048421 0.000090699	0.811000000 5.804985661 -0.000085278
0.812000000 5.842322699 -0.000540592	0.812000000 3.481116982 0.000090547	0.812000000 5.788902737 -0.000084114
0.813000000 5.840163346 -0.000518290	0.813000000 3.490232971 0.000090399	0.813000000 5.772723644 -0.000082979
0.814000000 5.837914627 -0.000498120	0.814000000 3.499392259 0.000090252	0.814000000 5.756424995 -0.000081871
0.815000000 5.835585797 -0.000479983	0.815000000 3.508608629 0.000090112	0.815000000 5.740021820 -0.000080786
0.816000000 5.833160755 -0.000463621	0.816000000 3.517870809 0.000089975	0.816000000 5.723514437 -0.000079735
0.817000000 5.830651080 -0.000448659	0.817000000 3.527182818 0.000089840	0.817000000 5.706877500 -0.000078702
0.818000000 5.828054965 -0.000434893	0.818000000 3.536543482 0.000089709	0.818000000 5.690169790 -0.000077700
0.819000000 5.825383080 -0.000422484	0.819000000 3.545947201 0.000089579	0.819000000 5.673375098 -0.000076720
0.820000000 5.822633371 -0.000411006	0.820000000 3.555399929 0.000089452	0.820000000 5.656450257 -0.000075762
0.821000000 5.819830731 -0.000400426	0.821000000 3.564901846 0.000089328	0.821000000 5.639445448 -0.000074825
0.822000000 5.816962273 -0.000390781	0.822000000 3.574456340 0.000089208	0.822000000 5.622353585 -0.000073910
0.823000000 5.814019162 -0.000381892	0.823000000 3.584060916 0.000089091	0.823000000 5.605151416 -0.000073018
0.824000000 5.811026907 -0.000373624	0.824000000 3.593717643 0.000088978	0.824000000 5.587876278 -0.000072146
0.825000000 5.807972144 -0.000365980	0.825000000 3.603416940 0.000088865	0.825000000 5.570527050 -0.000071291
0.826000000 5.804827000 -0.000358879	0.826000000 3.613163049 0.000088753	0.826000000 5.553065288 -0.000070454
0.827000000 5.801659098 -0.000352441	0.827000000 3.622961446 0.000088645	0.827000000 5.535548399 -0.000069636
0.828000000 5.798420824 -0.000346364	0.828000000 3.632816837 0.000088541	0.828000000 5.517956760 -0.000068838
0.829000000 5.795137309 -0.000340689	0.829000000 3.642718721 0.000088438	0.829000000 5.500282300 -0.000068055
0.830000000 5.791801427 -0.000335503	0.830000000 3.652667446 0.000088337	0.830000000 5.482549937 -0.000067289
0.831000000 5.788421253 -0.000330698	0.831000000 3.662669250 0.000088239	0.831000000 5.464740585 -0.000066537
0.832000000 5.784997879 -0.000326238	0.832000000 3.672730250 0.000088145	0.832000000 5.446863628 -0.000065804
0.833000000 5.781531642 -0.000322069	0.833000000 3.682834486 0.000088052	0.833000000 5.428924660 -0.000065085
0.834000000 5.778032266 -0.000318212	0.834000000 3.692987064 0.000087959	0.834000000 5.410915123 -0.000064379
0.835000000 5.774469402 -0.000314634	0.835000000 3.703197047 0.000087870	0.835000000 5.392811875 -0.000063688
0.836000000 5.770897015 -0.000311439	0.836000000 3.713457115 0.000087783	0.836000000 5.374676578 -0.000063009
0.837000000 5.767282996 -0.000308394	0.837000000 3.723773658 0.000087700	0.837000000 5.356478807 -0.000062345
0.838000000 5.763639722 -0.000305569	0.838000000 3.734135900 0.000087616	0.838000000 5.338224299 -0.000061694
0.839000000 5.759958621 -0.000303015	0.839000000 3.744555905 0.000087536	0.839000000 5.319906393 -0.000061055
0.840000000 5.756276280 -0.000300638	0.840000000 3.755025520 0.000087457	0.840000000 5.301538116 -0.000060424
0.841000000 5.752574494 -0.000298427	0.841000000 3.765555456 0.000087382	0.841000000 5.283127444 -0.000059809
0.842000000 5.748846071 -0.000296468	0.842000000 3.776134055 0.000087307	0.842000000 5.264657703 -0.000059202
0.843000000 5.745107100 -0.000294685	0.843000000 3.786778308 0.000087238	0.843000000 5.246146714 -0.000058608
0.844000000 5.741341975 -0.000293142	0.844000000 3.797463943 0.000087167	0.844000000 5.227593534 -0.000058026
0.845000000 5.737555570 -0.000291681	0.845000000 3.808208287 0.000087099	0.845000000 5.208993600 -0.000057454
0.846000000 5.733756652 -0.000290328	0.846000000 3.819000272 0.000087031	0.846000000 5.190345330 -0.000056893
0.847000000 5.729944954 -0.000289158	0.847000000 3.829855858 0.000086968	0.847000000 5.171634287 -0.000056340
0.848000000 5.726131214 -0.000288182	0.848000000 3.840758885 0.000086904	0.848000000 5.152895664 -0.000055798
0.849000000 5.722306695 -0.000287323	0.849000000 3.851723286 0.000086843	0.849000000 5.134129434 -0.000055265
0.850000000 5.718478500 -0.000286524	0.850000000 3.862743651 0.000086784	0.850000000 5.115326140 -0.000054740
0.851000000 5.714627369 -0.000285715	0.851000000 3.873815840 0.000086726	0.851000000 5.096482488 -0.000054225
0.852000000 5.710779966 -0.000285050	0.852000000 3.884954134 0.000086672	0.852000000 5.077600695 -0.000053720
0.853000000 5.706932860 -0.000284606	0.853000000 3.896141106 0.000086617	0.853000000 5.058700395 -0.000053222
0.854000000 5.703077974 -0.000284250	0.854000000 3.907387453 0.000086565	0.854000000 5.039761515 -0.000052733
0.855000000 5.699246148 -0.000283974	0.855000000 3.918691339 0.000086515	0.855000000 5.020789755 -0.000052251
0.856000000 5.695394949 -0.000283776	0.856000000 3.930053816 0.000086467	0.856000000 5.001787212 -0.000051778
0.857000000 5.691551253 -0.000283557	0.857000000 3.941472213 0.000086419	0.857000000 4.982769165 -0.000051314
0.858000000 5.687719092 -0.000283560	0.858000000 3.952948430 0.000086374	0.858000000 4.963719732 -0.000050856
0.859000000 5.683895836 -0.000283542	0.859000000 3.964486601 0.000086330	0.859000000 4.944661261 -0.000050405
0.860000000 5.680068852 -0.000283553	0.860000000 3.976083228 0.000086289	0.860000000 4.925587110 -0.000049959
0.861000000 5.676241573 -0.000283792	0.861000000 3.987737119 0.000086248	0.861000000 4.906477556 -0.000049523
0.862000000 5.672428522 -0.000284114	0.862000000 3.999455542 0.000086210	0.862000000 4.887343419 -0.000049094
0.863000000 5.668629200 -0.000284441	0.863000000 4.011230408 0.000086173	0.863000000 4.868197230 -0.000048672
0.864000000 5.664839850 -0.000284705	0.864000000 4.023067522 0.000086138	0.864000000 4.849027927 -0.000048256
0.865000000 5.661068719 -0.000285008	0.865000000 4.034964087 0.000086105	0.865000000 4.829852045 -0.000047846
0.866000000 5.657298915 -0.000285441	0.866000000 4.046925206 0.000086074	0.866000000 4.810654289 -0.000047443
0.867000000 5.653529129 -0.000285902	0.867000000 4.058942694 0.000086043	0.867000000 4.791443335 -0.000047046
0.868000000 5.649787429 -0.000286364	0.868000000 4.071022393 0.000086014	0.868000000 4.772212821 -0.000046655
0.869000000 5.646045142 -0.000286823	0.869000000 4.083170130 0.000085988	0.869000000 4.752978919 -0.000046271
0.870000000 5.642308629 -0.000287392	0.870000000 4.095381545 0.000085964	0.870000000 4.733729094 -0.000045893
0.871000000 5.638590742 -0.000287817	0.871000000 4.107653953 0.000085941	0.871000000 4.714469876 -0.000045521
0.872000000 5.634890498 -0.000288210	0.872000000 4.119993169 0.000085920	0.872000000 4.695200619 -0.000045154
0.873000000 5.631186920 -0.000288701	0.873000000 4.132394049 0.000085901	0.873000000 4.675931352 -0.000044793
0.874000000 5.627500097 -0.000289101	0.874000000 4.144862649 0.000085884	0.874000000 4.656647926 -0.000044437
0.875000000 5.623816329 -0.000289533	0.875000000 4.157392712 0.000085869	0.875000000 4.637368095 -0.000044087
0.876000000 5.620133811 -0.000289907	0.876000000 4.169988145 0.000085855	0.876000000 4.618085903 -0.000043741
0.877000000 5.616464157 -0.000290380	0.877000000 4.182655753 0.000085844	0.877000000 4.598786488 -0.000043401
0.878000000 5.612819275 -0.000290656	0.878000000 4.195389268 0.000085835	0.878000000 4.579495949 -0.000043066
0.879000000 5.609174118 -0.000290924	0.879000000 4.208182723 0.000085826	0.879000000 4.560201093 -0.000042736
0.880000000 5.605526866 -0.000291100	0.880000000 4.221050558 0.000085821	0.880000000 4.540911487 -0.000042411
0.881000000 5.601893738 -0.000291182	0.881000000 4.233981457 0.000085817	0.881000000 4.521625277 -0.000042090
0.882000000 5.598281671 -0.000291201	0.882000000 4.246981774 0.000085815	0.882000000 4.502338714 -0.000041774
0.883000000 5.594655336 -0.000291044	0.883000000 4.260042693 0.000085813	0.883000000 4.483057961 -0.000041463
0.884000000 5.591042128 -0.000290972	0.884000000 4.273175677 0.000085814	0.884000000 4.463783784 -0.000041156
0.885000000 5.587416532 -0.000290700	0.885000000 4.286371061 0.000085815	0.885000000 4.444515736 -0.000040854
0.886000000 5.583789539 -0.000290398	0.886000000 4.299646197 0.000085821	0.886000000 4.425253205 -0.000040556
0.887000000 5.580173298 -0.000289973	0.887000000 4.312986093 0.000085827	0.887000000 4.406001459 -0.000040262
0.888000000 5.576550246 -0.000289385	0.888000000 4.326394685 0.000085835	0.888000000 4.386750897 -0.000039974
0.889000000 5.572910729 -0.000288680	0.889000000 4.339878458 0.000085846	0.889000000 4.367517170 -0.000039689
0.890000000 5.569279407 -0.000287781	0.890000000 4.353439612 0.000085860	0.890000000 4.348296872 -0.000039408
0.891000000 5.565655327 -0.000286793	0.891000000 4.367070522 0.000085876	0.891000000 4.329084006 -0.000039131
0.892000000 5.562023626 -0.000285702	0.892000000 4.380769076 0.000085893	0.892000000 4.309878677 -0.000038859
0.893000000 5.558355837 -0.000284416	0.893000000 4.394541054 0.000085913	0.893000000 4.290688267 -0.000038590
0.894000000 5.554682393 -0.000282963	0.894000000 4.408387808 0.000085934	0.894000000 4.271512286 -0.000038326
0.895000000 5.550994585 -0.000281460	0.895000000 4.422307155 0.000085958	0.895000000 4.252353374 -0.000038065
0.896000000 5.547291723 -0.000279661	0.896000000 4.436303067 0.000085985	0.896000000 4.233201022 -0.000037808
0.897000000 5.543561492 -0.000277739	0.897000000 4.450373075 0.000086013	0.897000000 4.214074968 -0.000037555
0.898000000 5.539819990 -0.000275643	0.898000000 4.464524315 0.000086046	0.898000000 4.194962755 -0.000037306
0.899000000 5.536049140 -0.000273422	0.899000000 4.478739550 0.000086078	0.899000000 4.175879798 -0.000037060
0.900000000 5.532257211 -0.000271098	0.900000000 4.493034333 0.000086113	0.900000000 4.156806468 -0.000036818
0.901000000 5.528449849 -0.000268562	0.901000000 4.507407019 0.000086151	0.901000000 4.137758253 -0.000036580
0.902000000 5.524605178 -0.000265943	0.902000000 4.521860013 0.000086192	0.902000000 4.118724522 -0.000036345
0.903000000 5.520710894 -0.000263149	0.903000000 4.536384196 0.000086234	0.903000000 4.099720161 -0.000036114
0.904000000 5.516781427 -0.000260243	0.904000000 4.551000039 0.000086282	0.904000000 4.080735599 -0.000035886
0.905000000 5.512814754 -0.000257211	0.905000000 4.565682253 0.000086329	0.905000000 4.061777426 -0.000035662
0.906000000 5.508809333 -0.000254050	0.906000000 4.580437951 0.000086378	0.906000000 4.042843883 -0.000035441
0.907000000 5.504762864 -0.000250716	0.907000000 4.595288051 0.000086433	0.907000000 4.023934850 -0.000035223
0.908000000 5.500672273 -0.000247336	0.908000000 4.610210473 0.000086489	0.908000000 4.005054730 -0.000035009
0.909000000 5.496535867 -0.000243859	0.909000000 4.625210665 0.000086547	0.909000000 3.986201206 -0.000034798
0.910000000 5.492343236 -0.000240285	0.910000000 4.640297809 0.000086609	0.910000000 3.967378054 -0.000034590
0.911000000 5.488086618 -0.000236559	0.911000000 4.655458651 0.000086672	0.911000000 3.948577875 -0.000034386
0.912000000 5.483769651 -0.000232795	0.912000000 4.670712612 0.000086740	0.912000000 3.929809581 -0.000034185
0.913000000 5.479388830 -0.000228973	0.913000000 4.686046935 0.000086810	0.913000000 3.911075201 -0.000033987
0.914000000 5.474919930 -0.000225113	0.914000000 4.701457170 0.000086882	0.914000000 3.892370817 -0.000033792
0.915000000 5.470384790 -0.000221191	0.915000000 4.716950999 0.000086957	0.915000000 3.873701862 -0.000033600
0.916000000 5.465800947 -0.000217187	0.916000000 4.732524694 0.000087034	0.916000000 3.855061586 -0.000033411
0.917000000 5.461127425 -0.000213236	0.917000000 4.748189846 0.000087116	0.917000000 3.836456189 -0.000033225
0.918000000 5.456397094 -0.000209292	0.918000000 4.763933784 0.000087199	0.918000000 3.817884575 -0.000033043
0.919000000 5.451585824 -0.000205259	0.919000000 4.779761018 0.000087285	0.919000000 3.799350281 -0.000032864
0.920000000 5.446690261 -0.000201199	0.920000000 4.795675314 0.000087374	0.920000000 3.780850948 -0.000032687
0.921000000 5.441701396 -0.000197174	0.921000000 4.811668400 0.000087465	0.921000000 3.762389751 -0.000032514
0.922000000 5.436622083 -0.000193172	0.922000000 4.827756907 0.000087561	0.922000000 3.743969162 -0.000032343
0.923000000 5.431445989 -0.000189182	0.923000000 4.843920029 0.000087658	0.923000000 3.725586761 -0.000032175
0.924000000 5.426157638 -0.000185205	0.924000000 4.860171120 0.000087758	0.924000000 3.707242098 -0.000032011
0.925000000 5.420754162 -0.000181238	0.925000000 4.876519272 0.000087863	0.925000000 3.688939974 -0.000031849
0.926000000 5.415247307 -0.000177290	0.926000000 4.892959344 0.000087973	0.926000000 3.670675042 -0.000031690
0.927000000 5.409653360 -0.000173430	0.927000000 4.909487463 0.000088085	0.927000000 3.652454803 -0.000031534
0.928000000 5.403913390 -0.000169528	0.928000000 4.926100724 0.000088200	0.928000000 3.634280690 -0.000031380
0.929000000 5.398083410 -0.000165752	0.929000000 4.942788829 0.000088315	0.929000000 3.616144520 -0.000031230
0.930000000 5.392138488 -0.000162040	0.930000000 4.959586824 0.000088438	0.930000000 3.598054509 -0.000031083
0.931000000 5.386048976 -0.000158328	0.931000000 4.976468931 0.000088563	0.931000000 3.580011377 -0.000030938
0.932000000 5.379850772 -0.000154717	0.932000000 4.993440332 0.000088691	0.932000000 3.562015357 -0.000030796
0.933000000 5.373543790 -0.000151169	0.933000000 5.010508246 0.000088824	0.933000000 3.544061058 -0.000030657
0.934000000 5.367088412 -0.000147679	0.934000000 5.027677662 0.000088962	0.934000000 3.526160993 -0.000030520
0.935000000 5.360514510 -0.000144259	0.935000000 5.044929563 0.000089102	0.935000000 3.508303854 -0.000030387
0.936000000 5.353771679 -0.000140905	0.936000000 5.062265776 0.000089244	0.936000000 3.490500406 -0.000030256
0.937000000 5.346904723 -0.000137624	0.937000000 5.079692507 0.000089390	0.937000000 3.472745199 -0.000030128
0.938000000 5.339896840 -0.000134419	0.938000000 5.097220924 0.000089540	0.938000000 3.455045798 -0.000030002
0.939000000 5.332736147 -0.000131269	0.939000000 5.114846474 0.000089695	0.939000000 3.437391791 -0.000029880
0.940000000 5.325434037 -0.000128198	0.940000000 5.132566156 0.000089854	0.940000000 3.419796762 -0.000029759
0.941000000 5.317981703 -0.000125207	0.941000000 5.150386486 0.000090018	0.941000000 3.402252200 -0.000029642
0.942000000 5.310370245 -0.000122287	0.942000000 5.168310044 0.000090187	0.942000000 3.384762512 -0.000029527
0.943000000 5.302612752 -0.000119442	0.943000000 5.186304770 0.000090355	0.943000000 3.367328878 -0.000029415
0.944000000 5.294687915 -0.000116669	0.944000000 5.204423605 0.000090533	0.944000000 3.349947808 -0.000029306
0.945000000 5.286595394 -0.000113959	0.945000000 5.222616618 0.000090711	0.945000000 3.332625864 -0.000029199
0.946000000 5.278348177 -0.000111335	0.946000000 5.240926386 0.000090896	0.946000000 3.315357325 -0.000029095
0.947000000 5.269926273 -0.000108760	0.947000000 5.259320752 0.000091084	0.947000000 3.298145444 -0.000028994
0.948000000 5.261337915 -0.000106264	0.948000000 5.277811739 0.000091275	0.948000000 3.280992890 -0.000028896
0.949000000 5.252586672 -0.000103837	0.949000000 5.296410120 0.000091472	0.949000000 3.263906345 -0.000028800
0.950000000 5.243660476 -0.000101463	0.950000000 5.315098113 0.000091672	0.950000000 3.246873429 -0.000028707
0.951000000 5.234557524 -0.000099159	0.951000000 5.333878831 0.000091876	0.951000000 3.229904356 -0.000028616
0.952000000 5.225286145 -0.000096926	0.952000000 5.352749155 0.000092082	0.952000000 3.212998664 -0.000028528
0.953000000 5.215826827 -0.000094755	0.953000000 5.371719855 0.000092292	0.953000000 3.196155976 -0.000028443
0.954000000 5.206179944 -0.000092641	0.954000000 5.390794110 0.000092508	0.954000000 3.179373907 -0.000028361
0.955000000 5.196368135 -0.000090587	0.955000000 5.409984325 0.000092731	0.955000000 3.162658650 -0.000028281
0.956000000 5.186381996 -0.000088591	0.956000000 5.429270913 0.000092957	0.956000000 3.146005615 -0.000028204
0.957000000 5.176215137 -0.000086658	0.957000000 5.448667680 0.000093190	0.957000000 3.129417106 -0.000028130
0.958000000 5.165861832 -0.000084778	0.958000000 5.468178851 0.000093430	0.958000000 3.112895693 -0.000028058
0.959000000 5.155340900 -0.000082966	0.959000000 5.487769304 0.000093670	0.959000000 3.096440101 -0.000027989
0.960000000 5.144614772 -0.000081191	0.960000000 5.507470254 0.000093917	0.960000000 3.080056617 -0.000027923
0.961000000 5.133710014 -0.000079473	0.961000000 5.527262703 0.000094167	0.961000000 3.063740072 -0.000027860
0.962000000 5.122625822 -0.000077808	0.962000000 5.547177801 0.000094424	0.962000000 3.047496385 -0.000027799
0.963000000 5.111358896 -0.000076196	0.963000000 5.567173569 0.000094683	0.963000000 3.031319177 -0.000027742
0.964000000 5.099913449 -0.000074632	0.964000000 5.587313204 0.000094954	0.964000000 3.015214036 -0.000027687
0.965000000 5.088282173 -0.000073115	0.965000000 5.607539378 0.000095227	0.965000000 2.999181455 -0.000027634
0.966000000 5.076480418 -0.000071640	0.966000000 5.627887480 0.000095508	0.966000000 2.983225078 -0.000027585
0.967000000 5.064492022 -0.000070213	0.967000000 5.648330171 0.000095792	0.967000000 2.967338657 -0.000027538
0.968000000 5.052314594 -0.000068831	0.968000000 5.668862193 0.000096079	0.968000000 2.951527344 -0.000027494
0.969000000 5.039953115 -0.000067478	0.969000000 5.689507514 0.000096373	0.969000000 2.935791260 -0.000027454
0.970000000 5.027409932 -0.000066172	0.970000000 5.710277173 0.000096674	0.970000000 2.920133460 -0.000027415
0.971000000 5.014684092 -0.000064898	0.971000000 5.731167378 0.000096984	0.971000000 2.904550084 -0.000027380
0.972000000 5.001808210 -0.000063673	0.972000000 5.752153683 0.000097298	0.972000000 2.889045198 -0.000027348
0.973000000 4.988721467 -0.000062479	0.973000000 5.773236647 0.000097615	0.973000000 2.873619543 -0.000027319
0.974000000 4.975451269 -0.000061322	0.974000000 5.794421391 0.000097937	0.974000000 2.858271629 -0.000027292
0.975000000 4.962032754 -0.000060203	0.975000000 5.815725723 0.000098266	0.975000000 2.843001987 -0.000027269
0.976000000 4.948436300 -0.000059114	0.976000000 5.837130924 0.000098601	0.976000000 2.827813975 -0.000027249
0.977000000 4.934672903 -0.000058064	0.977000000 5.858666439 0.000098944	0.977000000 2.812706124 -0.000027232
0.978000000 4.920734036 -0.000057041	0.978000000 5.880301955 0.000099292	0.978000000 2.797679877 -0.000027218
0.979000000 4.906641756 -0.000056052	0.979000000 5.902048977 0.000099647	0.979000000 2.782736922 -0.000027207
0.980000000 4.892375204 -0.000055093	0.980000000 5.923937364 0.000100012	0.980000000 2.767877453 -0.000027200
0.981000000 4.877935709 -0.000054159	0.981000000 5.945923102 0.000100382	0.981000000 2.753104007 -0.000027195
0.982000000 4.863351837 -0.000053256	0.982000000 5.968030374 0.000100760	0.982000000 2.738414296 -0.000027194
0.983000000 4.848596521 -0.000052377	0.983000000 5.990233671 0.000101142	0.983000000 2.723813283 -0.000027196
0.984000000 4.833677321 -0.000051525	0.984000000 6.012560828 0.000101532	0.984000000 2.709297191 -0.000027201
0.985000000 4.818621167 -0.000050701	0.985000000 6.034983103 0.000101926	0.985000000 2.694867458 -0.000027210
0.986000000 4.803428045 -0.000049900	0.986000000 6.057532426 0.000102329	0.986000000 2.680529564 -0.000027222
0.987000000 4.788072643 -0.000049122	0.987000000 6.080194977 0.000102739	0.987000000 2.666277975 -0.000027238
0.988000000 4.772573128 -0.000048367	0.988000000 6.102963942 0.000103155	0.988000000 2.652117038 -0.000027257
0.989000000 4.756942082 -0.000047637	0.989000000 6.125872191 0.000103582	0.989000000 2.638046924 -0.000027279
0.990000000 4.741180261 -0.000046929	0.990000000 6.148887407 0.000104015	0.990000000 2.624064936 -0.000027306
0.991000000 4.725281505 -0.000046241	0.991000000 6.172020851 0.000104455	0.991000000 2.610176229 -0.000027336
0.992000000 4.709244748 -0.000045572	0.992000000 6.195270926 0.000104904	0.992000000 2.596380934 -0.000027370
0.993000000 4.693092884 -0.000044926	0.993000000 6.218618442 0.000105356	0.993000000 2.582679465 -0.000027407
0.994000000 4.676804227 -0.000044295	0.994000000 6.242093262 0.000105818	0.994000000 2.569071464 -0.000027449
0.995000000 4.660401588 -0.000043688	0.995000000 6.265686414 0.000106289	0.995000000 2.555559069 -0.000027495
0.996000000 4.643889995 -0.000043099	0.996000000 6.289379558 0.000106764	0.996000000 2.542142736 -0.000027544
0.997000000 4.627255149 -0.000042525	0.997000000 6.313207348 0.000107250	0.997000000 2.528821552 -0.000027598
0.998000000 4.610517852 -0.000041969	0.998000000 6.337170093 0.000107746	0.998000000 2.515599037 -0.000027656
0.999000000 4.593675846 -0.000041431	0.999000000 6.361246668 0.000108251	0.999000000 2.502474479 -0.000027718
1.000000000 4.576729629 -0.000040909	1.000000000 6.385431459 0.000108761	1.000000000 2.489448944 -0.000027784

## Sheet: P301L_raw
#! FIELDS rmsd file.free der_rmsd.lessthan	#! FIELDS rmsd file.free der_rmsd.lessthan	#! FIELDS rmsd file.free der_rmsd.lessthan
0.000000000 14.564404558 -0.000280821	0.000000000 6.140681057 -0.000039375	0.000000000 11.520665150 -0.000239814
0.001000000 14.440307945 -0.000268593	0.001000000 6.100203963 -0.000038948	0.001000000 11.462075047 -0.000234956
0.002000000 14.317709620 -0.000257100	0.002000000 6.059951044 -0.000038531	0.002000000 11.403559799 -0.000230198
0.003000000 14.195662716 -0.000246153	0.003000000 6.019911788 -0.000038122	0.003000000 11.345128630 -0.000225540
0.004000000 14.074402165 -0.000235758	0.004000000 5.980081781 -0.000037722	0.004000000 11.286993749 -0.000221008
0.005000000 13.954365244 -0.000225944	0.005000000 5.940459670 -0.000037330	0.005000000 11.229240905 -0.000216611
0.006000000 13.835182330 -0.000216626	0.006000000 5.901058628 -0.000036946	0.006000000 11.171713409 -0.000212323
0.007000000 13.716590508 -0.000207744	0.007000000 5.861871990 -0.000036571	0.007000000 11.113822181 -0.000208064
0.008000000 13.598193993 -0.000199226	0.008000000 5.822906145 -0.000036203	0.008000000 11.056455738 -0.000203950
0.009000000 13.480625973 -0.000191132	0.009000000 5.784147311 -0.000035844	0.009000000 10.999418902 -0.000199951
0.010000000 13.364091456 -0.000183462	0.010000000 5.745603783 -0.000035492	0.010000000 10.942345191 -0.000196018
0.011000000 13.248403252 -0.000176172	0.011000000 5.707286396 -0.000035147	0.011000000 10.885532027 -0.000192186
0.012000000 13.133072128 -0.000169187	0.012000000 5.669171058 -0.000034810	0.012000000 10.828962673 -0.000188451
0.013000000 13.018836575 -0.000162571	0.013000000 5.631272605 -0.000034480	0.013000000 10.772309451 -0.000184771
0.014000000 12.905126165 -0.000156246	0.014000000 5.593589727 -0.000034157	0.014000000 10.716097306 -0.000181207
0.015000000 12.792651606 -0.000150265	0.015000000 5.556116953 -0.000033841	0.015000000 10.660012660 -0.000177719
0.016000000 12.680522109 -0.000144526	0.016000000 5.518867966 -0.000033532	0.016000000 10.604292784 -0.000174332
0.017000000 12.569426578 -0.000139080	0.017000000 5.481833559 -0.000033230	0.017000000 10.548708361 -0.000171017
0.018000000 12.458564875 -0.000133841	0.018000000 5.445014347 -0.000032934	0.018000000 10.493329005 -0.000167781
0.019000000 12.348530409 -0.000128850	0.019000000 5.408398820 -0.000032645	0.019000000 10.438053963 -0.000164610
0.020000000 12.239451910 -0.000124106	0.020000000 5.371998355 -0.000032362	0.020000000 10.382952779 -0.000161511
0.021000000 12.131132471 -0.000119580	0.021000000 5.335821283 -0.000032085	0.021000000 10.328159189 -0.000158495
0.022000000 12.023546341 -0.000115257	0.022000000 5.299857416 -0.000031815	0.022000000 10.273658282 -0.000155559
0.023000000 11.916635095 -0.000111124	0.023000000 5.264099867 -0.000031550	0.023000000 10.219241315 -0.000152680
0.024000000 11.810611280 -0.000107188	0.024000000 5.228560123 -0.000031291	0.024000000 10.164965076 -0.000149861
0.025000000 11.705268741 -0.000103422	0.025000000 5.193230797 -0.000031038	0.025000000 10.110863228 -0.000147104
0.026000000 11.600500408 -0.000099812	0.026000000 5.158113405 -0.000030791	0.026000000 10.057059635 -0.000144421
0.027000000 11.496559965 -0.000096368	0.027000000 5.123206999 -0.000030550	0.027000000 10.003334901 -0.000141788
0.028000000 11.393327588 -0.000093073	0.028000000 5.088506098 -0.000030313	0.028000000 9.949924588 -0.000139227
0.029000000 11.290688318 -0.000089913	0.029000000 5.054028310 -0.000030083	0.029000000 9.896629566 -0.000136716
0.030000000 11.188834051 -0.000086893	0.030000000 5.019762081 -0.000029857	0.030000000 9.843578675 -0.000134266
0.031000000 11.087585907 -0.000083996	0.031000000 4.985708781 -0.000029637	0.031000000 9.790701662 -0.000131870
0.032000000 10.987060151 -0.000081223	0.032000000 4.951865406 -0.000029423	0.032000000 9.738058618 -0.000129532
0.033000000 10.887278219 -0.000078570	0.033000000 4.918229595 -0.000029213	0.033000000 9.685430679 -0.000127230
0.034000000 10.788365345 -0.000076038	0.034000000 4.884815767 -0.000029008	0.034000000 9.633098427 -0.000124989
0.035000000 10.690060295 -0.000073606	0.035000000 4.851612343 -0.000028808	0.035000000 9.581081452 -0.000122809
0.036000000 10.592544445 -0.000071280	0.036000000 4.818617677 -0.000028614	0.036000000 9.529122179 -0.000120666
0.037000000 10.495559206 -0.000069042	0.037000000 4.785834690 -0.000028423	0.037000000 9.477403759 -0.000118574
0.038000000 10.399309399 -0.000066897	0.038000000 4.753254919 -0.000028238	0.038000000 9.425960164 -0.000116536
0.039000000 10.303763776 -0.000064841	0.039000000 4.720895294 -0.000028057	0.039000000 9.374645118 -0.000114537
0.040000000 10.208930576 -0.000062869	0.040000000 4.688749588 -0.000027881	0.040000000 9.323497066 -0.000112580
0.041000000 10.114783662 -0.000060976	0.041000000 4.656812369 -0.000027710	0.041000000 9.272587828 -0.000110671
0.042000000 10.021368291 -0.000059162	0.042000000 4.625088123 -0.000027543	0.042000000 9.221910319 -0.000108806
0.043000000 9.928737307 -0.000057424	0.043000000 4.593574810 -0.000027380	0.043000000 9.171366818 -0.000106978
0.044000000 9.836663815 -0.000055750	0.044000000 4.562272248 -0.000027222	0.044000000 9.121070510 -0.000105193
0.045000000 9.745241539 -0.000054141	0.045000000 4.531182932 -0.000027069	0.045000000 9.070985510 -0.000103449
0.046000000 9.654524726 -0.000052596	0.046000000 4.500303032 -0.000026919	0.046000000 9.021001350 -0.000101737
0.047000000 9.564507732 -0.000051112	0.047000000 4.469632332 -0.000026774	0.047000000 8.971197558 -0.000100061
0.048000000 9.475302606 -0.000049692	0.048000000 4.439168424 -0.000026633	0.048000000 8.921569573 -0.000098419
0.049000000 9.386790719 -0.000048327	0.049000000 4.408914075 -0.000026496	0.049000000 8.872122800 -0.000096813
0.050000000 9.298979100 -0.000047015	0.050000000 4.378878032 -0.000026363	0.050000000 8.822960823 -0.000095248
0.051000000 9.211723366 -0.000045750	0.051000000 4.349046822 -0.000026234	0.051000000 8.773983195 -0.000093716
0.052000000 9.125263909 -0.000044537	0.052000000 4.319424931 -0.000026109	0.052000000 8.725161207 -0.000092215
0.053000000 9.039412342 -0.000043368	0.053000000 4.290014442 -0.000025989	0.053000000 8.676525509 -0.000090745
0.054000000 8.954251102 -0.000042243	0.054000000 4.260811358 -0.000025872	0.054000000 8.628046181 -0.000089305
0.055000000 8.869739028 -0.000041161	0.055000000 4.231822133 -0.000025759	0.055000000 8.579844951 -0.000087900
0.056000000 8.785991740 -0.000040122	0.056000000 4.203037910 -0.000025650	0.056000000 8.531817827 -0.000086525
0.057000000 8.702922506 -0.000039122	0.057000000 4.174466204 -0.000025545	0.057000000 8.483936967 -0.000085176
0.058000000 8.620557055 -0.000038161	0.058000000 4.146103572 -0.000025443	0.058000000 8.436253082 -0.000083857
0.059000000 8.538830014 -0.000037234	0.059000000 4.117947282 -0.000025346	0.059000000 8.388768222 -0.000082565
0.060000000 8.457735497 -0.000036341	0.060000000 4.090001390 -0.000025252	0.060000000 8.341460920 -0.000081300
0.061000000 8.377338674 -0.000035481	0.061000000 4.062263203 -0.000025162	0.061000000 8.294336940 -0.000080062
0.062000000 8.297597982 -0.000034653	0.062000000 4.034733068 -0.000025075	0.062000000 8.247362098 -0.000078846
0.063000000 8.218504688 -0.000033854	0.063000000 4.007411362 -0.000024992	0.063000000 8.200590489 -0.000077658
0.064000000 8.140103467 -0.000033086	0.064000000 3.980299432 -0.000024913	0.064000000 8.154008172 -0.000076494
0.065000000 8.062376483 -0.000032346	0.065000000 3.953394218 -0.000024838	0.065000000 8.107586358 -0.000075353
0.066000000 7.985335969 -0.000031633	0.066000000 3.926701880 -0.000024767	0.066000000 8.061321240 -0.000074233
0.067000000 7.908945740 -0.000030946	0.067000000 3.900210157 -0.000024698	0.067000000 8.015260825 -0.000073138
0.068000000 7.833218443 -0.000030284	0.068000000 3.873928568 -0.000024634	0.068000000 7.969357249 -0.000072064
0.069000000 7.758160954 -0.000029646	0.069000000 3.847857858 -0.000024573	0.069000000 7.923655888 -0.000071013
0.070000000 7.683777432 -0.000029032	0.070000000 3.821992291 -0.000024516	0.070000000 7.878106627 -0.000069982
0.071000000 7.610034302 -0.000028439	0.071000000 3.796330285 -0.000024462	0.071000000 7.832755406 -0.000068972
0.072000000 7.536918333 -0.000027866	0.072000000 3.770878146 -0.000024412	0.072000000 7.787515014 -0.000067979
0.073000000 7.464485721 -0.000027315	0.073000000 3.745630790 -0.000024366	0.073000000 7.742473348 -0.000067008
0.074000000 7.392707352 -0.000026784	0.074000000 3.720592917 -0.000024323	0.074000000 7.697623259 -0.000066056
0.075000000 7.321598484 -0.000026272	0.075000000 3.695762597 -0.000024284	0.075000000 7.652935137 -0.000065123
0.076000000 7.251147117 -0.000025778	0.076000000 3.671137082 -0.000024248	0.076000000 7.608437294 -0.000064209
0.077000000 7.181347420 -0.000025302	0.077000000 3.646713980 -0.000024216	0.077000000 7.564089102 -0.000063311
0.078000000 7.112205758 -0.000024844	0.078000000 3.622500480 -0.000024188	0.078000000 7.519908847 -0.000062431
0.079000000 7.043698915 -0.000024401	0.079000000 3.598496005 -0.000024163	0.079000000 7.475875969 -0.000061567
0.080000000 6.975853086 -0.000023975	0.080000000 3.574692732 -0.000024142	0.080000000 7.432006354 -0.000060720
0.081000000 6.908643247 -0.000023564	0.081000000 3.551099846 -0.000024125	0.081000000 7.388319168 -0.000059889
0.082000000 6.842059526 -0.000023167	0.082000000 3.527707973 -0.000024111	0.082000000 7.344806451 -0.000059075
0.083000000 6.776165043 -0.000022786	0.083000000 3.504525168 -0.000024101	0.083000000 7.301467444 -0.000058277
0.084000000 6.710908875 -0.000022418	0.084000000 3.481548002 -0.000024094	0.084000000 7.258283374 -0.000057493
0.085000000 6.646263025 -0.000022063	0.085000000 3.458771022 -0.000024092	0.085000000 7.215239771 -0.000056723
0.086000000 6.582259715 -0.000021721	0.086000000 3.436204581 -0.000024093	0.086000000 7.172384739 -0.000055969
0.087000000 6.518931231 -0.000021392	0.087000000 3.413838846 -0.000024098	0.087000000 7.129688131 -0.000055229
0.088000000 6.456227255 -0.000021076	0.088000000 3.391678831 -0.000024106	0.088000000 7.087147645 -0.000054502
0.089000000 6.394167814 -0.000020771	0.089000000 3.369721206 -0.000024119	0.089000000 7.044761687 -0.000053789
0.090000000 6.332729733 -0.000020477	0.090000000 3.347967336 -0.000024135	0.090000000 7.002551630 -0.000053090
0.091000000 6.271912420 -0.000020194	0.091000000 3.326422438 -0.000024156	0.091000000 6.960509089 -0.000052403
0.092000000 6.211754227 -0.000019922	0.092000000 3.305076000 -0.000024180	0.092000000 6.918623790 -0.000051730
0.093000000 6.152224424 -0.000019660	0.093000000 3.283935858 -0.000024208	0.093000000 6.876898739 -0.000051069
0.094000000 6.093322417 -0.000019409	0.094000000 3.262997247 -0.000024241	0.094000000 6.835332535 -0.000050420
0.095000000 6.035064151 -0.000019168	0.095000000 3.242263337 -0.000024277	0.095000000 6.793924675 -0.000049782
0.096000000 5.977431257 -0.000018936	0.096000000 3.221733964 -0.000024318	0.096000000 6.752690173 -0.000049158
0.097000000 5.920413694 -0.000018714	0.097000000 3.201406035 -0.000024363	0.097000000 6.711604889 -0.000048544
0.098000000 5.864026254 -0.000018500	0.098000000 3.181274116 -0.000024412	0.098000000 6.670697898 -0.000047942
0.099000000 5.808275971 -0.000018296	0.099000000 3.161348217 -0.000024465	0.099000000 6.629941540 -0.000047351
0.100000000 5.753135181 -0.000018100	0.100000000 3.141623379 -0.000024523	0.100000000 6.589346993 -0.000046770
0.101000000 5.698620690 -0.000017912	0.101000000 3.122101235 -0.000024585	0.101000000 6.548904331 -0.000046200
0.102000000 5.644727426 -0.000017733	0.102000000 3.102777110 -0.000024652	0.102000000 6.508625909 -0.000045641
0.103000000 5.591457895 -0.000017562	0.103000000 3.083656492 -0.000024723	0.103000000 6.468505942 -0.000045091
0.104000000 5.538801712 -0.000017399	0.104000000 3.064735806 -0.000024799	0.104000000 6.428541437 -0.000044552
0.105000000 5.486767699 -0.000017243	0.105000000 3.046019348 -0.000024880	0.105000000 6.388732464 -0.000044022
0.106000000 5.435339957 -0.000017095	0.106000000 3.027504835 -0.000024966	0.106000000 6.349085368 -0.000043502
0.107000000 5.384526708 -0.000016954	0.107000000 3.009186632 -0.000025056	0.107000000 6.309578434 -0.000042990
0.108000000 5.334330933 -0.000016821	0.108000000 2.991071556 -0.000025152	0.108000000 6.270243922 -0.000042488
0.109000000 5.284736296 -0.000016694	0.109000000 2.973154752 -0.000025253	0.109000000 6.231065510 -0.000041996
0.110000000 5.235755146 -0.000016575	0.110000000 2.955431261 -0.000025359	0.110000000 6.192055241 -0.000041512
0.111000000 5.187378808 -0.000016463	0.111000000 2.937910671 -0.000025470	0.111000000 6.153204396 -0.000041037
0.112000000 5.139615438 -0.000016357	0.112000000 2.920593497 -0.000025588	0.112000000 6.114502386 -0.000040571
0.113000000 5.092448821 -0.000016258	0.113000000 2.903470668 -0.000025710	0.113000000 6.075952559 -0.000040112
0.114000000 5.045883481 -0.000016166	0.114000000 2.886546803 -0.000025839	0.114000000 6.037567282 -0.000039662
0.115000000 4.999910870 -0.000016080	0.115000000 2.869824233 -0.000025973	0.115000000 5.999340725 -0.000039220
0.116000000 4.954532283 -0.000016001	0.116000000 2.853296973 -0.000026114	0.116000000 5.961265023 -0.000038786
0.117000000 4.909772591 -0.000015928	0.117000000 2.836969490 -0.000026261	0.117000000 5.923350907 -0.000038360
0.118000000 4.865599373 -0.000015861	0.118000000 2.820845974 -0.000026414	0.118000000 5.885590685 -0.000037941
0.119000000 4.822013362 -0.000015801	0.119000000 2.804913717 -0.000026574	0.119000000 5.847974938 -0.000037529
0.120000000 4.779024370 -0.000015747	0.120000000 2.789186129 -0.000026741	0.120000000 5.810530377 -0.000037125
0.121000000 4.736629613 -0.000015700	0.121000000 2.773650321 -0.000026915	0.121000000 5.773227330 -0.000036728
0.122000000 4.694816072 -0.000015658	0.122000000 2.758307485 -0.000027096	0.122000000 5.736089718 -0.000036338
0.123000000 4.653593133 -0.000015623	0.123000000 2.743165227 -0.000027285	0.123000000 5.699095648 -0.000035954
0.124000000 4.612954521 -0.000015594	0.124000000 2.728219399 -0.000027481	0.124000000 5.662269419 -0.000035578
0.125000000 4.572895647 -0.000015571	0.125000000 2.713467026 -0.000027685	0.125000000 5.625599296 -0.000035208
0.126000000 4.533418683 -0.000015555	0.126000000 2.698915891 -0.000027897	0.126000000 5.589079389 -0.000034845
0.127000000 4.494522484 -0.000015545	0.127000000 2.684555603 -0.000028118	0.127000000 5.552713461 -0.000034488
0.128000000 4.456209777 -0.000015541	0.128000000 2.670387664 -0.000028347	0.128000000 5.516503304 -0.000034138
0.129000000 4.418458860 -0.000015543	0.129000000 2.656419358 -0.000028585	0.129000000 5.480450530 -0.000033793
0.130000000 4.381287367 -0.000015552	0.130000000 2.642645779 -0.000028833	0.130000000 5.444542541 -0.000033455
0.131000000 4.344680507 -0.000015567	0.131000000 2.629060226 -0.000029090	0.131000000 5.408789807 -0.000033122
0.132000000 4.308641545 -0.000015589	0.132000000 2.615676195 -0.000029357	0.132000000 5.373193877 -0.000032796
0.133000000 4.273190552 -0.000015618	0.133000000 2.602482306 -0.000029635	0.133000000 5.337750502 -0.000032475
0.134000000 4.238302909 -0.000015653	0.134000000 2.589476994 -0.000029923	0.134000000 5.302468148 -0.000032160
0.135000000 4.203982645 -0.000015696	0.135000000 2.576663670 -0.000030222	0.135000000 5.267346453 -0.000031850
0.136000000 4.170218158 -0.000015745	0.136000000 2.564044686 -0.000030533	0.136000000 5.232368962 -0.000031546
0.137000000 4.137016597 -0.000015802	0.137000000 2.551616078 -0.000030855	0.137000000 5.197546154 -0.000031247
0.138000000 4.104365347 -0.000015865	0.138000000 2.539381315 -0.000031191	0.138000000 5.162871569 -0.000030954
0.139000000 4.072276634 -0.000015936	0.139000000 2.527332915 -0.000031539	0.139000000 5.128356134 -0.000030665
0.140000000 4.040740439 -0.000016015	0.140000000 2.515478566 -0.000031901	0.140000000 5.093995145 -0.000030382
0.141000000 4.009756213 -0.000016102	0.141000000 2.503814239 -0.000032277	0.141000000 5.059789174 -0.000030104
0.142000000 3.979323361 -0.000016197	0.142000000 2.492343837 -0.000032668	0.142000000 5.025734470 -0.000029831
0.143000000 3.949444108 -0.000016300	0.143000000 2.481059650 -0.000033074	0.143000000 4.991835410 -0.000029562
0.144000000 3.920104954 -0.000016411	0.144000000 2.469962652 -0.000033496	0.144000000 4.958091176 -0.000029299
0.145000000 3.891311396 -0.000016532	0.145000000 2.459053207 -0.000033935	0.145000000 4.924495918 -0.000029039
0.146000000 3.863056434 -0.000016661	0.146000000 2.448332231 -0.000034392	0.146000000 4.891058159 -0.000028785
0.147000000 3.835343946 -0.000016800	0.147000000 2.437800536 -0.000034867	0.147000000 4.857767957 -0.000028535
0.148000000 3.808169404 -0.000016949	0.148000000 2.427454154 -0.000035362	0.148000000 4.824641317 -0.000028290
0.149000000 3.781527131 -0.000017108	0.149000000 2.417292662 -0.000035876	0.149000000 4.791651995 -0.000028049
0.150000000 3.755402522 -0.000017277	0.150000000 2.407326610 -0.000036413	0.150000000 4.758822418 -0.000027812
0.151000000 3.729809356 -0.000017457	0.151000000 2.397545618 -0.000036973	0.151000000 4.726146459 -0.000027580
0.152000000 3.704748005 -0.000017649	0.152000000 2.387944512 -0.000037555	0.152000000 4.693631313 -0.000027351
0.153000000 3.680212664 -0.000017852	0.153000000 2.378532873 -0.000038163	0.153000000 4.661253399 -0.000027127
0.154000000 3.656196073 -0.000018068	0.154000000 2.369308460 -0.000038797	0.154000000 4.629034796 -0.000026907
0.155000000 3.632695502 -0.000018297	0.155000000 2.360265265 -0.000039459	0.155000000 4.596970168 -0.000026691
0.156000000 3.609704854 -0.000018540	0.156000000 2.351408832 -0.000040151	0.156000000 4.565058363 -0.000026479
0.157000000 3.587229035 -0.000018796	0.157000000 2.342737676 -0.000040875	0.157000000 4.533302461 -0.000026270
0.158000000 3.565265252 -0.000019068	0.158000000 2.334241534 -0.000041630	0.158000000 4.501691925 -0.000026066
0.159000000 3.543808563 -0.000019356	0.159000000 2.325929539 -0.000042420	0.159000000 4.470238250 -0.000025865
0.160000000 3.522853216 -0.000019660	0.160000000 2.317808008 -0.000043249	0.160000000 4.438934285 -0.000025668
0.161000000 3.502399487 -0.000019982	0.161000000 2.309866836 -0.000044117	0.161000000 4.407787087 -0.000025475
0.162000000 3.482440085 -0.000020322	0.162000000 2.302106821 -0.000045028	0.162000000 4.376791397 -0.000025285
0.163000000 3.462971187 -0.000020682	0.163000000 2.294525201 -0.000045984	0.163000000 4.345950066 -0.000025099
0.164000000 3.444000104 -0.000021063	0.164000000 2.287125680 -0.000046988	0.164000000 4.315258594 -0.000024916
0.165000000 3.425512935 -0.000021465	0.165000000 2.279908314 -0.000048044	0.165000000 4.284723602 -0.000024737
0.166000000 3.407514182 -0.000021892	0.166000000 2.272866646 -0.000049154	0.166000000 4.254335713 -0.000024561
0.167000000 3.389990338 -0.000022342	0.167000000 2.266009524 -0.000050325	0.167000000 4.224099369 -0.000024388
0.168000000 3.372941010 -0.000022820	0.168000000 2.259326089 -0.000051559	0.168000000 4.194017755 -0.000024219
0.169000000 3.356358436 -0.000023324	0.169000000 2.252822680 -0.000052863	0.169000000 4.164094156 -0.000024053
0.170000000 3.340255374 -0.000023860	0.170000000 2.246492082 -0.000054239	0.170000000 4.134323236 -0.000023891
0.171000000 3.324613664 -0.000024428	0.171000000 2.240339283 -0.000055696	0.171000000 4.104696574 -0.000023731
0.172000000 3.309437643 -0.000025031	0.172000000 2.234364225 -0.000057241	0.172000000 4.075223065 -0.000023575
0.173000000 3.294719996 -0.000025671	0.173000000 2.228567977 -0.000058881	0.173000000 4.045906308 -0.000023421
0.174000000 3.280454406 -0.000026351	0.174000000 2.222948513 -0.000060626	0.174000000 4.016737167 -0.000023271
0.175000000 3.266639027 -0.000027074	0.175000000 2.217497160 -0.000062480	0.175000000 3.987728207 -0.000023124
0.176000000 3.253276806 -0.000027844	0.176000000 2.212225909 -0.000064461	0.176000000 3.958869106 -0.000022980
0.177000000 3.240354800 -0.000028666	0.177000000 2.207123758 -0.000066575	0.177000000 3.930162298 -0.000022839
0.178000000 3.227871720 -0.000029542	0.178000000 2.202190458 -0.000068836	0.178000000 3.901607815 -0.000022700
0.179000000 3.215819095 -0.000030477	0.179000000 2.197435146 -0.000071265	0.179000000 3.873204233 -0.000022565
0.180000000 3.204193832 -0.000031477	0.180000000 2.192854317 -0.000073878	0.180000000 3.844958686 -0.000022433
0.181000000 3.192991597 -0.000032548	0.181000000 2.188442973 -0.000076694	0.181000000 3.816859964 -0.000022303
0.182000000 3.182214386 -0.000033697	0.182000000 2.184207755 -0.000079742	0.182000000 3.788914196 -0.000022176
0.183000000 3.171853795 -0.000034933	0.183000000 2.180138528 -0.000083042	0.183000000 3.761122350 -0.000022052
0.184000000 3.161888850 -0.000036258	0.184000000 2.176239839 -0.000086631	0.184000000 3.733487996 -0.000021930
0.185000000 3.152340590 -0.000037689	0.185000000 2.172511327 -0.000090548	0.185000000 3.706002339 -0.000021812
0.186000000 3.143196064 -0.000039237	0.186000000 2.168950180 -0.000094837	0.186000000 3.678673276 -0.000021696
0.187000000 3.134440574 -0.000040909	0.187000000 2.165555905 -0.000099552	0.187000000 3.651492647 -0.000021582
0.188000000 3.126078344 -0.000042725	0.188000000 2.162328272 -0.000104758	0.188000000 3.624471279 -0.000021472
0.189000000 3.118102287 -0.000044701	0.189000000 2.159267967 -0.000110537	0.189000000 3.597598594 -0.000021364
0.190000000 3.110494700 -0.000046850	0.190000000 2.156372917 -0.000116985	0.190000000 3.570880874 -0.000021258
0.191000000 3.103271995 -0.000049205	0.191000000 2.153648022 -0.000124233	0.191000000 3.544312828 -0.000021155
0.192000000 3.096414642 -0.000051787	0.192000000 2.151085911 -0.000132423	0.192000000 3.517898258 -0.000021055
0.193000000 3.089928845 -0.000054636	0.193000000 2.148687191 -0.000141754	0.193000000 3.491639244 -0.000020957
0.194000000 3.083799165 -0.000057783	0.194000000 2.146453349 -0.000152482	0.194000000 3.465532614 -0.000020862
0.195000000 3.078022099 -0.000061277	0.195000000 2.144380314 -0.000164934	0.195000000 3.439578867 -0.000020769
0.196000000 3.072585193 -0.000065168	0.196000000 2.142468916 -0.000179563	0.196000000 3.413781979 -0.000020679
0.197000000 3.067487144 -0.000069528	0.197000000 2.140722277 -0.000197005	0.197000000 3.388135428 -0.000020591
0.198000000 3.062730563 -0.000074450	0.198000000 2.139132976 -0.000218116	0.198000000 3.362640813 -0.000020505
0.199000000 3.058303406 -0.000080037	0.199000000 2.137703053 -0.000244201	0.199000000 3.337304762 -0.000020422
0.200000000 3.054190157 -0.000086411	0.200000000 2.136430483 -0.000277231	0.200000000 3.312121641 -0.000020341
0.201000000 3.050390725 -0.000093752	0.201000000 2.135316515 -0.000320413	0.201000000 3.287093431 -0.000020263
0.202000000 3.046898733 -0.000102285	0.202000000 2.134361635 -0.000379279	0.202000000 3.262215735 -0.000020187
0.203000000 3.043709985 -0.000112318	0.203000000 2.133556409 -0.000464033	0.203000000 3.237490430 -0.000020114
0.204000000 3.040809367 -0.000124241	0.204000000 2.132911041 -0.000596948	0.204000000 3.212921307 -0.000020043
0.205000000 3.038198301 -0.000138649	0.205000000 2.132413238 -0.000834386	0.205000000 3.188505165 -0.000019974
0.206000000 3.035866185 -0.000156364	0.206000000 2.132075270 -0.001381995	0.206000000 3.164245725 -0.000019907
0.207000000 3.033807857 -0.000178639	0.207000000 2.131890318 -0.003979487	0.207000000 3.140138452 -0.000019843
0.208000000 3.032013329 -0.000207413	0.208000000 2.131858954 0.004577554	0.208000000 3.116190133 -0.000019781
0.209000000 3.030478795 -0.000245978	0.209000000 2.131976279 0.001459688	0.209000000 3.092394539 -0.000019722
0.210000000 3.029181326 -0.000299929	0.210000000 2.132247317 0.000870242	0.210000000 3.068750088 -0.000019665
0.211000000 3.028135699 -0.000381208	0.211000000 2.132666166 0.000621170	0.211000000 3.045258975 -0.000019610
0.212000000 3.027328592 -0.000516932	0.212000000 2.133231394 0.000483750	0.212000000 3.021922888 -0.000019557
0.213000000 3.026738680 -0.000786606	0.213000000 2.133942198 0.000396675	0.213000000 2.998746994 -0.000019507
0.214000000 3.026370149 -0.001583502	0.214000000 2.134804057 0.000336500	0.214000000 2.975719101 -0.000019459
0.215000000 3.026211579 -0.061135881	0.215000000 2.135812290 0.000292474	0.215000000 2.952851793 -0.000019413
0.216000000 3.026253872 0.001743532	0.216000000 2.136964530 0.000258887	0.216000000 2.930136409 -0.000019369
0.217000000 3.026488995 0.000878849	0.217000000 2.138258683 0.000232434	0.217000000 2.907576015 -0.000019328
0.218000000 3.026910521 0.000596448	0.218000000 2.139693277 0.000211071	0.218000000 2.885169974 -0.000019289
0.219000000 3.027508664 0.000456800	0.219000000 2.141272432 0.000193442	0.219000000 2.862923442 -0.000019253
0.220000000 3.028272008 0.000373891	0.220000000 2.142989022 0.000178673	0.220000000 2.840833187 -0.000019219
0.221000000 3.029197440 0.000319101	0.221000000 2.144846368 0.000166113	0.221000000 2.818898664 -0.000019187
0.222000000 3.030274534 0.000280410	0.222000000 2.146835565 0.000155324	0.222000000 2.797118766 -0.000019157
0.223000000 3.031486318 0.000251901	0.223000000 2.148966326 0.000145936	0.223000000 2.775493880 -0.000019130
0.224000000 3.032829827 0.000230111	0.224000000 2.151232449 0.000137706	0.224000000 2.754028689 -0.000019105
0.225000000 3.034291612 0.000213092	0.225000000 2.153631523 0.000130438	0.225000000 2.732715754 -0.000019083
0.226000000 3.035866363 0.000199530	0.226000000 2.156158273 0.000123982	0.226000000 2.711563907 -0.000019062
0.227000000 3.037554061 0.000188521	0.227000000 2.158817731 0.000118203	0.227000000 2.690562219 -0.000019045
0.228000000 3.039334747 0.000179584	0.228000000 2.161612381 0.000112996	0.228000000 2.669724092 -0.000019029
0.229000000 3.041201299 0.000172291	0.229000000 2.164532306 0.000108295	0.229000000 2.649042969 -0.000019016
0.230000000 3.043145035 0.000166341	0.230000000 2.167583053 0.000104022	0.230000000 2.628513757 -0.000019006
0.231000000 3.045151512 0.000161548	0.231000000 2.170760602 0.000100128	0.231000000 2.608140877 -0.000018997
0.232000000 3.047225726 0.000157669	0.232000000 2.174058830 0.000096570	0.232000000 2.587926655 -0.000018992
0.233000000 3.049346614 0.000154651	0.233000000 2.177484261 0.000093301	0.233000000 2.567868136 -0.000018988
0.234000000 3.051504715 0.000152404	0.234000000 2.181031489 0.000090293	0.234000000 2.547966853 -0.000018988
0.235000000 3.053695501 0.000150838	0.235000000 2.184702322 0.000087515	0.235000000 2.528223162 -0.000018989
0.236000000 3.055907703 0.000149920	0.236000000 2.188491674 0.000084945	0.236000000 2.508640282 -0.000018994
0.237000000 3.058133590 0.000149613	0.237000000 2.192398250 0.000082564	0.237000000 2.489208404 -0.000019000
0.238000000 3.060362060 0.000149913	0.238000000 2.196423308 0.000080350	0.238000000 2.469938523 -0.000019010
0.239000000 3.062580866 0.000150837	0.239000000 2.200560571 0.000078290	0.239000000 2.450826787 -0.000019022
0.240000000 3.064787801 0.000152366	0.240000000 2.204811385 0.000076370	0.240000000 2.431870298 -0.000019036
0.241000000 3.066971208 0.000154551	0.241000000 2.209179962 0.000074573	0.241000000 2.413074791 -0.000019054
0.242000000 3.069119111 0.000157439	0.242000000 2.213656448 0.000072894	0.242000000 2.394435349 -0.000019074
0.243000000 3.071225651 0.000161087	0.243000000 2.218240045 0.000071323	0.243000000 2.375954177 -0.000019096
0.244000000 3.073282922 0.000165587	0.244000000 2.222936331 0.000069847	0.244000000 2.357635870 -0.000019122
0.245000000 3.075278752 0.000171056	0.245000000 2.227736052 0.000068462	0.245000000 2.339472033 -0.000019150
0.246000000 3.077210616 0.000177635	0.246000000 2.232642468 0.000067160	0.246000000 2.321461418 -0.000019181
0.247000000 3.079066430 0.000185534	0.247000000 2.237649720 0.000065937	0.247000000 2.303615865 -0.000019215
0.248000000 3.080837601 0.000195041	0.248000000 2.242760172 0.000064784	0.248000000 2.285924142 -0.000019252
0.249000000 3.082513775 0.000206542	0.249000000 2.247975974 0.000063697	0.249000000 2.268396415 -0.000019292
0.250000000 3.084092908 0.000220510	0.250000000 2.253283846 0.000062674	0.250000000 2.251024778 -0.000019335
0.251000000 3.085568115 0.000237640	0.251000000 2.258688446 0.000061709	0.251000000 2.233816046 -0.000019382
0.252000000 3.086929851 0.000258994	0.252000000 2.264187716 0.000060800	0.252000000 2.216766197 -0.000019431
0.253000000 3.088172655 0.000286133	0.253000000 2.269782725 0.000059941	0.253000000 2.199873619 -0.000019484
0.254000000 3.089284313 0.000321648	0.254000000 2.275469767 0.000059129	0.254000000 2.183140320 -0.000019540
0.255000000 3.090262234 0.000369676	0.255000000 2.281245343 0.000058364	0.255000000 2.166566448 -0.000019599
0.256000000 3.091101231 0.000437826	0.256000000 2.287106529 0.000057643	0.256000000 2.150153083 -0.000019662
0.257000000 3.091791437 0.000541690	0.257000000 2.293054263 0.000056962	0.257000000 2.133897218 -0.000019728
0.258000000 3.092334914 0.000717758	0.258000000 2.299090012 0.000056318	0.258000000 2.117801046 -0.000019797
0.259000000 3.092718150 0.001081191	0.259000000 2.305206400 0.000055711	0.259000000 2.101865817 -0.000019870
0.260000000 3.092942046 0.002256910	0.260000000 2.311403999 0.000055139	0.260000000 2.086090790 -0.000019947
0.261000000 3.092999601 -0.019196559	0.261000000 2.317678640 0.000054601	0.261000000 2.070474405 -0.000020028
0.262000000 3.092880195 -0.001783065	0.262000000 2.324033449 0.000054093	0.262000000 2.055017885 -0.000020113
0.263000000 3.092592926 -0.000925996	0.263000000 2.330453424 0.000053618	0.263000000 2.039722026 -0.000020201
0.264000000 3.092123615 -0.000620873	0.264000000 2.336953329 0.000053169	0.264000000 2.024587770 -0.000020294
0.265000000 3.091471042 -0.000465065	0.265000000 2.343521430 0.000052750	0.265000000 2.009615330 -0.000020391
0.266000000 3.090630465 -0.000370427	0.266000000 2.350160110 0.000052356	0.266000000 1.994799202 -0.000020492
0.267000000 3.089603145 -0.000307049	0.267000000 2.356862625 0.000051988	0.267000000 1.980148296 -0.000020598
0.268000000 3.088389138 -0.000261775	0.268000000 2.363634440 0.000051644	0.268000000 1.965658075 -0.000020708
0.269000000 3.086977717 -0.000227792	0.269000000 2.370464097 0.000051325	0.269000000 1.951325167 -0.000020823
0.270000000 3.085376446 -0.000201443	0.270000000 2.377351399 0.000051030	0.270000000 1.937156791 -0.000020943
0.271000000 3.083578331 -0.000180395	0.271000000 2.384293312 0.000050758	0.271000000 1.923151574 -0.000021067
0.272000000 3.081583192 -0.000163248	0.272000000 2.391290857 0.000050508	0.272000000 1.909303959 -0.000021197
0.273000000 3.079396490 -0.000149033	0.273000000 2.398340491 0.000050279	0.273000000 1.895617863 -0.000021332
0.274000000 3.077009942 -0.000137066	0.274000000 2.405443224 0.000050070	0.274000000 1.882096432 -0.000021472
0.275000000 3.074422648 -0.000126864	0.275000000 2.412596769 0.000049881	0.275000000 1.868736987 -0.000021618
0.276000000 3.071639956 -0.000118085	0.276000000 2.419791429 0.000049713	0.276000000 1.855530868 -0.000021770
0.277000000 3.068662776 -0.000110460	0.277000000 2.427036790 0.000049563	0.277000000 1.842493440 -0.000021928
0.278000000 3.065493301 -0.000103787	0.278000000 2.434318075 0.000049432	0.278000000 1.829612305 -0.000022091
0.279000000 3.062128536 -0.000097901	0.279000000 2.441642632 0.000049320	0.279000000 1.816899778 -0.000022261
0.280000000 3.058576871 -0.000092687	0.280000000 2.449000631 0.000049227	0.280000000 1.804342916 -0.000022438
0.281000000 3.054838614 -0.000088035	0.281000000 2.456393627 0.000049151	0.281000000 1.791948039 -0.000022621
0.282000000 3.050915263 -0.000083875	0.282000000 2.463814879 0.000049095	0.282000000 1.779719575 -0.000022812
0.283000000 3.046813332 -0.000080138	0.283000000 2.471264585 0.000049056	0.283000000 1.767650253 -0.000023009
0.284000000 3.042526169 -0.000076762	0.284000000 2.478744384 0.000049034	0.284000000 1.755744168 -0.000023215
0.285000000 3.038069158 -0.000073709	0.285000000 2.486245074 0.000049031	0.285000000 1.744001400 -0.000023428
0.286000000 3.033441518 -0.000070940	0.286000000 2.493765948 0.000049045	0.286000000 1.732415884 -0.000023649
0.287000000 3.028645009 -0.000068414	0.287000000 2.501308071 0.000049076	0.287000000 1.720997687 -0.000023879
0.288000000 3.023688895 -0.000066114	0.288000000 2.508869612 0.000049124	0.288000000 1.709746550 -0.000024119
0.289000000 3.018577130 -0.000064018	0.289000000 2.516437714 0.000049192	0.289000000 1.698651249 -0.000024367
0.290000000 3.013310405 -0.000062098	0.290000000 2.524016442 0.000049277	0.290000000 1.687721939 -0.000024624
0.291000000 3.007898272 -0.000060343	0.291000000 2.531610726 0.000049378	0.291000000 1.676953446 -0.000024892
0.292000000 3.002348244 -0.000058736	0.292000000 2.539207160 0.000049497	0.292000000 1.666346320 -0.000025170
0.293000000 2.996661591 -0.000057261	0.293000000 2.546802336 0.000049636	0.293000000 1.655895000 -0.000025458
0.294000000 2.990850383 -0.000055911	0.294000000 2.554400971 0.000049792	0.294000000 1.645611382 -0.000025759
0.295000000 2.984920232 -0.000054677	0.295000000 2.561995646 0.000049967	0.295000000 1.635486944 -0.000026070
0.296000000 2.978869944 -0.000053544	0.296000000 2.569576636 0.000050163	0.296000000 1.625522059 -0.000026394
0.297000000 2.972718776 -0.000052511	0.297000000 2.577162052 0.000050374	0.297000000 1.615720717 -0.000026731
0.298000000 2.966463034 -0.000051567	0.298000000 2.584725760 0.000050608	0.298000000 1.606082076 -0.000027082
0.299000000 2.960105655 -0.000050709	0.299000000 2.592281772 0.000050860	0.299000000 1.596606211 -0.000027447
0.300000000 2.953664798 -0.000049929	0.300000000 2.599816854 0.000051133	0.300000000 1.587295956 -0.000027828
0.301000000 2.947147549 -0.000049226	0.301000000 2.607327406 0.000051429	0.301000000 1.578149489 -0.000028224
0.302000000 2.940560793 -0.000048592	0.302000000 2.614811169 0.000051746	0.302000000 1.569161470 -0.000028637
0.303000000 2.933912177 -0.000048028	0.303000000 2.622269236 0.000052086	0.303000000 1.560332316 -0.000029066
0.304000000 2.927203457 -0.000047527	0.304000000 2.629695301 0.000052449	0.304000000 1.551667750 -0.000029515
0.305000000 2.920446111 -0.000047088	0.305000000 2.637098832 0.000052834	0.305000000 1.543164814 -0.000029983
0.306000000 2.913654148 -0.000046710	0.306000000 2.644466160 0.000053243	0.306000000 1.534818438 -0.000030470
0.307000000 2.906829058 -0.000046391	0.307000000 2.651798407 0.000053676	0.307000000 1.526634846 -0.000030980
0.308000000 2.899976809 -0.000046126	0.308000000 2.659083429 0.000054137	0.308000000 1.518612917 -0.000031512
0.309000000 2.893115019 -0.000045923	0.309000000 2.666321915 0.000054626	0.309000000 1.510745971 -0.000032068
0.310000000 2.886241325 -0.000045774	0.310000000 2.673518372 0.000055142	0.310000000 1.503043593 -0.000032650
0.311000000 2.879364959 -0.000045679	0.311000000 2.680662911 0.000055687	0.311000000 1.495498430 -0.000033258
0.312000000 2.872499799 -0.000045639	0.312000000 2.687753276 0.000056264	0.312000000 1.488121359 -0.000033897
0.313000000 2.865649875 -0.000045658	0.313000000 2.694792033 0.000056871	0.313000000 1.480897066 -0.000034566
0.314000000 2.858830109 -0.000045729	0.314000000 2.701764108 0.000057514	0.314000000 1.473835150 -0.000035267
0.315000000 2.852044709 -0.000045861	0.315000000 2.708676911 0.000058191	0.315000000 1.466934342 -0.000036004
0.316000000 2.845298740 -0.000046050	0.316000000 2.715522044 0.000058905	0.316000000 1.460187464 -0.000036777
0.317000000 2.838603034 -0.000046302	0.317000000 2.722298266 0.000059659	0.317000000 1.453607062 -0.000037592
0.318000000 2.831965451 -0.000046619	0.318000000 2.729013230 0.000060451	0.318000000 1.447181889 -0.000038449
0.319000000 2.825399362 -0.000047002	0.319000000 2.735644347 0.000061289	0.319000000 1.440919925 -0.000039353
0.320000000 2.818907996 -0.000047453	0.320000000 2.742198952 0.000062172	0.320000000 1.434816482 -0.000040306
0.321000000 2.812492472 -0.000047981	0.321000000 2.748675933 0.000063102	0.321000000 1.428867231 -0.000041313
0.322000000 2.806167457 -0.000048586	0.322000000 2.755071479 0.000064083	0.322000000 1.423078686 -0.000042377
0.323000000 2.799948571 -0.000049273	0.323000000 2.761368485 0.000065123	0.323000000 1.417447491 -0.000043505
0.324000000 2.793829894 -0.000050054	0.324000000 2.767579056 0.000066220	0.324000000 1.411972078 -0.000044700
0.325000000 2.787829644 -0.000050931	0.325000000 2.773699863 0.000067379	0.325000000 1.406653991 -0.000045968
0.326000000 2.781950647 -0.000051912	0.326000000 2.779733096 0.000068600	0.326000000 1.401497345 -0.000047319
0.327000000 2.776206368 -0.000053017	0.327000000 2.785654755 0.000069897	0.327000000 1.396497164 -0.000048758
0.328000000 2.770598239 -0.000054255	0.328000000 2.791474169 0.000071272	0.328000000 1.391654964 -0.000050294
0.329000000 2.765133444 -0.000055633	0.329000000 2.797193844 0.000072726	0.329000000 1.386968599 -0.000051936
0.330000000 2.759826035 -0.000057169	0.330000000 2.802809065 0.000074267	0.330000000 1.382441421 -0.000053696
0.331000000 2.754678810 -0.000058893	0.331000000 2.808315484 0.000075904	0.331000000 1.378067809 -0.000055586
0.332000000 2.749699978 -0.000060819	0.332000000 2.813705642 0.000077645	0.332000000 1.373850724 -0.000057619
0.333000000 2.744901231 -0.000062983	0.333000000 2.818978599 0.000079499	0.333000000 1.369795247 -0.000059817
0.334000000 2.740283191 -0.000065420	0.334000000 2.824145618 0.000081469	0.334000000 1.365884962 -0.000062190
0.335000000 2.735838373 -0.000068174	0.335000000 2.829194573 0.000083569	0.335000000 1.362133687 -0.000064767
0.336000000 2.731592328 -0.000071300	0.336000000 2.834119087 0.000085814	0.336000000 1.358540184 -0.000067574
0.337000000 2.727553599 -0.000074876	0.337000000 2.838910721 0.000088223	0.337000000 1.355096386 -0.000070638
0.338000000 2.723726443 -0.000078976	0.338000000 2.843571465 0.000090809	0.338000000 1.351808145 -0.000073998
0.339000000 2.720103656 -0.000083739	0.339000000 2.848097942 0.000093590	0.339000000 1.348677985 -0.000077703
0.340000000 2.716700826 -0.000089294	0.340000000 2.852489445 0.000096588	0.340000000 1.345705462 -0.000081807
0.341000000 2.713523679 -0.000095854	0.341000000 2.856752049 0.000099819	0.341000000 1.342884874 -0.000086370
0.342000000 2.710578171 -0.000103713	0.342000000 2.860881659 0.000103312	0.342000000 1.340216584 -0.000091473
0.343000000 2.707869333 -0.000113239	0.343000000 2.864854968 0.000107119	0.343000000 1.337700961 -0.000097218
0.344000000 2.705405764 -0.000125040	0.344000000 2.868691265 0.000111259	0.344000000 1.335337022 -0.000103730
0.345000000 2.703186357 -0.000139985	0.345000000 2.872377914 0.000115786	0.345000000 1.333126341 -0.000111177
0.346000000 2.701230359 -0.000159484	0.346000000 2.875918831 0.000120749	0.346000000 1.331066813 -0.000119769
0.347000000 2.699526029 -0.000185946	0.347000000 2.879311277 0.000126213	0.347000000 1.329158056 -0.000129789
0.348000000 2.698089927 -0.000223785	0.348000000 2.882548486 0.000132261	0.348000000 1.327395265 -0.000141608
0.349000000 2.696915447 -0.000282476	0.349000000 2.885643278 0.000138966	0.349000000 1.325787740 -0.000155790
0.350000000 2.696024055 -0.000385425	0.350000000 2.888568342 0.000146482	0.350000000 1.324332223 -0.000173105
0.351000000 2.695412181 -0.000612175	0.351000000 2.891326686 0.000154954	0.351000000 1.323025623 -0.000194698
0.352000000 2.695072965 -0.001522175	0.352000000 2.893931938 0.000164537	0.352000000 1.321861723 -0.000222324
0.353000000 2.695024339 0.002987452	0.353000000 2.896389657 0.000175443	0.353000000 1.320846167 -0.000258973
0.354000000 2.695271877 0.000748271	0.354000000 2.898683373 0.000188005	0.354000000 1.319976033 -0.000309875
0.355000000 2.695803790 0.000425355	0.355000000 2.900806618 0.000202645	0.355000000 1.319257340 -0.000385475
0.356000000 2.696641486 0.000296160	0.356000000 2.902761072 0.000219900	0.356000000 1.318677299 -0.000508968
0.357000000 2.697778689 0.000226488	0.357000000 2.904553467 0.000240496	0.357000000 1.318245039 -0.000747684
0.358000000 2.699219672 0.000183096	0.358000000 2.906174351 0.000265545	0.358000000 1.317959002 -0.001403222
0.359000000 2.700973084 0.000153439	0.359000000 2.907614754 0.000296711	0.359000000 1.317814721 -0.010979762
0.360000000 2.703029925 0.000131921	0.360000000 2.908883850 0.000336435	0.360000000 1.317817978 0.001893750
0.361000000 2.705401806 0.000115608	0.361000000 2.909979641 0.000388794	0.361000000 1.317960841 0.000874554
0.362000000 2.708092459 0.000102838	0.362000000 2.910898212 0.000460981	0.362000000 1.318242455 0.000569840
0.363000000 2.711109196 0.000092592	0.363000000 2.911644491 0.000566694	0.363000000 1.318665717 0.000423237
0.364000000 2.714443172 0.000084185	0.364000000 2.912224709 0.000735984	0.364000000 1.319228140 0.000337088
0.365000000 2.718097879 0.000077161	0.365000000 2.912618699 0.001052480	0.365000000 1.319933440 0.000280355
0.366000000 2.722074783 0.000071216	0.366000000 2.912853582 0.001847718	0.366000000 1.320775638 0.000240226
0.367000000 2.726383770 0.000066132	0.367000000 2.912901041 0.007704053	0.367000000 1.321751449 0.000210371
0.368000000 2.731018304 0.000061724	0.368000000 2.912766968 -0.003527860	0.368000000 1.322868355 0.000187255
0.369000000 2.735983480 0.000057881	0.369000000 2.912454779 -0.001432350	0.369000000 1.324121758 0.000168850
0.370000000 2.741268497 0.000054496	0.370000000 2.911954480 -0.000896895	0.370000000 1.325504301 0.000153879
0.371000000 2.746894131 0.000051502	0.371000000 2.911285770 -0.000652678	0.371000000 1.327019276 0.000141455
0.372000000 2.752841023 0.000048835	0.372000000 2.910418606 -0.000512285	0.372000000 1.328672637 0.000130965
0.373000000 2.759131867 0.000046451	0.373000000 2.909356995 -0.000421197	0.373000000 1.330453869 0.000122016
0.374000000 2.765752347 0.000044305	0.374000000 2.908124049 -0.000357576	0.374000000 1.332368430 0.000114281
0.375000000 2.772694363 0.000042367	0.375000000 2.906706396 -0.000310531	0.375000000 1.334413896 0.000107535
0.376000000 2.779967377 0.000040608	0.376000000 2.905112529 -0.000274390	0.376000000 1.336584124 0.000101611
0.377000000 2.787567709 0.000039010	0.377000000 2.903328822 -0.000245695	0.377000000 1.338880682 0.000096366
0.378000000 2.795498700 0.000037552	0.378000000 2.901359262 -0.000222379	0.378000000 1.341302613 0.000091691
0.379000000 2.803752150 0.000036217	0.379000000 2.899206398 -0.000203072	0.379000000 1.343847354 0.000087502
0.380000000 2.812324543 0.000034997	0.380000000 2.896881813 -0.000186856	0.380000000 1.346517511 0.000083726
0.381000000 2.821229475 0.000033875	0.381000000 2.894353122 -0.000172968	0.381000000 1.349310430 0.000080308
0.382000000 2.830444729 0.000032844	0.382000000 2.891647361 -0.000160999	0.382000000 1.352221107 0.000077204
0.383000000 2.839986046 0.000031892	0.383000000 2.888770887 -0.000150589	0.383000000 1.355253638 0.000074370
0.384000000 2.849845729 0.000031015	0.384000000 2.885710501 -0.000141432	0.384000000 1.358406365 0.000071775
0.385000000 2.860019415 0.000030203	0.385000000 2.882473835 -0.000133326	0.385000000 1.361676764 0.000069391
0.386000000 2.870503730 0.000029454	0.386000000 2.879041259 -0.000126076	0.386000000 1.365061115 0.000067198
0.387000000 2.881294321 0.000028761	0.387000000 2.875443246 -0.000119587	0.387000000 1.368559687 0.000065173
0.388000000 2.892382312 0.000028119	0.388000000 2.871667917 -0.000113735	0.388000000 1.372171734 0.000063300
0.389000000 2.903758589 0.000027524	0.389000000 2.867699206 -0.000108414	0.389000000 1.375893062 0.000061564
0.390000000 2.915433698 0.000026974	0.390000000 2.863548232 -0.000103565	0.390000000 1.379728076 0.000059950
0.391000000 2.927393383 0.000026464	0.391000000 2.859225673 -0.000099137	0.391000000 1.383667477 0.000058450
0.392000000 2.939648399 0.000025993	0.392000000 2.854721411 -0.000095069	0.392000000 1.387712946 0.000057052
0.393000000 2.952175731 0.000025559	0.393000000 2.850045731 -0.000091326	0.393000000 1.391869653 0.000055745
0.394000000 2.964972032 0.000025158	0.394000000 2.845205571 -0.000087875	0.394000000 1.396125716 0.000054526
0.395000000 2.978030081 0.000024789	0.395000000 2.840187014 -0.000084675	0.395000000 1.400480864 0.000053386
0.396000000 2.991354052 0.000024449	0.396000000 2.834999178 -0.000081704	0.396000000 1.404933671 0.000052320
0.397000000 3.004923234 0.000024137	0.397000000 2.829640749 -0.000078937	0.397000000 1.409482352 0.000051322
0.398000000 3.018733115 0.000023852	0.398000000 2.824106815 -0.000076352	0.398000000 1.414127153 0.000050386
0.399000000 3.032780282 0.000023594	0.399000000 2.818417572 -0.000073940	0.399000000 1.418868374 0.000049507
0.400000000 3.047061739 0.000023361	0.400000000 2.812555270 -0.000071676	0.400000000 1.423699175 0.000048683
0.401000000 3.061563558 0.000023151	0.401000000 2.806529341 -0.000069551	0.401000000 1.428622426 0.000047909
0.402000000 3.076270110 0.000022964	0.402000000 2.800341067 -0.000067552	0.402000000 1.433636421 0.000047181
0.403000000 3.091166094 0.000022799	0.403000000 2.793984460 -0.000065666	0.403000000 1.438733669 0.000046498
0.404000000 3.106247988 0.000022655	0.404000000 2.787469894 -0.000063887	0.404000000 1.443913109 0.000045858
0.405000000 3.121521201 0.000022532	0.405000000 2.780799897 -0.000062207	0.405000000 1.449181842 0.000045255
0.406000000 3.136972479 0.000022430	0.406000000 2.773975826 -0.000060618	0.406000000 1.454522938 0.000044692
0.407000000 3.152571731 0.000022347	0.407000000 2.766990814 -0.000059110	0.407000000 1.459949570 0.000044162
0.408000000 3.168326599 0.000022285	0.408000000 2.759854543 -0.000057679	0.408000000 1.465450461 0.000043665
0.409000000 3.184213046 0.000022243	0.409000000 2.752568531 -0.000056320	0.409000000 1.471024752 0.000043201
0.410000000 3.200228272 0.000022221	0.410000000 2.745133275 -0.000055028	0.410000000 1.476669322 0.000042767
0.411000000 3.216345391 0.000022217	0.411000000 2.737552994 -0.000053798	0.411000000 1.482384032 0.000042361
0.412000000 3.232564413 0.000022233	0.412000000 2.729821347 -0.000052625	0.412000000 1.488161409 0.000041985
0.413000000 3.248869243 0.000022268	0.413000000 2.721948243 -0.000051505	0.413000000 1.494005555 0.000041634
0.414000000 3.265243236 0.000022324	0.414000000 2.713930614 -0.000050436	0.414000000 1.499912737 0.000041309
0.415000000 3.281686288 0.000022400	0.415000000 2.705772387 -0.000049413	0.415000000 1.505879432 0.000041009
0.416000000 3.298166914 0.000022497	0.416000000 2.697482951 -0.000048436	0.416000000 1.511908027 0.000040731
0.417000000 3.314675439 0.000022615	0.417000000 2.689054455 -0.000047500	0.417000000 1.517987837 0.000040477
0.418000000 3.331209925 0.000022754	0.418000000 2.680493358 -0.000046603	0.418000000 1.524122184 0.000040245
0.419000000 3.347735040 0.000022915	0.419000000 2.671794105 -0.000045741	0.419000000 1.530299288 0.000040036
0.420000000 3.364239708 0.000023100	0.420000000 2.662969192 -0.000044915	0.420000000 1.536525139 0.000039848
0.421000000 3.380718583 0.000023307	0.421000000 2.654014545 -0.000044121	0.421000000 1.542797970 0.000039680
0.422000000 3.397144994 0.000023540	0.422000000 2.644938630 -0.000043359	0.422000000 1.549102156 0.000039535
0.423000000 3.413502218 0.000023800	0.423000000 2.635734866 -0.000042625	0.423000000 1.555447292 0.000039409
0.424000000 3.429781287 0.000024086	0.424000000 2.626410558 -0.000041919	0.424000000 1.561836006 0.000039301
0.425000000 3.445955618 0.000024401	0.425000000 2.616968719 -0.000041240	0.425000000 1.568251548 0.000039214
0.426000000 3.462031502 0.000024746	0.426000000 2.607410024 -0.000040585	0.426000000 1.574693388 0.000039146
0.427000000 3.477970411 0.000025124	0.427000000 2.597736222 -0.000039954	0.427000000 1.581166607 0.000039097
0.428000000 3.493758861 0.000025536	0.428000000 2.587943699 -0.000039344	0.428000000 1.587666415 0.000039067
0.429000000 3.509379064 0.000025986	0.429000000 2.578039457 -0.000038755	0.429000000 1.594180995 0.000039057
0.430000000 3.524812820 0.000026473	0.430000000 2.568034209 -0.000038188	0.430000000 1.600717066 0.000039065
0.431000000 3.540043411 0.000027004	0.431000000 2.557919880 -0.000037639	0.431000000 1.607269855 0.000039092
0.432000000 3.555053588 0.000027580	0.432000000 2.547703851 -0.000037109	0.432000000 1.613832180 0.000039138
0.433000000 3.569824079 0.000028207	0.433000000 2.537389003 -0.000036597	0.433000000 1.620402305 0.000039204
0.434000000 3.584341962 0.000028888	0.434000000 2.526973520 -0.000036101	0.434000000 1.626976436 0.000039289
0.435000000 3.598588744 0.000029628	0.435000000 2.516460276 -0.000035621	0.435000000 1.633551430 0.000039395
0.436000000 3.612548998 0.000030433	0.436000000 2.505857356 -0.000035158	0.436000000 1.640128727 0.000039520
0.437000000 3.626210632 0.000031310	0.437000000 2.495147345 -0.000034707	0.437000000 1.646698164 0.000039666
0.438000000 3.639532840 0.000032265	0.438000000 2.484357339 -0.000034271	0.438000000 1.653259309 0.000039833
0.439000000 3.652521149 0.000033308	0.439000000 2.473481358 -0.000033848	0.439000000 1.659811591 0.000040021
0.440000000 3.665153139 0.000034453	0.440000000 2.462514302 -0.000033438	0.440000000 1.666352560 0.000040230
0.441000000 3.677423511 0.000035706	0.441000000 2.451466839 -0.000033040	0.441000000 1.672875382 0.000040462
0.442000000 3.689294389 0.000037081	0.442000000 2.440333510 -0.000032654	0.442000000 1.679370767 0.000040719
0.443000000 3.700764725 0.000038600	0.443000000 2.429123244 -0.000032280	0.443000000 1.685837388 0.000041000
0.444000000 3.711819246 0.000040278	0.444000000 2.417831149 -0.000031916	0.444000000 1.692281874 0.000041305
0.445000000 3.722455236 0.000042141	0.445000000 2.406464986 -0.000031562	0.445000000 1.698689098 0.000041637
0.446000000 3.732642566 0.000044223	0.446000000 2.395028790 -0.000031219	0.446000000 1.705061446 0.000041996
0.447000000 3.742364294 0.000046552	0.447000000 2.383518086 -0.000030885	0.447000000 1.711393443 0.000042384
0.448000000 3.751617929 0.000049175	0.448000000 2.371941757 -0.000030560	0.448000000 1.717686773 0.000042800
0.449000000 3.760386794 0.000052151	0.449000000 2.360297017 -0.000030245	0.449000000 1.723931226 0.000043247
0.450000000 3.768656931 0.000055545	0.450000000 2.348591298 -0.000029938	0.450000000 1.730128172 0.000043727
0.451000000 3.776434233 0.000059447	0.451000000 2.336828121 -0.000029640	0.451000000 1.736263199 0.000044242
0.452000000 3.783709731 0.000063977	0.452000000 2.324995692 -0.000029349	0.452000000 1.742342129 0.000044794
0.453000000 3.790444513 0.000069308	0.453000000 2.313111218 -0.000029067	0.453000000 1.748357513 0.000045385
0.454000000 3.796665455 0.000075626	0.454000000 2.301166570 -0.000028791	0.454000000 1.754305227 0.000046018
0.455000000 3.802343263 0.000083274	0.455000000 2.289169446 -0.000028523	0.455000000 1.760181984 0.000046694
0.456000000 3.807493713 0.000092656	0.456000000 2.277124069 -0.000028263	0.456000000 1.765990919 0.000047416
0.457000000 3.812084900 0.000104478	0.457000000 2.265023232 -0.000028008	0.457000000 1.771719020 0.000048189
0.458000000 3.816124210 0.000119780	0.458000000 2.252876759 -0.000027760	0.458000000 1.777363914 0.000049016
0.459000000 3.819617006 0.000140342	0.459000000 2.240681567 -0.000027518	0.459000000 1.782924850 0.000049900
0.460000000 3.822545033 0.000169423	0.460000000 2.228442854 -0.000027282	0.460000000 1.788400807 0.000050846
0.461000000 3.824927725 0.000213611	0.461000000 2.216158498 -0.000027052	0.461000000 1.793782749 0.000051859
0.462000000 3.826750385 0.000288739	0.462000000 2.203837105 -0.000026828	0.462000000 1.799068444 0.000052945
0.463000000 3.828002628 0.000444759	0.463000000 2.191472433 -0.000026609	0.463000000 1.804258524 0.000054109
0.464000000 3.828715709 0.000961759	0.464000000 2.179073562 -0.000026395	0.464000000 1.809339735 0.000055361
0.465000000 3.828884049 -0.006249743	0.465000000 2.166636957 -0.000026187	0.465000000 1.814313144 0.000056708
0.466000000 3.828486188 -0.000737985	0.466000000 2.154161352 -0.000025983	0.466000000 1.819175867 0.000058159
0.467000000 3.827543787 -0.000393751	0.467000000 2.141652393 -0.000025784	0.467000000 1.823921653 0.000059725
0.468000000 3.826070657 -0.000269238	0.468000000 2.129112056 -0.000025589	0.468000000 1.828545860 0.000061420
0.469000000 3.824058128 -0.000204980	0.469000000 2.116545303 -0.000025400	0.469000000 1.833047469 0.000063256
0.470000000 3.821505211 -0.000165723	0.470000000 2.103946859 -0.000025214	0.470000000 1.837427047 0.000065248
0.471000000 3.818446114 -0.000139370	0.471000000 2.091325155 -0.000025033	0.471000000 1.841674534 0.000067417
0.472000000 3.814852363 -0.000120470	0.472000000 2.078675361 -0.000024856	0.472000000 1.845789724 0.000069784
0.473000000 3.810746149 -0.000106216	0.473000000 2.065997499 -0.000024682	0.473000000 1.849767346 0.000072377
0.474000000 3.806165405 -0.000095138	0.474000000 2.053302168 -0.000024512	0.474000000 1.853604878 0.000075226
0.475000000 3.801083837 -0.000086267	0.475000000 2.040586726 -0.000024347	0.475000000 1.857299322 0.000078369
0.476000000 3.795534467 -0.000079031	0.476000000 2.027843563 -0.000024185	0.476000000 1.860846015 0.000081850
0.477000000 3.789527108 -0.000073009	0.477000000 2.015087929 -0.000024026	0.477000000 1.864240889 0.000085726
0.478000000 3.783063409 -0.000067927	0.478000000 2.002313170 -0.000023871	0.478000000 1.867482134 0.000090063
0.479000000 3.776149980 -0.000063580	0.479000000 1.989529128 -0.000023719	0.479000000 1.870562557 0.000094950
0.480000000 3.768805770 -0.000059824	0.480000000 1.976725269 -0.000023571	0.480000000 1.873481383 0.000100490
0.481000000 3.761046819 -0.000056555	0.481000000 1.963908489 -0.000023425	0.481000000 1.876236708 0.000106819
0.482000000 3.752895569 -0.000053692	0.482000000 1.951079777 -0.000023283	0.482000000 1.878823935 0.000114114
0.483000000 3.744342129 -0.000051160	0.483000000 1.938242066 -0.000023143	0.483000000 1.881242997 0.000122605
0.484000000 3.735430402 -0.000048908	0.484000000 1.925395365 -0.000023006	0.484000000 1.883489319 0.000132610
0.485000000 3.726146485 -0.000046896	0.485000000 1.912544017 -0.000022872	0.485000000 1.885558482 0.000144570
0.486000000 3.716508168 -0.000045084	0.486000000 1.899678044 -0.000022741	0.486000000 1.887448669 0.000159108
0.487000000 3.706548894 -0.000043454	0.487000000 1.886809243 -0.000022612	0.487000000 1.889160617 0.000177137
0.488000000 3.696246537 -0.000041983	0.488000000 1.873935120 -0.000022486	0.488000000 1.890683776 0.000200108
0.489000000 3.685654287 -0.000040650	0.489000000 1.861055038 -0.000022362	0.489000000 1.892021018 0.000230325
0.490000000 3.674762717 -0.000039435	0.490000000 1.848169916 -0.000022241	0.490000000 1.893171418 0.000271816
0.491000000 3.663597502 -0.000038325	0.491000000 1.835289648 -0.000022122	0.491000000 1.894126612 0.000332393
0.492000000 3.652173253 -0.000037311	0.492000000 1.822406456 -0.000022006	0.492000000 1.894886770 0.000429054
0.493000000 3.640496533 -0.000036377	0.493000000 1.809521794 -0.000021891	0.493000000 1.895449796 0.000607579
0.494000000 3.628590441 -0.000035524	0.494000000 1.796639367 -0.000021779	0.494000000 1.895812906 0.001048053
0.495000000 3.616469837 -0.000034739	0.495000000 1.783752656 -0.000021669	0.495000000 1.895974920 0.003910707
0.496000000 3.604139821 -0.000034016	0.496000000 1.770873761 -0.000021561	0.496000000 1.895935162 -0.002227174
0.497000000 3.591616329 -0.000033350	0.497000000 1.757999423 -0.000021455	0.497000000 1.895694690 -0.000862411
0.498000000 3.578902082 -0.000032735	0.498000000 1.745126463 -0.000021352	0.498000000 1.895242175 -0.000532794
0.499000000 3.566032457 -0.000032167	0.499000000 1.732257271 -0.000021250	0.499000000 1.894586991 -0.000384701
0.500000000 3.552992939 -0.000031640	0.500000000 1.719397148 -0.000021150	0.500000000 1.893721827 -0.000300485
0.501000000 3.539813130 -0.000031152	0.501000000 1.706542704 -0.000021052	0.501000000 1.892644071 -0.000246190
0.502000000 3.526500375 -0.000030701	0.502000000 1.693695693 -0.000020956	0.502000000 1.891353118 -0.000208271
0.503000000 3.513080535 -0.000030286	0.503000000 1.680860096 -0.000020861	0.503000000 1.889850705 -0.000180322
0.504000000 3.499542026 -0.000029898	0.504000000 1.668030730 -0.000020768	0.504000000 1.888134666 -0.000158864
0.505000000 3.485919326 -0.000029537	0.505000000 1.655210055 -0.000020677	0.505000000 1.886202921 -0.000141873
0.506000000 3.472208803 -0.000029204	0.506000000 1.642402335 -0.000020588	0.506000000 1.884053814 -0.000128091
0.507000000 3.458421838 -0.000028896	0.507000000 1.629605175 -0.000020500	0.507000000 1.881687960 -0.000116688
0.508000000 3.444561476 -0.000028610	0.508000000 1.616818024 -0.000020413	0.508000000 1.879104586 -0.000107104
0.509000000 3.430643534 -0.000028345	0.509000000 1.604048128 -0.000020328	0.509000000 1.876303554 -0.000098938
0.510000000 3.416685862 -0.000028099	0.510000000 1.591291926 -0.000020244	0.510000000 1.873283477 -0.000091897
0.511000000 3.402685115 -0.000027869	0.511000000 1.578551654 -0.000020162	0.511000000 1.870042766 -0.000085765
0.512000000 3.388656796 -0.000027658	0.512000000 1.565820381 -0.000020082	0.512000000 1.866584930 -0.000080380
0.513000000 3.374604767 -0.000027462	0.513000000 1.553106405 -0.000020003	0.513000000 1.862907495 -0.000075613
0.514000000 3.360519848 -0.000027279	0.514000000 1.540406924 -0.000019926	0.514000000 1.859012833 -0.000071367
0.515000000 3.346424456 -0.000027107	0.515000000 1.527728284 -0.000019849	0.515000000 1.854901303 -0.000067560
0.516000000 3.332325006 -0.000026948	0.516000000 1.515057245 -0.000019775	0.516000000 1.850569868 -0.000064128
0.517000000 3.318231475 -0.000026800	0.517000000 1.502406248 -0.000019702	0.517000000 1.846021524 -0.000061021
0.518000000 3.304148843 -0.000026661	0.518000000 1.489772170 -0.000019630	0.518000000 1.841255225 -0.000058193
0.519000000 3.290072318 -0.000026533	0.519000000 1.477152069 -0.000019559	0.519000000 1.836274426 -0.000055611
0.520000000 3.275999310 -0.000026410	0.520000000 1.464554508 -0.000019490	0.520000000 1.831077212 -0.000053244
0.521000000 3.261942234 -0.000026295	0.521000000 1.451973758 -0.000019422	0.521000000 1.825669384 -0.000051067
0.522000000 3.247910141 -0.000026184	0.522000000 1.439412246 -0.000019355	0.522000000 1.820045174 -0.000049059
0.523000000 3.233903095 -0.000026079	0.523000000 1.426875644 -0.000019290	0.523000000 1.814207244 -0.000047200
0.524000000 3.219926663 -0.000025977	0.524000000 1.414357628 -0.000019225	0.524000000 1.808161187 -0.000045476
0.525000000 3.205956419 -0.000025878	0.525000000 1.401863599 -0.000019162	0.525000000 1.801906556 -0.000043872
0.526000000 3.192035165 -0.000025784	0.526000000 1.389385800 -0.000019100	0.526000000 1.795443387 -0.000042377
0.527000000 3.178130298 -0.000025691	0.527000000 1.376934947 -0.000019040	0.527000000 1.788773524 -0.000040981
0.528000000 3.164248218 -0.000025598	0.528000000 1.364506723 -0.000018980	0.528000000 1.781900169 -0.000039674
0.529000000 3.150393846 -0.000025504	0.529000000 1.352097812 -0.000018921	0.529000000 1.774823093 -0.000038449
0.530000000 3.136579124 -0.000025411	0.530000000 1.339711153 -0.000018864	0.530000000 1.767546276 -0.000037298
0.531000000 3.122781592 -0.000025317	0.531000000 1.327354970 -0.000018808	0.531000000 1.760071905 -0.000036215
0.532000000 3.109015694 -0.000025222	0.532000000 1.315019970 -0.000018753	0.532000000 1.752400040 -0.000035195
0.533000000 3.095260811 -0.000025122	0.533000000 1.302712958 -0.000018698	0.533000000 1.744533547 -0.000034232
0.534000000 3.081539863 -0.000025019	0.534000000 1.290427921 -0.000018646	0.534000000 1.736473515 -0.000033323
0.535000000 3.067841610 -0.000024912	0.535000000 1.278169057 -0.000018594	0.535000000 1.728225267 -0.000032462
0.536000000 3.054151777 -0.000024799	0.536000000 1.265936449 -0.000018543	0.536000000 1.719788989 -0.000031647
0.537000000 3.040477698 -0.000024683	0.537000000 1.253726352 -0.000018493	0.537000000 1.711169031 -0.000030873
0.538000000 3.026810551 -0.000024560	0.538000000 1.241543407 -0.000018445	0.538000000 1.702365837 -0.000030139
0.539000000 3.013158843 -0.000024429	0.539000000 1.229389609 -0.000018397	0.539000000 1.693383903 -0.000029442
0.540000000 2.999502321 -0.000024293	0.540000000 1.217268016 -0.000018351	0.540000000 1.684227241 -0.000028778
0.541000000 2.985848542 -0.000024151	0.541000000 1.205174310 -0.000018305	0.541000000 1.674896432 -0.000028146
0.542000000 2.972195196 -0.000024001	0.542000000 1.193106189 -0.000018260	0.542000000 1.665394454 -0.000027544
0.543000000 2.958540570 -0.000023845	0.543000000 1.181066624 -0.000018217	0.543000000 1.655725068 -0.000026969
0.544000000 2.944859074 -0.000023680	0.544000000 1.169061630 -0.000018175	0.544000000 1.645890705 -0.000026421
0.545000000 2.931173105 -0.000023506	0.545000000 1.157083798 -0.000018133	0.545000000 1.635893134 -0.000025897
0.546000000 2.917453646 -0.000023326	0.546000000 1.145137974 -0.000018093	0.546000000 1.625738506 -0.000025397
0.547000000 2.903694446 -0.000023135	0.547000000 1.133215933 -0.000018054	0.547000000 1.615428026 -0.000024918
0.548000000 2.889897477 -0.000022938	0.548000000 1.121329516 -0.000018016	0.548000000 1.604966335 -0.000024459
0.549000000 2.876056085 -0.000022732	0.549000000 1.109471194 -0.000017979	0.549000000 1.594355687 -0.000024020
0.550000000 2.862151731 -0.000022517	0.550000000 1.097653346 -0.000017942	0.550000000 1.583598906 -0.000023600
0.551000000 2.848208896 -0.000022294	0.551000000 1.085866013 -0.000017907	0.551000000 1.572700382 -0.000023196
0.552000000 2.834205940 -0.000022063	0.552000000 1.074107184 -0.000017873	0.552000000 1.561663907 -0.000022809
0.553000000 2.820126664 -0.000021825	0.553000000 1.062381530 -0.000017840	0.553000000 1.550491557 -0.000022438
0.554000000 2.805966056 -0.000021580	0.554000000 1.050689095 -0.000017809	0.554000000 1.539187266 -0.000022082
0.555000000 2.791728680 -0.000021327	0.555000000 1.039031715 -0.000017778	0.555000000 1.527755321 -0.000021739
0.556000000 2.777400743 -0.000021067	0.556000000 1.027405681 -0.000017748	0.556000000 1.516198493 -0.000021410
0.557000000 2.762989062 -0.000020802	0.557000000 1.015814446 -0.000017720	0.557000000 1.504521900 -0.000021094
0.558000000 2.748459277 -0.000020530	0.558000000 1.004261758 -0.000017692	0.558000000 1.492727533 -0.000020790
0.559000000 2.733826003 -0.000020252	0.559000000 0.992743480 -0.000017666	0.559000000 1.480817945 -0.000020497
0.560000000 2.719086033 -0.000019970	0.560000000 0.981261927 -0.000017641	0.560000000 1.468797160 -0.000020216
0.561000000 2.704226893 -0.000019685	0.561000000 0.969818050 -0.000017617	0.561000000 1.456671981 -0.000019945
0.562000000 2.689242270 -0.000019396	0.562000000 0.958409899 -0.000017594	0.562000000 1.444443022 -0.000019684
0.563000000 2.674113525 -0.000019103	0.563000000 0.947042557 -0.000017572	0.563000000 1.432113631 -0.000019433
0.564000000 2.658851762 -0.000018808	0.564000000 0.935711395 -0.000017551	0.564000000 1.419689677 -0.000019191
0.565000000 2.643457487 -0.000018511	0.565000000 0.924417212 -0.000017532	0.565000000 1.407174160 -0.000018958
0.566000000 2.627890128 -0.000018212	0.566000000 0.913157604 -0.000017514	0.566000000 1.394569686 -0.000018734
0.567000000 2.612162755 -0.000017912	0.567000000 0.901939513 -0.000017497	0.567000000 1.381881173 -0.000018518
0.568000000 2.596278419 -0.000017612	0.568000000 0.890758271 -0.000017481	0.568000000 1.369111728 -0.000018310
0.569000000 2.580218173 -0.000017311	0.569000000 0.879621361 -0.000017466	0.569000000 1.356266205 -0.000018109
0.570000000 2.563992284 -0.000017012	0.570000000 0.868523548 -0.000017453	0.570000000 1.343347114 -0.000017915
0.571000000 2.547589037 -0.000016713	0.571000000 0.857466364 -0.000017441	0.571000000 1.330357716 -0.000017729
0.572000000 2.530995698 -0.000016416	0.572000000 0.846451044 -0.000017431	0.572000000 1.317300759 -0.000017549
0.573000000 2.514211219 -0.000016121	0.573000000 0.835476326 -0.000017421	0.573000000 1.304182662 -0.000017376
0.574000000 2.497230557 -0.000015828	0.574000000 0.824545608 -0.000017413	0.574000000 1.291001767 -0.000017209
0.575000000 2.480050634 -0.000015537	0.575000000 0.813654449 -0.000017407	0.575000000 1.277764865 -0.000017049
0.576000000 2.462676391 -0.000015250	0.576000000 0.802808059 -0.000017402	0.576000000 1.264480192 -0.000016894
0.577000000 2.445089692 -0.000014966	0.577000000 0.792007986 -0.000017398	0.577000000 1.251145547 -0.000016745
0.578000000 2.427303732 -0.000014686	0.578000000 0.781252101 -0.000017395	0.578000000 1.237764802 -0.000016601
0.579000000 2.409309984 -0.000014409	0.579000000 0.770539244 -0.000017394	0.579000000 1.224343632 -0.000016463
0.580000000 2.391099578 -0.000014137	0.580000000 0.759868731 -0.000017395	0.580000000 1.210881469 -0.000016330
0.581000000 2.372672439 -0.000013868	0.581000000 0.749244488 -0.000017397	0.581000000 1.197383626 -0.000016202
0.582000000 2.354030327 -0.000013605	0.582000000 0.738665356 -0.000017401	0.582000000 1.183855019 -0.000016079
0.583000000 2.335165707 -0.000013347	0.583000000 0.728137744 -0.000017406	0.583000000 1.170300261 -0.000015961
0.584000000 2.316085902 -0.000013093	0.584000000 0.717652365 -0.000017413	0.584000000 1.156720008 -0.000015847
0.585000000 2.296785364 -0.000012845	0.585000000 0.707218500 -0.000017422	0.585000000 1.143118569 -0.000015738
0.586000000 2.277268893 -0.000012602	0.586000000 0.696833776 -0.000017432	0.586000000 1.129497599 -0.000015633
0.587000000 2.257523674 -0.000012364	0.587000000 0.686499593 -0.000017444	0.587000000 1.115861644 -0.000015533
0.588000000 2.237563541 -0.000012131	0.588000000 0.676209882 -0.000017458	0.588000000 1.102214409 -0.000015437
0.589000000 2.217379129 -0.000011904	0.589000000 0.665971286 -0.000017473	0.589000000 1.088557596 -0.000015345
0.590000000 2.196978723 -0.000011682	0.590000000 0.655783331 -0.000017490	0.590000000 1.074893778 -0.000015257
0.591000000 2.176361751 -0.000011465	0.591000000 0.645648219 -0.000017509	0.591000000 1.061228773 -0.000015173
0.592000000 2.155528904 -0.000011254	0.592000000 0.635566703 -0.000017530	0.592000000 1.047565416 -0.000015092
0.593000000 2.134492693 -0.000011048	0.593000000 0.625536309 -0.000017553	0.593000000 1.033905767 -0.000015015
0.594000000 2.113244923 -0.000010848	0.594000000 0.615559768 -0.000017578	0.594000000 1.020253108 -0.000014943
0.595000000 2.091791047 -0.000010653	0.595000000 0.605637291 -0.000017605	0.595000000 1.006611401 -0.000014873
0.596000000 2.070125539 -0.000010463	0.596000000 0.595768567 -0.000017633	0.596000000 0.992981165 -0.000014807
0.597000000 2.048266167 -0.000010278	0.597000000 0.585955276 -0.000017664	0.597000000 0.979365267 -0.000014745
0.598000000 2.026211957 -0.000010099	0.598000000 0.576196093 -0.000017698	0.598000000 0.965767842 -0.000014686
0.599000000 2.003961234 -0.000009925	0.599000000 0.566493923 -0.000017733	0.599000000 0.952192084 -0.000014631
0.600000000 1.981524604 -0.000009755	0.600000000 0.556849057 -0.000017770	0.600000000 0.938639682 -0.000014579
0.601000000 1.958912387 -0.000009591	0.601000000 0.547262795 -0.000017810	0.601000000 0.925112076 -0.000014530
0.602000000 1.936120304 -0.000009432	0.602000000 0.537733816 -0.000017853	0.602000000 0.911613621 -0.000014484
0.603000000 1.913156366 -0.000009278	0.603000000 0.528264844 -0.000017897	0.603000000 0.898147879 -0.000014442
0.604000000 1.890033532 -0.000009128	0.604000000 0.518856564 -0.000017944	0.604000000 0.884718226 -0.000014403
0.605000000 1.866750426 -0.000008983	0.605000000 0.509508737 -0.000017994	0.605000000 0.871322754 -0.000014367
0.606000000 1.843308405 -0.000008843	0.606000000 0.500220881 -0.000018046	0.606000000 0.857968087 -0.000014334
0.607000000 1.819727186 -0.000008707	0.607000000 0.490994808 -0.000018101	0.607000000 0.844653682 -0.000014304
0.608000000 1.796007192 -0.000008576	0.608000000 0.481829561 -0.000018159	0.608000000 0.831385041 -0.000014277
0.609000000 1.772158460 -0.000008449	0.609000000 0.472727639 -0.000018219	0.609000000 0.818163088 -0.000014254
0.610000000 1.748186767 -0.000008326	0.610000000 0.463689655 -0.000018283	0.610000000 0.804989409 -0.000014233
0.611000000 1.724097169 -0.000008208	0.611000000 0.454716541 -0.000018350	0.611000000 0.791868579 -0.000014216
0.612000000 1.699899352 -0.000008093	0.612000000 0.445808314 -0.000018419	0.612000000 0.778800363 -0.000014201
0.613000000 1.675603874 -0.000007983	0.613000000 0.436966030 -0.000018492	0.613000000 0.765789375 -0.000014190
0.614000000 1.651208657 -0.000007877	0.614000000 0.428191371 -0.000018568	0.614000000 0.752837954 -0.000014182
0.615000000 1.626732717 -0.000007775	0.615000000 0.419480455 -0.000018647	0.615000000 0.739945381 -0.000014176
0.616000000 1.602184207 -0.000007676	0.616000000 0.410838724 -0.000018730	0.616000000 0.727114783 -0.000014174
0.617000000 1.577571413 -0.000007581	0.617000000 0.402267044 -0.000018817	0.617000000 0.714351417 -0.000014175
0.618000000 1.552897731 -0.000007490	0.618000000 0.393764975 -0.000018907	0.618000000 0.701654328 -0.000014178
0.619000000 1.528171976 -0.000007403	0.619000000 0.385331154 -0.000019001	0.619000000 0.689023121 -0.000014185
0.620000000 1.503402678 -0.000007318	0.620000000 0.376968267 -0.000019099	0.620000000 0.676464728 -0.000014195
0.621000000 1.478604934 -0.000007238	0.621000000 0.368676906 -0.000019201	0.621000000 0.663977992 -0.000014208
0.622000000 1.453780827 -0.000007160	0.622000000 0.360457749 -0.000019308	0.622000000 0.651568345 -0.000014224
0.623000000 1.428942760 -0.000007087	0.623000000 0.352313634 -0.000019418	0.623000000 0.639235045 -0.000014244
0.624000000 1.404099416 -0.000007016	0.624000000 0.344240718 -0.000019533	0.624000000 0.626978676 -0.000014266
0.625000000 1.379261224 -0.000006949	0.625000000 0.336242961 -0.000019653	0.625000000 0.614802672 -0.000014292
0.626000000 1.354435694 -0.000006884	0.626000000 0.328319658 -0.000019778	0.626000000 0.602709636 -0.000014321
0.627000000 1.329634512 -0.000006823	0.627000000 0.320470709 -0.000019908	0.627000000 0.590699714 -0.000014353
0.628000000 1.304860616 -0.000006766	0.628000000 0.312698879 -0.000020043	0.628000000 0.578775318 -0.000014389
0.629000000 1.280125327 -0.000006711	0.629000000 0.305004280 -0.000020184	0.629000000 0.566940161 -0.000014428
0.630000000 1.255441938 -0.000006659	0.630000000 0.297387977 -0.000020330	0.630000000 0.555192787 -0.000014470
0.631000000 1.230812450 -0.000006610	0.631000000 0.289850001 -0.000020482	0.631000000 0.543534500 -0.000014517
0.632000000 1.206248857 -0.000006563	0.632000000 0.282391528 -0.000020640	0.632000000 0.531970479 -0.000014566
0.633000000 1.181764643 -0.000006520	0.633000000 0.275012721 -0.000020804	0.633000000 0.520500030 -0.000014619
0.634000000 1.157361263 -0.000006480	0.634000000 0.267713629 -0.000020976	0.634000000 0.509125866 -0.000014676
0.635000000 1.133047408 -0.000006442	0.635000000 0.260495595 -0.000021154	0.635000000 0.497848306 -0.000014737
0.636000000 1.108835055 -0.000006408	0.636000000 0.253361318 -0.000021339	0.636000000 0.486668594 -0.000014802
0.637000000 1.084733358 -0.000006376	0.637000000 0.246308394 -0.000021532	0.637000000 0.475588931 -0.000014870
0.638000000 1.060746762 -0.000006347	0.638000000 0.239340333 -0.000021732	0.638000000 0.464611339 -0.000014943
0.639000000 1.036889264 -0.000006320	0.639000000 0.232456247 -0.000021941	0.639000000 0.453736162 -0.000015020
0.640000000 1.013165043 -0.000006297	0.640000000 0.225658346 -0.000022158	0.640000000 0.442962712 -0.000015101
0.641000000 0.989580030 -0.000006276	0.641000000 0.218945526 -0.000022384	0.641000000 0.432297750 -0.000015186
0.642000000 0.966146058 -0.000006258	0.642000000 0.212319891 -0.000022620	0.642000000 0.421737604 -0.000015277
0.643000000 0.942867120 -0.000006243	0.643000000 0.205781723 -0.000022865	0.643000000 0.411285794 -0.000015371
0.644000000 0.919750430 -0.000006230	0.644000000 0.199330852 -0.000023121	0.644000000 0.400943100 -0.000015471
0.645000000 0.896806656 -0.000006221	0.645000000 0.192969141 -0.000023388	0.645000000 0.390711422 -0.000015575
0.646000000 0.874042608 -0.000006214	0.646000000 0.186696555 -0.000023666	0.646000000 0.380592293 -0.000015685
0.647000000 0.851464943 -0.000006210	0.647000000 0.180515710 -0.000023956	0.647000000 0.370585781 -0.000015799
0.648000000 0.829082060 -0.000006209	0.648000000 0.174426058 -0.000024259	0.648000000 0.360694100 -0.000015920
0.649000000 0.806898605 -0.000006210	0.649000000 0.168426358 -0.000024575	0.649000000 0.350914608 -0.000016046
0.650000000 0.784918148 -0.000006215	0.650000000 0.162519686 -0.000024905	0.650000000 0.341253436 -0.000016177
0.651000000 0.763156433 -0.000006223	0.651000000 0.156706548 -0.000025250	0.651000000 0.331710844 -0.000016315
0.652000000 0.741613009 -0.000006234	0.652000000 0.150986562 -0.000025611	0.652000000 0.322285985 -0.000016459
0.653000000 0.720296348 -0.000006247	0.653000000 0.145360268 -0.000025988	0.653000000 0.312980067 -0.000016610
0.654000000 0.699214717 -0.000006264	0.654000000 0.139830692 -0.000026384	0.654000000 0.303795101 -0.000016767
0.655000000 0.678370426 -0.000006285	0.655000000 0.134397660 -0.000026797	0.655000000 0.294730505 -0.000016932
0.656000000 0.657769226 -0.000006308	0.656000000 0.129060433 -0.000027231	0.656000000 0.285789889 -0.000017104
0.657000000 0.637417134 -0.000006335	0.657000000 0.123821092 -0.000027687	0.657000000 0.276973248 -0.000017283
0.658000000 0.617319452 -0.000006365	0.658000000 0.118679459 -0.000028164	0.658000000 0.268281570 -0.000017471
0.659000000 0.597483811 -0.000006399	0.659000000 0.113637563 -0.000028666	0.659000000 0.259713731 -0.000017667
0.660000000 0.577915305 -0.000006437	0.660000000 0.108694156 -0.000029195	0.660000000 0.251271449 -0.000017872
0.661000000 0.558617228 -0.000006479	0.661000000 0.103853179 -0.000029750	0.661000000 0.242957433 -0.000018087
0.662000000 0.539595881 -0.000006524	0.662000000 0.099112939 -0.000030335	0.662000000 0.234771028 -0.000018311
0.663000000 0.520854937 -0.000006574	0.663000000 0.094475708 -0.000030952	0.663000000 0.226712611 -0.000018545
0.664000000 0.502399086 -0.000006628	0.664000000 0.089940150 -0.000031603	0.664000000 0.218785391 -0.000018790
0.665000000 0.484232582 -0.000006686	0.665000000 0.085507296 -0.000032292	0.665000000 0.210984001 -0.000019047
0.666000000 0.466360702 -0.000006749	0.666000000 0.081177337 -0.000033020	0.666000000 0.203315065 -0.000019315
0.667000000 0.448787737 -0.000006817	0.667000000 0.076951429 -0.000033793	0.667000000 0.195777625 -0.000019596
0.668000000 0.431515179 -0.000006890	0.668000000 0.072832049 -0.000034612	0.668000000 0.188372571 -0.000019891
0.669000000 0.414548821 -0.000006968	0.669000000 0.068818159 -0.000035483	0.669000000 0.181101731 -0.000020199
0.670000000 0.397889816 -0.000007052	0.670000000 0.064911487 -0.000036409	0.670000000 0.173965707 -0.000020523
0.671000000 0.381545325 -0.000007142	0.671000000 0.061111035 -0.000037397	0.671000000 0.166962342 -0.000020862
0.672000000 0.365513962 -0.000007238	0.672000000 0.057418434 -0.000038453	0.672000000 0.160097499 -0.000021218
0.673000000 0.349803266 -0.000007341	0.673000000 0.053835006 -0.000039582	0.673000000 0.153367298 -0.000021593
0.674000000 0.334415628 -0.000007450	0.674000000 0.050361369 -0.000040792	0.674000000 0.146772490 -0.000021986
0.675000000 0.319352510 -0.000007568	0.675000000 0.046996627 -0.000042094	0.675000000 0.140313051 -0.000022400
0.676000000 0.304618767 -0.000007693	0.676000000 0.043743744 -0.000043495	0.676000000 0.133994268 -0.000022836
0.677000000 0.290215050 -0.000007827	0.677000000 0.040601783 -0.000045009	0.677000000 0.127812627 -0.000023296
0.678000000 0.276145142 -0.000007969	0.678000000 0.037571834 -0.000046648	0.678000000 0.121770297 -0.000023780
0.679000000 0.262408921 -0.000008122	0.679000000 0.034653798 -0.000048429	0.679000000 0.115867895 -0.000024292
0.680000000 0.249011322 -0.000008285	0.680000000 0.031848958 -0.000050370	0.680000000 0.110104734 -0.000024833
0.681000000 0.235954479 -0.000008459	0.681000000 0.029158883 -0.000052493	0.681000000 0.104480919 -0.000025406
0.682000000 0.223236769 -0.000008645	0.682000000 0.026582937 -0.000054824	0.682000000 0.099005370 -0.000026012
0.683000000 0.210862026 -0.000008845	0.683000000 0.024122586 -0.000057394	0.683000000 0.093667682 -0.000026656
0.684000000 0.198832381 -0.000009059	0.684000000 0.021778004 -0.000060243	0.684000000 0.088471704 -0.000027339
0.685000000 0.187149447 -0.000009288	0.685000000 0.019548588 -0.000063417	0.685000000 0.083418432 -0.000028067
0.686000000 0.175813719 -0.000009534	0.686000000 0.017436444 -0.000066974	0.686000000 0.078509483 -0.000028843
0.687000000 0.164827540 -0.000009799	0.687000000 0.015442161 -0.000070986	0.687000000 0.073745240 -0.000029671
0.688000000 0.154190969 -0.000010085	0.688000000 0.013566643 -0.000075544	0.688000000 0.069125614 -0.000030556
0.689000000 0.143906783 -0.000010392	0.689000000 0.011809857 -0.000080769	0.689000000 0.064652821 -0.000031504
0.690000000 0.133977904 -0.000010725	0.690000000 0.010172290 -0.000086817	0.690000000 0.060326222 -0.000032523
0.691000000 0.124401757 -0.000011085	0.691000000 0.008653744 -0.000093898	0.691000000 0.056144194 -0.000033620
0.692000000 0.115178036 -0.000011477	0.692000000 0.007255440 -0.000102298	0.692000000 0.052109663 -0.000034803
0.693000000 0.106308872 -0.000011903	0.693000000 0.005979099 -0.000112417	0.693000000 0.048222217 -0.000036083
0.694000000 0.097795672 -0.000012367	0.694000000 0.004824754 -0.000124843	0.694000000 0.044482062 -0.000037473
0.695000000 0.089638880 -0.000012876	0.695000000 0.003791641 -0.000140467	0.695000000 0.040893182 -0.000038984
0.696000000 0.081838253 -0.000013435	0.696000000 0.002881498 -0.000160693	0.696000000 0.037447517 -0.000040637
0.697000000 0.074393259 -0.000014051	0.697000000 0.002095895 -0.000187892	0.697000000 0.034152475 -0.000042449
0.698000000 0.067307112 -0.000014733	0.698000000 0.001432696 -0.000226442	0.698000000 0.031006247 -0.000044444
0.699000000 0.060575875 -0.000015491	0.699000000 0.000894147 -0.000285273	0.699000000 0.028010409 -0.000046650
0.700000000 0.054201957 -0.000016339	0.700000000 0.000481733 -0.000386035	0.700000000 0.025164879 -0.000049103
0.701000000 0.048184354 -0.000017292	0.701000000 0.000195415 -0.000598353	0.701000000 0.022471621 -0.000051844
0.702000000 0.042524670 -0.000018371	0.702000000 0.000034105 -0.001337619	0.702000000 0.019925553 -0.000054931
0.703000000 0.037221039 -0.000019601	0.703000000 0.000000000 0.005557987	0.703000000 0.017533965 -0.000058425
0.704000000 0.032273762 -0.000021016	0.704000000 0.000092902 0.000899836	0.704000000 0.015291868 -0.000062419
0.705000000 0.027679718 -0.000022659	0.705000000 0.000313144 0.000488651	0.705000000 0.013202297 -0.000067023
0.706000000 0.023440866 -0.000024589	0.706000000 0.000663084 0.000335045	0.706000000 0.011263111 -0.000072390
0.707000000 0.019557725 -0.000026886	0.707000000 0.001139829 0.000254668	0.707000000 0.009478803 -0.000078719
0.708000000 0.016026788 -0.000029666	0.708000000 0.001746595 0.000205272	0.708000000 0.007842781 -0.000086305
0.709000000 0.012850710 -0.000033093	0.709000000 0.002482565 0.000171834	0.709000000 0.006364340 -0.000095540
0.710000000 0.010027885 -0.000037420	0.710000000 0.003349554 0.000147709	0.710000000 0.005037286 -0.000107044
0.711000000 0.007555535 -0.000043057	0.711000000 0.004346516 0.000129479	0.711000000 0.003865482 -0.000121751
0.712000000 0.005431813 -0.000050700	0.712000000 0.005474882 0.000115223	0.712000000 0.002849252 -0.000141213
0.713000000 0.003659063 -0.000061630	0.713000000 0.006735554 0.000103774	0.713000000 0.001986483 -0.000168186
0.714000000 0.002233484 -0.000078558	0.714000000 0.008129075 0.000094378	0.714000000 0.001276494 -0.000208063
0.715000000 0.001156619 -0.000108231	0.715000000 0.009654688 0.000086528	0.715000000 0.000721384 -0.000272958
0.716000000 0.000425948 -0.000173734	0.716000000 0.011313490 0.000079874	0.716000000 0.000328346 -0.000396848
0.717000000 0.000040748 -0.000438338	0.717000000 0.013105346 0.000074162	0.717000000 0.000087009 -0.000728564
0.718000000 0.000000000 0.000845784	0.718000000 0.015032056 0.000069208	0.718000000 0.000000000 -0.004493323
0.719000000 0.000302975 0.000215862	0.719000000 0.017093244 0.000064870	0.719000000 0.000072233 0.001076753
0.720000000 0.000947490 0.000123929	0.720000000 0.019288221 0.000061039	0.720000000 0.000300114 0.000480306
0.721000000 0.001933063 0.000087036	0.721000000 0.021619929 0.000057635	0.721000000 0.000684165 0.000308929
0.722000000 0.003257971 0.000067149	0.722000000 0.024087242 0.000054590	0.722000000 0.001229013 0.000227672
0.723000000 0.004919757 0.000054715	0.723000000 0.026690686 0.000051849	0.723000000 0.001927708 0.000180196
0.724000000 0.006918584 0.000046213	0.724000000 0.029431351 0.000049371	0.724000000 0.002784850 0.000149091
0.725000000 0.009252580 0.000040034	0.725000000 0.032308074 0.000047119	0.725000000 0.003797360 0.000127125
0.726000000 0.011920015 0.000035341	0.726000000 0.035322366 0.000045065	0.726000000 0.004968777 0.000110800
0.727000000 0.014921342 0.000031659	0.727000000 0.038474519 0.000043183	0.727000000 0.006298318 0.000098190
0.728000000 0.018252858 0.000028693	0.728000000 0.041766320 0.000041454	0.728000000 0.007787742 0.000088161
0.729000000 0.021913774 0.000026254	0.729000000 0.045196786 0.000039860	0.729000000 0.009436274 0.000079995
0.730000000 0.025904275 0.000024215	0.730000000 0.048765261 0.000038385	0.730000000 0.011241818 0.000073214
0.731000000 0.030220840 0.000022485	0.731000000 0.052473458 0.000037017	0.731000000 0.013204898 0.000067496
0.732000000 0.034863373 0.000021000	0.732000000 0.056322596 0.000035746	0.732000000 0.015329268 0.000062612
0.733000000 0.039829739 0.000019711	0.733000000 0.060311564 0.000034562	0.733000000 0.017614192 0.000058394
0.734000000 0.045118442 0.000018583	0.734000000 0.064441720 0.000033456	0.734000000 0.020059217 0.000054713
0.735000000 0.050731028 0.000017588	0.735000000 0.068713221 0.000032421	0.735000000 0.022662297 0.000051473
0.736000000 0.056661416 0.000016704	0.736000000 0.073126537 0.000031451	0.736000000 0.025427711 0.000048601
0.737000000 0.062912217 0.000015914	0.737000000 0.077682781 0.000030539	0.737000000 0.028351198 0.000046037
0.738000000 0.069477573 0.000015203	0.738000000 0.082379851 0.000029682	0.738000000 0.031436869 0.000043735
0.739000000 0.076358952 0.000014562	0.739000000 0.087219744 0.000028873	0.739000000 0.034682266 0.000041658
0.740000000 0.083553273 0.000013979	0.740000000 0.092202597 0.000028111	0.740000000 0.038089133 0.000039774
0.741000000 0.091061402 0.000013449	0.741000000 0.097329202 0.000027390	0.741000000 0.041656230 0.000038057
0.742000000 0.098881028 0.000012964	0.742000000 0.102600204 0.000026708	0.742000000 0.045388485 0.000036489
0.743000000 0.107011882 0.000012519	0.743000000 0.108013810 0.000026061	0.743000000 0.049279979 0.000035049
0.744000000 0.115452666 0.000012109	0.744000000 0.113572106 0.000025448	0.744000000 0.053330454 0.000033722
0.745000000 0.124200828 0.000011731	0.745000000 0.119275615 0.000024866	0.745000000 0.057545860 0.000032497
0.746000000 0.133255559 0.000011382	0.746000000 0.125124265 0.000024312	0.746000000 0.061922163 0.000031363
0.747000000 0.142614643 0.000011057	0.747000000 0.131119655 0.000023786	0.747000000 0.066458777 0.000030308
0.748000000 0.152279321 0.000010756	0.748000000 0.137259393 0.000023284	0.748000000 0.071159360 0.000029328
0.749000000 0.162248124 0.000010475	0.749000000 0.143544799 0.000022805	0.749000000 0.076023104 0.000028412
0.750000000 0.172520022 0.000010213	0.750000000 0.149977063 0.000022349	0.750000000 0.081048439 0.000027557
0.751000000 0.183090960 0.000009968	0.751000000 0.156555729 0.000021913	0.751000000 0.086235662 0.000026755
0.752000000 0.193963956 0.000009738	0.752000000 0.163281442 0.000021496	0.752000000 0.091587489 0.000026002
0.753000000 0.205135684 0.000009523	0.753000000 0.170154495 0.000021097	0.753000000 0.097100991 0.000025295
0.754000000 0.216609089 0.000009321	0.754000000 0.177174769 0.000020716	0.754000000 0.102777358 0.000024629
0.755000000 0.228379128 0.000009131	0.755000000 0.184343231 0.000020350	0.755000000 0.108619828 0.000024001
0.756000000 0.240445752 0.000008951	0.756000000 0.191660150 0.000020000	0.756000000 0.114626309 0.000023408
0.757000000 0.252810635 0.000008783	0.757000000 0.199126276 0.000019664	0.757000000 0.120797061 0.000022847
0.758000000 0.265472420 0.000008623	0.758000000 0.206741304 0.000019342	0.758000000 0.127131994 0.000022317
0.759000000 0.278431118 0.000008472	0.759000000 0.214503851 0.000019032	0.759000000 0.133628082 0.000021813
0.760000000 0.291680902 0.000008330	0.760000000 0.222416812 0.000018735	0.760000000 0.140288707 0.000021335
0.761000000 0.305227122 0.000008195	0.761000000 0.230479544 0.000018450	0.761000000 0.147114842 0.000020881
0.762000000 0.319067754 0.000008067	0.762000000 0.238691850 0.000018175	0.762000000 0.154105696 0.000020450
0.763000000 0.333202700 0.000007946	0.763000000 0.247054813 0.000017911	0.763000000 0.161262387 0.000020039
0.764000000 0.347632606 0.000007831	0.764000000 0.255567311 0.000017657	0.764000000 0.168580803 0.000019647
0.765000000 0.362355602 0.000007721	0.765000000 0.264231458 0.000017412	0.765000000 0.176064783 0.000019274
0.766000000 0.377372335 0.000007617	0.766000000 0.273045905 0.000017177	0.766000000 0.183715444 0.000018918
0.767000000 0.392681460 0.000007519	0.767000000 0.282011590 0.000016950	0.767000000 0.191531052 0.000018578
0.768000000 0.408283407 0.000007425	0.768000000 0.291129353 0.000016731	0.768000000 0.199511667 0.000018252
0.769000000 0.424181622 0.000007335	0.769000000 0.300398506 0.000016520	0.769000000 0.207658203 0.000017941
0.770000000 0.440371726 0.000007250	0.770000000 0.309819891 0.000016317	0.770000000 0.215970612 0.000017644
0.771000000 0.456856957 0.000007169	0.771000000 0.319393623 0.000016121	0.771000000 0.224450347 0.000017359
0.772000000 0.473637390 0.000007092	0.772000000 0.329119827 0.000015932	0.772000000 0.233095306 0.000017086
0.773000000 0.490709494 0.000007018	0.773000000 0.338998385 0.000015749	0.773000000 0.241906229 0.000016824
0.774000000 0.508078599 0.000006948	0.774000000 0.349030260 0.000015573	0.774000000 0.250884524 0.000016573
0.775000000 0.525744025 0.000006881	0.775000000 0.359214121 0.000015403	0.775000000 0.260030377 0.000016332
0.776000000 0.543702357 0.000006817	0.776000000 0.369553194 0.000015239	0.776000000 0.269341790 0.000016101
0.777000000 0.561959967 0.000006756	0.777000000 0.380045302 0.000015080	0.777000000 0.278821077 0.000015879
0.778000000 0.580516293 0.000006698	0.778000000 0.390690426 0.000014927	0.778000000 0.288466180 0.000015665
0.779000000 0.599369184 0.000006643	0.779000000 0.401490261 0.000014779	0.779000000 0.298279691 0.000015460
0.780000000 0.618522466 0.000006590	0.780000000 0.412445367 0.000014636	0.780000000 0.308259401 0.000015263
0.781000000 0.637971552 0.000006540	0.781000000 0.423554250 0.000014498	0.781000000 0.318409869 0.000015073
0.782000000 0.657725205 0.000006492	0.782000000 0.434818499 0.000014365	0.782000000 0.328726633 0.000014891
0.783000000 0.677779321 0.000006446	0.783000000 0.446236939 0.000014236	0.783000000 0.339210225 0.000014715
0.784000000 0.698137011 0.000006403	0.784000000 0.457810288 0.000014111	0.784000000 0.349862275 0.000014546
0.785000000 0.718798465 0.000006361	0.785000000 0.469539517 0.000013991	0.785000000 0.360681433 0.000014383
0.786000000 0.739765508 0.000006322	0.786000000 0.481425433 0.000013875	0.786000000 0.371670069 0.000014226
0.787000000 0.761039888 0.000006284	0.787000000 0.493466092 0.000013762	0.787000000 0.382827215 0.000014075
0.788000000 0.782622817 0.000006249	0.788000000 0.505661841 0.000013654	0.788000000 0.394154178 0.000013930
0.789000000 0.804516008 0.000006215	0.789000000 0.518015161 0.000013549	0.789000000 0.405650106 0.000013790
0.790000000 0.826718758 0.000006183	0.790000000 0.530523463 0.000013447	0.790000000 0.417313921 0.000013655
0.791000000 0.849234168 0.000006153	0.791000000 0.543189757 0.000013350	0.791000000 0.429146267 0.000013525
0.792000000 0.872063253 0.000006124	0.792000000 0.556011641 0.000013255	0.792000000 0.441147256 0.000013399
0.793000000 0.895209469 0.000006097	0.793000000 0.568990354 0.000013164	0.793000000 0.453318246 0.000013278
0.794000000 0.918671896 0.000006072	0.794000000 0.582127770 0.000013076	0.794000000 0.465660333 0.000013162
0.795000000 0.942457404 0.000006048	0.795000000 0.595420694 0.000012991	0.795000000 0.478170280 0.000013049
0.796000000 0.966560085 0.000006026	0.796000000 0.608872443 0.000012909	0.796000000 0.490850362 0.000012941
0.797000000 0.990985953 0.000006005	0.797000000 0.622481492 0.000012829	0.797000000 0.503700789 0.000012837
0.798000000 1.015738094 0.000005985	0.798000000 0.636249082 0.000012753	0.798000000 0.516721813 0.000012736
0.799000000 1.040815898 0.000005967	0.799000000 0.650174851 0.000012679	0.799000000 0.529911900 0.000012639
0.800000000 1.066220300 0.000005950	0.800000000 0.664257104 0.000012608	0.800000000 0.543271842 0.000012546
0.801000000 1.091959226 0.000005935	0.801000000 0.678499662 0.000012540	0.801000000 0.556802501 0.000012456
0.802000000 1.118030491 0.000005921	0.802000000 0.692899867 0.000012474	0.802000000 0.570503736 0.000012369
0.803000000 1.144436991 0.000005908	0.803000000 0.707459506 0.000012411	0.803000000 0.584375822 0.000012286
0.804000000 1.171182538 0.000005896	0.804000000 0.722177519 0.000012350	0.804000000 0.598418849 0.000012206
0.805000000 1.198267542 0.000005886	0.805000000 0.737054090 0.000012292	0.805000000 0.612631645 0.000012129
0.806000000 1.225691560 0.000005877	0.806000000 0.752090513 0.000012235	0.806000000 0.627016432 0.000012054
0.807000000 1.253458055 0.000005870	0.807000000 0.767288845 0.000012181	0.807000000 0.641570685 0.000011983
0.808000000 1.281578050 0.000005863	0.808000000 0.782645358 0.000012130	0.808000000 0.656297062 0.000011914
0.809000000 1.310039022 0.000005858	0.809000000 0.798162018 0.000012080	0.809000000 0.671194599 0.000011848
0.810000000 1.338857228 0.000005854	0.810000000 0.813838303 0.000012033	0.810000000 0.686264356 0.000011785
0.811000000 1.368022594 0.000005851	0.811000000 0.829676281 0.000011987	0.811000000 0.701505243 0.000011724
0.812000000 1.397549371 0.000005849	0.812000000 0.845673562 0.000011944	0.812000000 0.716917911 0.000011666
0.813000000 1.427434167 0.000005849	0.813000000 0.861831806 0.000011903	0.813000000 0.732502733 0.000011610
0.814000000 1.457678281 0.000005850	0.814000000 0.878149290 0.000011863	0.814000000 0.748259844 0.000011556
0.815000000 1.488288050 0.000005852	0.815000000 0.894627050 0.000011826	0.815000000 0.764188677 0.000011505
0.816000000 1.519260789 0.000005855	0.816000000 0.911267613 0.000011790	0.816000000 0.780291708 0.000011456
0.817000000 1.550602902 0.000005859	0.817000000 0.928067995 0.000011756	0.817000000 0.796565388 0.000011409
0.818000000 1.582320340 0.000005865	0.818000000 0.945030472 0.000011724	0.818000000 0.813011678 0.000011365
0.819000000 1.614406280 0.000005872	0.819000000 0.962157272 0.000011694	0.819000000 0.829629297 0.000011322
0.820000000 1.646863734 0.000005880	0.820000000 0.979443964 0.000011666	0.820000000 0.846419363 0.000011282
0.821000000 1.679708313 0.000005889	0.821000000 0.996890440 0.000011639	0.821000000 0.863383300 0.000011244
0.822000000 1.712931622 0.000005899	0.822000000 1.014500985 0.000011614	0.822000000 0.880520772 0.000011207
0.823000000 1.746536797 0.000005911	0.823000000 1.032273435 0.000011591	0.823000000 0.897830294 0.000011173
0.824000000 1.780531236 0.000005924	0.824000000 1.050206697 0.000011569	0.824000000 0.915312725 0.000011140
0.825000000 1.814922580 0.000005938	0.825000000 1.068303748 0.000011549	0.825000000 0.932969220 0.000011110
0.826000000 1.849699690 0.000005954	0.826000000 1.086562352 0.000011531	0.826000000 0.950798401 0.000011081
0.827000000 1.884874620 0.000005971	0.827000000 1.104980439 0.000011514	0.827000000 0.968801439 0.000011054
0.828000000 1.920453628 0.000005989	0.828000000 1.123564605 0.000011499	0.828000000 0.986979822 0.000011028
0.829000000 1.956424339 0.000006008	0.829000000 1.142307879 0.000011485	0.829000000 1.005329683 0.000011005
0.830000000 1.992803367 0.000006029	0.830000000 1.161217099 0.000011473	0.830000000 1.023855625 0.000010983
0.831000000 2.029582928 0.000006051	0.831000000 1.180291560 0.000011462	0.831000000 1.042554017 0.000010963
0.832000000 2.066770677 0.000006075	0.832000000 1.199527078 0.000011453	0.832000000 1.061428426 0.000010945
0.833000000 2.104370702 0.000006100	0.833000000 1.218925994 0.000011445	0.833000000 1.080475032 0.000010928
0.834000000 2.142389881 0.000006126	0.834000000 1.238489976 0.000011439	0.834000000 1.099695874 0.000010913
0.835000000 2.180828548 0.000006154	0.835000000 1.258214575 0.000011435	0.835000000 1.119092010 0.000010899
0.836000000 2.219685049 0.000006183	0.836000000 1.278105745 0.000011431	0.836000000 1.138662931 0.000010887
0.837000000 2.258957747 0.000006214	0.837000000 1.298162616 0.000011430	0.837000000 1.158408441 0.000010877
0.838000000 2.298660566 0.000006247	0.838000000 1.318380774 0.000011429	0.838000000 1.178328322 0.000010868
0.839000000 2.338787887 0.000006280	0.839000000 1.338763188 0.000011430	0.839000000 1.198425001 0.000010861
0.840000000 2.379349533 0.000006316	0.840000000 1.359313892 0.000011433	0.840000000 1.218696584 0.000010855
0.841000000 2.420351990 0.000006353	0.841000000 1.380024436 0.000011437	0.841000000 1.239142846 0.000010851
0.842000000 2.461782506 0.000006392	0.842000000 1.400902033 0.000011442	0.842000000 1.259764783 0.000010848
0.843000000 2.503655918 0.000006432	0.843000000 1.421947498 0.000011449	0.843000000 1.280560843 0.000010847
0.844000000 2.545962940 0.000006474	0.844000000 1.443158641 0.000011457	0.844000000 1.301531113 0.000010847
0.845000000 2.588719366 0.000006518	0.845000000 1.464533659 0.000011466	0.845000000 1.322679191 0.000010848
0.846000000 2.631924267 0.000006564	0.846000000 1.486075121 0.000011477	0.846000000 1.344002916 0.000010851
0.847000000 2.675575202 0.000006611	0.847000000 1.507780843 0.000011489	0.847000000 1.365503816 0.000010856
0.848000000 2.719686523 0.000006661	0.848000000 1.529655575 0.000011503	0.848000000 1.387179517 0.000010862
0.849000000 2.764243424 0.000006712	0.849000000 1.551693938 0.000011518	0.849000000 1.409031238 0.000010869
0.850000000 2.809254833 0.000006765	0.850000000 1.573898881 0.000011534	0.850000000 1.431058895 0.000010878
0.851000000 2.854728565 0.000006820	0.851000000 1.596267331 0.000011552	0.851000000 1.453263547 0.000010888
0.852000000 2.900664385 0.000006877	0.852000000 1.618804730 0.000011571	0.852000000 1.475644203 0.000010900
0.853000000 2.947069681 0.000006937	0.853000000 1.641510246 0.000011591	0.853000000 1.498201173 0.000010913
0.854000000 2.993936977 0.000006998	0.854000000 1.664383386 0.000011613	0.854000000 1.520936080 0.000010927
0.855000000 3.041285361 0.000007062	0.855000000 1.687423256 0.000011636	0.855000000 1.543846772 0.000010943
0.856000000 3.089106116 0.000007128	0.856000000 1.710629276 0.000011661	0.856000000 1.566936046 0.000010960
0.857000000 3.137400405 0.000007196	0.857000000 1.734004182 0.000011687	0.857000000 1.590199606 0.000010978
0.858000000 3.186160321 0.000007267	0.858000000 1.757548126 0.000011714	0.858000000 1.613644944 0.000010998
0.859000000 3.235412472 0.000007340	0.859000000 1.781252723 0.000011743	0.859000000 1.637265709 0.000011020
0.860000000 3.285146438 0.000007416	0.860000000 1.805126127 0.000011773	0.860000000 1.661063808 0.000011042
0.861000000 3.335361832 0.000007494	0.861000000 1.829172337 0.000011804	0.861000000 1.685037163 0.000011066
0.862000000 3.386058616 0.000007575	0.862000000 1.853382967 0.000011837	0.862000000 1.709193148 0.000011092
0.863000000 3.437248985 0.000007659	0.863000000 1.877760079 0.000011871	0.863000000 1.733525002 0.000011119
0.864000000 3.488933816 0.000007745	0.864000000 1.902308332 0.000011907	0.864000000 1.758034440 0.000011147
0.865000000 3.541104020 0.000007834	0.865000000 1.927022817 0.000011943	0.865000000 1.782722049 0.000011177
0.866000000 3.593778464 0.000007926	0.866000000 1.951904534 0.000011982	0.866000000 1.807586911 0.000011208
0.867000000 3.646942172 0.000008022	0.867000000 1.976962229 0.000012022	0.867000000 1.832632713 0.000011240
0.868000000 3.700601446 0.000008120	0.868000000 2.002187329 0.000012063	0.868000000 1.857855517 0.000011274
0.869000000 3.754781816 0.000008222	0.869000000 2.027574043 0.000012106	0.869000000 1.883258059 0.000011309
0.870000000 3.809467699 0.000008327	0.870000000 2.053131336 0.000012150	0.870000000 1.908837840 0.000011346
0.871000000 3.864655309 0.000008435	0.871000000 2.078858205 0.000012195	0.871000000 1.934596976 0.000011384
0.872000000 3.920347972 0.000008547	0.872000000 2.104756970 0.000012242	0.872000000 1.960534471 0.000011424
0.873000000 3.976547546 0.000008662	0.873000000 2.130823632 0.000012291	0.873000000 1.986652273 0.000011465
0.874000000 4.033256312 0.000008782	0.874000000 2.157057869 0.000012340	0.874000000 2.012947731 0.000011507
0.875000000 4.090499562 0.000008905	0.875000000 2.183465797 0.000012392	0.875000000 2.039424901 0.000011551
0.876000000 4.148254869 0.000009032	0.876000000 2.210038013 0.000012445	0.876000000 2.066082068 0.000011597
0.877000000 4.206531391 0.000009163	0.877000000 2.236785299 0.000012499	0.877000000 2.092917921 0.000011644
0.878000000 4.265329453 0.000009299	0.878000000 2.263700674 0.000012555	0.878000000 2.119931198 0.000011692
0.879000000 4.324651686 0.000009439	0.879000000 2.290791244 0.000012613	0.879000000 2.147124402 0.000011742
0.880000000 4.384514882 0.000009583	0.880000000 2.318051117 0.000012672	0.880000000 2.174501498 0.000011793
0.881000000 4.444877695 0.000009732	0.881000000 2.345479904 0.000012733	0.881000000 2.202058489 0.000011846
0.882000000 4.505786040 0.000009886	0.882000000 2.373076286 0.000012795	0.882000000 2.229793774 0.000011901
0.883000000 4.567238384 0.000010045	0.883000000 2.400841978 0.000012859	0.883000000 2.257711953 0.000011957
0.884000000 4.629230603 0.000010209	0.884000000 2.428786104 0.000012924	0.884000000 2.285806859 0.000012015
0.885000000 4.691736346 0.000010379	0.885000000 2.456894502 0.000012991	0.885000000 2.314084001 0.000012074
0.886000000 4.754788153 0.000010554	0.886000000 2.485179266 0.000013060	0.886000000 2.342542193 0.000012135
0.887000000 4.818375872 0.000010734	0.887000000 2.513639987 0.000013131	0.887000000 2.371181562 0.000012197
0.888000000 4.882535746 0.000010921	0.888000000 2.542265557 0.000013203	0.888000000 2.400003016 0.000012261
0.889000000 4.947219895 0.000011114	0.889000000 2.571059455 0.000013277	0.889000000 2.429002679 0.000012327
0.890000000 5.012450229 0.000011313	0.890000000 2.600027589 0.000013352	0.890000000 2.458187145 0.000012395
0.891000000 5.078252733 0.000011518	0.891000000 2.629160744 0.000013429	0.891000000 2.487553038 0.000012464
0.892000000 5.144590670 0.000011731	0.892000000 2.658471071 0.000013509	0.892000000 2.517099939 0.000012535
0.893000000 5.211488261 0.000011950	0.893000000 2.687952087 0.000013589	0.893000000 2.546825680 0.000012608
0.894000000 5.278957123 0.000012177	0.894000000 2.717603685 0.000013672	0.894000000 2.576736109 0.000012682
0.895000000 5.346972861 0.000012412	0.895000000 2.747428797 0.000013757	0.895000000 2.606826125 0.000012758
0.896000000 5.415527291 0.000012654	0.896000000 2.777427244 0.000013843	0.896000000 2.637101429 0.000012836
0.897000000 5.484646414 0.000012904	0.897000000 2.807598553 0.000013931	0.897000000 2.667554783 0.000012916
0.898000000 5.554295208 0.000013162	0.898000000 2.837940904 0.000014021	0.898000000 2.698193779 0.000012998
0.899000000 5.624541978 0.000013429	0.899000000 2.868456462 0.000014114	0.899000000 2.729013949 0.000013081
0.900000000 5.695341257 0.000013705	0.900000000 2.899137983 0.000014208	0.900000000 2.760019449 0.000013167
0.901000000 5.766699037 0.000013991	0.901000000 2.929994791 0.000014304	0.901000000 2.791207647 0.000013254
0.902000000 5.838668490 0.000014287	0.902000000 2.961024970 0.000014402	0.902000000 2.822577080 0.000013343
0.903000000 5.911184820 0.000014592	0.903000000 2.992225729 0.000014502	0.903000000 2.854130407 0.000013435
0.904000000 5.984286712 0.000014908	0.904000000 3.023602007 0.000014604	0.904000000 2.885867462 0.000013528
0.905000000 6.058014660 0.000015236	0.905000000 3.055151482 0.000014708	0.905000000 2.917785071 0.000013624
0.906000000 6.132274836 0.000015575	0.906000000 3.086868745 0.000014815	0.906000000 2.949889016 0.000013721
0.907000000 6.207112096 0.000015925	0.907000000 3.118763850 0.000014923	0.907000000 2.982178084 0.000013821
0.908000000 6.282532147 0.000016287	0.908000000 3.150832701 0.000015034	0.908000000 3.014646672 0.000013922
0.909000000 6.358559305 0.000016663	0.909000000 3.183077251 0.000015147	0.909000000 3.047300015 0.000014026
0.910000000 6.435184062 0.000017052	0.910000000 3.215494246 0.000015262	0.910000000 3.080136526 0.000014132
0.911000000 6.512406616 0.000017455	0.911000000 3.248082095 0.000015380	0.911000000 3.113160550 0.000014241
0.912000000 6.590166156 0.000017872	0.912000000 3.280854554 0.000015500	0.912000000 3.146370412 0.000014352
0.913000000 6.668588199 0.000018304	0.913000000 3.313793754 0.000015622	0.913000000 3.179762686 0.000014465
0.914000000 6.747604649 0.000018752	0.914000000 3.346918402 0.000015747	0.914000000 3.213340755 0.000014580
0.915000000 6.827160661 0.000019216	0.915000000 3.380207301 0.000015875	0.915000000 3.247101092 0.000014698
0.916000000 6.907308204 0.000019696	0.916000000 3.413670301 0.000016004	0.916000000 3.281048690 0.000014818
0.917000000 6.988036044 0.000020194	0.917000000 3.447305156 0.000016137	0.917000000 3.315176456 0.000014940
0.918000000 7.069432874 0.000020711	0.918000000 3.481119034 0.000016272	0.918000000 3.349491379 0.000015066
0.919000000 7.151374906 0.000021246	0.919000000 3.515101746 0.000016409	0.919000000 3.383995635 0.000015193
0.920000000 7.233913438 0.000021800	0.920000000 3.549262171 0.000016549	0.920000000 3.418687074 0.000015324
0.921000000 7.317133782 0.000022377	0.921000000 3.583601415 0.000016692	0.921000000 3.453563710 0.000015457
0.922000000 7.400951457 0.000022976	0.922000000 3.618119185 0.000016838	0.922000000 3.488619569 0.000015592
0.923000000 7.485388038 0.000023597	0.923000000 3.652803822 0.000016987	0.923000000 3.523870077 0.000015731
0.924000000 7.570464229 0.000024242	0.924000000 3.687662516 0.000017138	0.924000000 3.559299436 0.000015872
0.925000000 7.656085947 0.000024910	0.925000000 3.722698193 0.000017292	0.925000000 3.594919282 0.000016016
0.926000000 7.742313055 0.000025603	0.926000000 3.757912641 0.000017449	0.926000000 3.630725980 0.000016163
0.927000000 7.829213956 0.000026325	0.927000000 3.793307140 0.000017610	0.927000000 3.666720421 0.000016313
0.928000000 7.916744496 0.000027075	0.928000000 3.828871347 0.000017773	0.928000000 3.702895567 0.000016466
0.929000000 8.004922696 0.000027854	0.929000000 3.864617965 0.000017939	0.929000000 3.739256624 0.000016622
0.930000000 8.093763272 0.000028665	0.930000000 3.900537784 0.000018109	0.930000000 3.775804582 0.000016781
0.931000000 8.183135490 0.000029505	0.931000000 3.936647380 0.000018282	0.931000000 3.812541475 0.000016943
0.932000000 8.273211529 0.000030381	0.932000000 3.972923868 0.000018459	0.932000000 3.849466952 0.000017109
0.933000000 8.363887489 0.000031291	0.933000000 4.009378606 0.000018638	0.933000000 3.886573984 0.000017277
0.934000000 8.455170353 0.000032237	0.934000000 4.046014230 0.000018821	0.934000000 3.923874771 0.000017449
0.935000000 8.547174744 0.000033223	0.935000000 4.082839942 0.000019008	0.935000000 3.961355288 0.000017625
0.936000000 8.639835603 0.000034249	0.936000000 4.119841418 0.000019199	0.936000000 3.999033999 0.000017804
0.937000000 8.733020385 0.000035315	0.937000000 4.157010741 0.000019393	0.937000000 4.036888376 0.000017986
0.938000000 8.826943349 0.000036427	0.938000000 4.194368462 0.000019591	0.938000000 4.074930282 0.000018173
0.939000000 8.921458260 0.000037583	0.939000000 4.231898491 0.000019792	0.939000000 4.113169312 0.000018362
0.940000000 9.016628847 0.000038787	0.940000000 4.269607817 0.000019998	0.940000000 4.151597778 0.000018556
0.941000000 9.112444490 0.000040042	0.941000000 4.307508122 0.000020207	0.941000000 4.190211375 0.000018754
0.942000000 9.208931754 0.000041350	0.942000000 4.345580406 0.000020421	0.942000000 4.229016299 0.000018955
0.943000000 9.306028233 0.000042712	0.943000000 4.383834662 0.000020638	0.943000000 4.268009982 0.000019161
0.944000000 9.403918427 0.000044136	0.944000000 4.422263293 0.000020860	0.944000000 4.307191923 0.000019370
0.945000000 9.502401675 0.000045619	0.945000000 4.460876411 0.000021086	0.945000000 4.346556031 0.000019584
0.946000000 9.601561439 0.000047167	0.946000000 4.499673364 0.000021316	0.946000000 4.386123247 0.000019802
0.947000000 9.701397898 0.000048782	0.947000000 4.538647471 0.000021551	0.947000000 4.425870240 0.000020024
0.948000000 9.801729894 0.000050462	0.948000000 4.577811673 0.000021791	0.948000000 4.465806166 0.000020251
0.949000000 9.902852507 0.000052219	0.949000000 4.617158405 0.000022035	0.949000000 4.505937753 0.000020482
0.950000000 10.004586505 0.000054052	0.950000000 4.656672761 0.000022284	0.950000000 4.546252268 0.000020718
0.951000000 10.107236990 0.000055975	0.951000000 4.696378421 0.000022537	0.951000000 4.586761682 0.000020958
0.952000000 10.210461795 0.000057981	0.952000000 4.736272570 0.000022796	0.952000000 4.627461095 0.000021204
0.953000000 10.314345198 0.000060076	0.953000000 4.776335466 0.000023060	0.953000000 4.668339641 0.000021454
0.954000000 10.419089190 0.000062273	0.954000000 4.816589798 0.000023329	0.954000000 4.709419179 0.000021709
0.955000000 10.524549685 0.000064572	0.955000000 4.857021539 0.000023603	0.955000000 4.750703324 0.000021970
0.956000000 10.630454200 0.000066965	0.956000000 4.897642891 0.000023882	0.956000000 4.792160979 0.000022235
0.957000000 10.737215367 0.000069476	0.957000000 4.938442588 0.000024167	0.957000000 4.833823400 0.000022506
0.958000000 10.844769776 0.000072109	0.958000000 4.979409410 0.000024457	0.958000000 4.875662683 0.000022783
0.959000000 10.952908741 0.000074859	0.959000000 5.020579079 0.000024753	0.959000000 4.917701619 0.000023065
0.960000000 11.061787851 0.000077741	0.960000000 5.061932123 0.000025055	0.960000000 4.959920774 0.000023353
0.961000000 11.171618686 0.000080772	0.961000000 5.103469224 0.000025363	0.961000000 5.002332836 0.000023646
0.962000000 11.281885115 0.000083933	0.962000000 5.145181880 0.000025677	0.962000000 5.044943295 0.000023945
0.963000000 11.392898378 0.000087248	0.963000000 5.187076594 0.000025997	0.963000000 5.087746167 0.000024251
0.964000000 11.504661300 0.000090724	0.964000000 5.229159461 0.000026324	0.964000000 5.130741757 0.000024563
0.965000000 11.617115182 0.000094368	0.965000000 5.271433948 0.000026657	0.965000000 5.173927089 0.000024881
0.966000000 11.730368884 0.000098195	0.966000000 5.313891130 0.000026997	0.966000000 5.217312775 0.000025206
0.967000000 11.844436366 0.000102216	0.967000000 5.356519734 0.000027343	0.967000000 5.260891630 0.000025537
0.968000000 11.958915900 0.000106415	0.968000000 5.399339202 0.000027696	0.968000000 5.304659514 0.000025875
0.969000000 12.074768661 0.000110867	0.969000000 5.442340711 0.000028056	0.969000000 5.348620243 0.000026220
0.970000000 12.191032943 0.000115520	0.970000000 5.485532832 0.000028424	0.970000000 5.392779975 0.000026572
0.971000000 12.307850986 0.000120395	0.971000000 5.528897046 0.000028798	0.971000000 5.437134518 0.000026932
0.972000000 12.425471961 0.000125521	0.972000000 5.572481950 0.000029181	0.972000000 5.481681426 0.000027299
0.973000000 12.543751848 0.000130902	0.973000000 5.616224573 0.000029571	0.973000000 5.526416877 0.000027673
0.974000000 12.663191441 0.000136594	0.974000000 5.660161547 0.000029969	0.974000000 5.571341360 0.000028055
0.975000000 12.783541386 0.000142596	0.975000000 5.704276534 0.000030375	0.975000000 5.616478952 0.000028446
0.976000000 12.904470210 0.000148895	0.976000000 5.748587778 0.000030789	0.976000000 5.661790950 0.000028844
0.977000000 13.026434575 0.000155550	0.977000000 5.793065763 0.000031212	0.977000000 5.707297864 0.000029250
0.978000000 13.148847535 0.000162528	0.978000000 5.837748107 0.000031643	0.978000000 5.753016455 0.000029666
0.979000000 13.272318561 0.000169905	0.979000000 5.882626841 0.000032083	0.979000000 5.798912978 0.000030089
0.980000000 13.396097333 0.000177630	0.980000000 5.927705805 0.000032533	0.980000000 5.844994683 0.000030522
0.981000000 13.520864728 0.000185793	0.981000000 5.972970570 0.000032992	0.981000000 5.891289243 0.000030963
0.982000000 13.646025412 0.000194353	0.982000000 6.018427046 0.000033460	0.982000000 5.937777685 0.000031415
0.983000000 13.772231047 0.000203411	0.983000000 6.064062104 0.000033938	0.983000000 5.984444907 0.000031875
0.984000000 13.899603511 0.000213012	0.984000000 6.109875333 0.000034426	0.984000000 6.031305273 0.000032345
0.985000000 14.027409743 0.000223098	0.985000000 6.155900519 0.000034924	0.985000000 6.078406086 0.000032826
0.986000000 14.156553085 0.000233818	0.986000000 6.202083425 0.000035432	0.986000000 6.125662790 0.000033316
0.987000000 14.286482793 0.000245137	0.987000000 6.248482108 0.000035951	0.987000000 6.173146725 0.000033818
0.988000000 14.416205430 0.000256946	0.988000000 6.295050165 0.000036480	0.988000000 6.220786776 0.000034329
0.989000000 14.547660462 0.000269563	0.989000000 6.341823631 0.000037021	0.989000000 6.268660568 0.000034852
0.990000000 14.680122080 0.000282932	0.990000000 6.388783535 0.000037573	0.990000000 6.316729580 0.000035387
0.991000000 14.813294943 0.000297053	0.991000000 6.435951807 0.000038137	0.991000000 6.364967075 0.000035932
0.992000000 14.946706047 0.000311889	0.992000000 6.483313138 0.000038713	0.992000000 6.413419937 0.000036490
0.993000000 15.081253316 0.000327642	0.993000000 6.530847180 0.000039301	0.993000000 6.462062045 0.000037059
0.994000000 15.216269890 0.000344247	0.994000000 6.578589710 0.000039902	0.994000000 6.510893486 0.000037641
0.995000000 15.351726814 0.000361747	0.995000000 6.626531530 0.000040516	0.995000000 6.559955831 0.000038236
0.996000000 15.488659190 0.000380412	0.996000000 6.674651427 0.000041143	0.996000000 6.609179211 0.000038843
0.997000000 15.626632491 0.000400233	0.997000000 6.722946927 0.000041782	0.997000000 6.658565820 0.000039463
0.998000000 15.765767865 0.000421315	0.998000000 6.771474528 0.000042437	0.998000000 6.708199790 0.000040097
0.999000000 15.906192388 0.000443780	0.999000000 6.820196446 0.000043106	0.999000000 6.758003284 0.000040745
1.000000000 16.047853335 0.000467714	1.000000000 6.869070038 0.000043788	1.000000000 6.808018017 0.000041408
