# Supplementary material for: Tau local structure shields an amyloid-forming motif and controls aggregation propensity
Source: Nat Commun. 2019 Jun 7;10:2493. doi: 10.1038/s41467-019-10355-1 (PMC6555816; doi:10.1038/s41467-019-10355-1)
Supplement: Supplementary file 9 — Supplementary Data 7 [file 41467_2019_10355_MOESM9_ESM.xlsx]

## Sheet: P301S biosensors
peptide aggregate	R1R2	R1R2-P270S	R2R3	R2R3-DEL296	R2R3-V300I	R2R3-P301L	R2R3-P301S	R2R3-G303V	R2R3-S305N	R1R3	R1R3-P270S	VQIINK	VQIVYK	Biosensors lipofectamine control
% FRET postive cells	0.029	0.011	0.069	0.46	0.64	4.26	10.7	0.015	1.51	0.013	0.011	0.00876	0.6	0
	0.03	0.024	0.046	0.32	0.48	2.78	10.2	0.049	1.29	0.016	0.024	0.039	0.4	0.044
	0.028	0.036	0.056	0.42	0.51	3.27	12.2	0.038	1.31	0.02	0.036	0.041	0.39	0.032
														0.012
														0.032
														0.038
														0.026
														0.038
														0.036
														0.043
Average	0.029	0.0236667	0.057	0.4	0.543333	3.43667	11.0333	0.034	1.37	0.0163333	0.0236667	0.0295867	0.463333	0.0301
STD	0.001	0.0125033	0.0115326	0.072111	0.085049	0.753945	1.04083	0.0173494	0.121655	0.00351188	0.0125033	0.0180641	0.118462	0.022745

## Sheet: P301S vs P301L trpzip biosensor
Biosensors	P301S	P301L TRPZIP
peptide aggregates	R2R3-P301S	R2R3-P301S
% FRET postive cells	10.7	0.275
	10.2	0.4493
	12.2
Average	11.0333	0.36215
STD	1.04083	0.123249
